# Supplementary material for: Sex-biased gene expression and sequence conservation in Atlantic and Pacific salmon lice (Lepeophtheirus salmonis)
Source: BMC Genomics. 2016 Jul 4;17:483. doi: 10.1186/s12864-016-2835-7 (PMC4932673; doi:10.1186/s12864-016-2835-7)
Supplement: Additional file 1: — Sex-biased and sex-specific transcripts in individual populations. (XLSX 1955 kb) [file 12864_2016_2835_MOESM1_ESM.xlsx]

## Sheet: BMA2a sex-biased probes g(6559)
Spot ID	Contig ID	p (Corr) (sex)	FC Male vs Female	Gene	Description	GeneID	SwissProt Accession
C001R027	5732006	2.12597e-12	-1.7668	Protein NNP-1	Ribosomal RNA processing protein 1 homolog A	8568	P56182
C001R032	5724148	0.00143654	1.60847		UNKNOWN
C001R042	5727571	0.000483602	-3.62283		GRP, Glycine rich protein family. This family of proteins includes several glycine rich proteins as well as two nodulins 16 and 24. The family also contains proteins that are induced in response to various stresses.
C001R047	5738619	7.25716e-09	-4.73925		Putative transcription factor SOX-14	37822	P40656
C001R060	5736209	8.62095e-07	-1.67396		UNKNOWN
C001R061	5726159	2.61953e-07	-1.89144	RBBP-4	Histone-binding protein RBBP4	5928	Q09028
C001R062	5738477	4.14708e-17	4.24624		UNKNOWN
C001R067	5729592	3.90156e-16	3.89009	SPT 2	Serine palmitoyltransferase 2	20773	P97363
C001R069	5723470	4.81494e-07	-1.54905	TRAP-beta	Translocon-associated protein subunit beta	6746	P43308
C001R075	5731904	1.43222e-13	-6.05534		Lectin 8 kDa peptide		Q01MB6
C001R076	5721973	5.6691e-06	1.84189		UNKNOWN
C001R082	5735020	7.13674e-14	-2.13128	eIF-6	Eukaryotic translation initiation factor 6	3692	P56537
C001R087	5730408	5.49273e-07	-1.63641		Protein cueball	6545668	B3NBB6
C001R103	5729991	4.64075e-13	-1.95128	NARG1-like protein	NMDA receptor-regulated 1-like protein	79612	Q6N069
C001R106	5729129	2.18592e-10	2.95905		UNKNOWN
C001R107	5731475	1.03655e-05	-1.58197		UNKNOWN
C001R109	5729018	2.97172e-12	1.98271		Probable E3 ubiquitin-protein ligase makorin-1	777952	Q5NU14
C001R110	5724827	1.49307e-09	2.65839		UNKNOWN
C001R121	5728703	1.3418e-13	3.19279	SH3BGR protein	SH3 domain-binding glutamic acid-rich protein homolog	38820	Q9NFP5
C001R136	5732386	0.00367297	1.957		UNKNOWN
C001R145	5725864	1.09436e-22	82.1285		UNKNOWN
C002R024	5726098	1.00187e-12	-1.8369		UNKNOWN
C002R053	5730502	3.44541e-07	-3.47256		UNKNOWN
C002R062	5734729	1.39356e-08	2.36971		UNKNOWN
C002R064	5727273	5.22636e-12	-4.23175	PDI	Protein disulfide-isomerase	39651	P54399
C002R073	5731470	3.96244e-17	4.74183	MMP-2	72 kDa type IV collagenase	4313	P08253
C002R105	5730960	9.54742e-19	3.30462		Protein NipSnap	32573	Q9VXK0
C002R115	5731116	6.7652e-12	-19.6015		UNKNOWN
C002R121	5738466	1.02948e-09	-5.29763		UNKNOWN
C002R149	5723854	3.8549e-06	1.87588		UNKNOWN
C003R022	5725619	6.20722e-30	418.242		UNKNOWN
C003R058	5735477	3.40715e-06	-1.76229		Surfeit locus protein 6 homolog	42370	Q9VDS6
C003R060	5736758	1.06032e-14	3.35411		Candida_ALS, Candida agglutinin-like protein (ALS). This family consists of several agglutinin-like proteins from different Candida species. ALS genes of Candida albicans encode a family of cell-surface glycoproteins with a three-domain structure. Each Als protein has a relatively conserved N-terminal domain, a central domain consisting of a tandemly repeated motif, and a serine-threonine-rich C-…
C003R074	5732256	2.82335e-13	-14.0975		UNKNOWN
C003R084	5722843	3.12921e-05	-1.67547		AN1-type zinc finger protein 2B	130617	Q8WV99
C003R105	5727414	2.72178e-08	-2.05857		UNKNOWN
C003R108	5731231	9.40718e-12	-1.97948		Guanine nucleotide-binding protein subunit beta-like protein	34070	O18640
C003R111	5737165	1.70407e-11	1.74409		UNKNOWN
C003R115	5724893	4.06778e-11	2.76148	MMP-9	Matrix metalloproteinase-9		O18733
C003R121	5738010	0.0015975	1.55073		UNKNOWN
C003R133	5726429	7.77277e-10	1.52469		3-ketoacyl-CoA thiolase	459080	Q5R1W7
C004R029	5728179	3.71563e-11	2.10904	Shank2	SH3 and multiple ankyrin repeat domains protein 2	734458	Q52KW0
C004R033	5733094	3.65179e-25	-101.181		Quinone oxidoreductase		P11415
C004R039	5730840	9.06969e-08	1.52822		cAMP-responsive element-binding protein-like 2	100038265	A4IGK3
C004R045	5734965	2.55804e-09	-1.78822	PAP-2a	Lipid phosphate phosphohydrolase 1	19012	Q61469
C004R052	5736067	0.00144687	-2.60595		UNKNOWN
C004R057	5728899	1.34978e-14	-13.3556		UNKNOWN
C004R090	5730979	2.09614e-09	-1.83833		Probable protein phosphatase CG10417	35492	Q7K4Q5
C004R095	5727706	8.04708e-18	14.6267	GRase	Glutathione reductase, mitochondrial		A2TIL1
C004R097	5722057	0.000176598	1.52153	dJNK	Stress-activated protein kinase JNK	44801	P92208
C004R100	5727818	1.19809e-12	-5.61924		Probable chitinase 2	38223	Q9W092
C004R108	5727662	3.47959e-07	-2.30216		UDP-N-acetylglucosamine pyrophosphorylase	107652	Q91YN5
C004R119	5730539	2.75888e-07	-3.82845		UNKNOWN
C004R123	5736309	0.000193742	-2.9684		UNKNOWN
C004R128	5723531	6.87242e-07	-2.72876		UNKNOWN
C004R129	5734832	2.26743e-05	1.95984		UNKNOWN
C004R140	5735772	2.3169e-15	-47.2471		Chitin_bind_4, Insect cuticle protein. Many insect cuticular proteins include a 35-36 amino acid motif known as the R&R consensus. The extensive conservation of this region led to the suggestion that it functions to bind chitin. Provocatively, it has no sequence similarity to the well-known cysteine-containing chitin-binding domain found in chitinases and some peritrophic membrane proteins. Chiti…
C004R142	5733822	6.20199e-13	4.73361		UNKNOWN
C004R144	5732014	2.23062e-05	1.58864	abLIM-1	Actin-binding LIM protein 1	226251	Q8K4G5
C004R146	5737835	2.16745e-09	1.99701	AK 1	Adenylate kinase isoenzyme 1	11636	Q9R0Y5
C005R021	5732387	5.82494e-07	4.65647		UNKNOWN
C005R022	5732538	6.85532e-11	-2.47751	U1 snRNP protein A	U1 small nuclear ribonucleoprotein A	31442	P43332
C005R026	5737275	0.00116827	2.96992	Inter-alpha-inhibitor heavy chain 4	35 kDa inter-alpha-trypsin inhibitor heavy chain H4	3700	Q14624
C005R041	5736111	1.05831e-15	2.43442	BI-1	Bax inhibitor 1	110213	Q9D2C7
C005R043	5726773	1.50167e-10	-5.54865		Collagen, Collagen triple helix repeat (20 copies). Members of this family belong to the collagen superfamily. Collagens are generally extracellular structural proteins involved in formation of connective tissue structure. The alignment contains 20 copies of the G-X-Y repeat that forms a triple helix. The first position of the repeat is glycine, the second and third positions can be any residue b…
C005R053	5732578	1.50842e-06	1.59671		UNKNOWN
C005R075	5733055	3.25489e-06	-1.6561		60S ribosomal protein L7a	417158	P32429
C005R080	5731448	0.00262302	2.02385		Anionic trypsin-2	25052	P00763
C005R084	5730087	1.71694e-10	-31.1056	FIBL-6	Hemicentin-1	83872	Q96RW7
C005R090	5736097	7.2822e-09	-13.0363		UNKNOWN
C005R099	5732041	1.71345e-08	-1.72096		Zinc finger matrin-type protein 2 sp|Q9CPW7.1|ZMAT2_MOUSE RecName: Full=Zinc finger matrin-type protein 2	153527	Q96NC0
C005R102	5724026	1.46933e-06	1.65547		UNKNOWN
C005R112	5727122	3.47257e-11	2.01421		UNKNOWN
C005R125	5736066	1.22576e-09	-1.75368	PCCase subunit beta	Propionyl-CoA carboxylase beta chain, mitochondrial	396935	P79384
C005R129	5723769	1.66532e-17	4.9894		Probable E3 ubiquitin-protein ligase KIAA0614		Q9Y4D8
C005R130	5729522	2.17147e-12	4.00888		UNKNOWN
C005R150	5726940	1.39032e-06	-1.97606	ABP-280	Filamin-A	192176	Q8BTM8
C005R152	5725865	0.000117067	1.52225		UNKNOWN
C005R155	5738691	7.88039e-07	2.37271		Dehydrogenase/reductase SDR family member 1	52585	Q99L04
C006R014	5730327	1.38165e-06	1.9816		Oxidored_q3, NADH-ubiquinone/plastoquinone oxidoreductase chain 6.
C006R018	5733134	2.59084e-11	-2.20318	MGL	Monoglyceride lipase	29254	Q8R431
C006R025	5727947	2.36373e-19	-2.0573	TCTP	Translationally-controlled tumor protein homolog	1273293	Q7QCK2
C006R026	5736772	3.89201e-16	-64.3827		Chitin_bind_4, Insect cuticle protein. Many insect cuticular proteins include a 35-36 amino acid motif known as the R&R consensus. The extensive conservation of this region led to the suggestion that it functions to bind chitin. Provocatively, it has no sequence similarity to the well-known cysteine-containing chitin-binding domain found in chitinases and some peritrophic membrane proteins. Chiti…
C006R028	5722198	2.52947e-08	1.60119	Valacyclovirase	Valacyclovir hydrolase	670	Q86WA6
C006R041	5725693	1.73548e-08	-1.67646		Ubiquitin carboxyl-terminal hydrolase 2		O57429
C006R051	5737546	2.25236e-07	-1.60606		UNKNOWN
C006R052	5730709	3.08662e-08	-1.50827		Zinc finger protein 598	407728	Q6PFK1
C006R056	5728647	2.9532e-11	-1.70904		Mitochondrial import inner membrane translocase subunit Tim10	37478	Q9W2D6
C006R070	5732015	1.93608e-11	-2.57155		Broad-complex core protein isoform 6	44505	Q24206
C006R071	5728522	7.35845e-10	-1.98462		UNKNOWN
C006R078	5729932	2.83694e-19	52.8291		Proclotting enzyme heavy chain		P21902
C006R083	5735365	5.69144e-12	-1.84072		Nucleolar protein 56	67134	Q9D6Z1
C006R098	5728055	1.6412e-19	42.93		Chymotrypsin-like protease CTRL-1	1506	P40313
C006R113	5726119	3.50473e-08	3.18537		UNKNOWN
C006R121	5727972	6.16202e-05	-1.55264		FACT complex subunit SPT16	114741	Q920B9
C006R140	5732086	3.83216e-11	1.69661		UNKNOWN
C006R144	5730715	2.85157e-10	1.99018		Inositol hexakisphosphate and diphosphoinositol-pentakisphosphate kinase	33137	Q9VR59
C006R155	5725642	0.0032011	2.76711		UNKNOWN
C007R011	5736094	5.57312e-13	2.27836		Cytidine deaminase	72269	P56389
C007R025	5723197	2.0206e-13	2.70235		UNKNOWN
C007R053	5729102	1.42693e-18	-22.7389		COG5651, PPE-repeat proteins [Cell motility and secretion].
C007R056	5722272	3.01978e-06	1.53481	PRC	Peroxisome proliferator-activated receptor gamma coactivator-related protein 1	23082	Q5VV67
C007R068	5725827	1.707e-22	13.5162		UNKNOWN
C007R083	5732523	2.69111e-10	-1.69821	eIF3h	Eukaryotic translation initiation factor 3 subunit H	692388	Q9GV27
C007R086	5725566	6.21354e-07	-1.98797	NOC3 protein homolog	Nucleolar complex protein 3 homolog	100174525	Q5R952
C007R092	5737567	1.83895e-05	-1.64516		UNKNOWN
C007R115	5735978	9.85312e-13	-2.25	Imp4	Importin-4	79711	Q8TEX9
C007R116	5723634	3.3329e-17	-39.7389		Cuticle protein CP14.6		Q94984
C007R118	5728187	2.26982e-11	-3.51859		UNKNOWN
C007R119	5739689	4.91676e-11	-6.39281		Collagen alpha-1(III) chain		P12105
C007R130	5724633	9.14111e-09	2.35256		Testisin	57256	Q9JHJ7
C007R138	5726300	2.26482e-07	1.66847		UNKNOWN
C007R159	5723672	2.72025e-08	1.74509	DCR-RP	Peroxisomal trans-2-enoyl-CoA reductase	55825	Q9BY49
C008R013	5724115	3.20821e-07	-1.65428	TRAP-beta	Translocon-associated protein subunit beta	6746	P43308
C008R046	5730016	1.91287e-14	-2.29951	TA-WDRP	WD repeat-containing protein 36	134430	Q8NI36
C008R047	5724858	5.35115e-10	-14.4481		UNKNOWN
C008R057	5732906	1.78565e-14	2.69411		UNKNOWN
C008R064	5722210	3.23513e-10	1.53422		Phosphatidylinositol-3,4,5-trisphosphate 3-phosphatase TPTE2	93492	Q6XPS3
C008R087	5734791	3.70308e-06	-1.61134		UNKNOWN
C008R092	5729547	1.73267e-08	1.94156	MEK kinase 4	Mitogen-activated protein kinase kinase kinase 4	4216	Q9Y6R4
C008R112	5731309	5.56469e-14	11.0013	LAAO	L-amino-acid oxidase		P81382
C008R116	5731384	4.16593e-09	2.1539		Splicing factor, arginine/serine-rich 16	499390	Q5HZB6
C008R117	5726748	7.17952e-17	4.86801		UNKNOWN
C008R127	5732459	0.00167174	-1.64731		Tropomyosin-1, isoforms 9A/A/B	41852	P06754
C008R131	5733304	0.0073834	-2.36881		UNKNOWN
C008R135	5731179	2.03914e-08	-8.01363		Cuticle protein 6		P82119
C008R144	5724245	6.24915e-07	1.53467	17-beta-HSD 8	Estradiol 17-beta-dehydrogenase 8	361802	Q6MGB5
C008R146	5734048	0.00673928	1.60696		Titin		Q9I7U4
C008R159	5732455	7.67949e-12	44.773		Tryp_SPc, Trypsin-like serine protease. Many of these are synthesised as inactive precursor zymogens that are cleaved during limited proteolysis to generate their active forms. A few, however, are active as single chain molecules, and others are inactive due to substitutions of the catalytic triad residues.
C009R012	5721981	2.02201e-10	41.0332		Tryp_SPc, Trypsin-like serine protease; Many of these are synthesized as inactive precursor zymogens that are cleaved during limited proteolysis to generate their active forms. Alignment contains also inactive enzymes that have substitutions of the catalytic triad residues..
C009R013	5730488	3.87239e-13	-4.87942		Polysacc_deac_1, Polysaccharide deacetylase. This domain is found in polysaccharide deacetylase. This family of polysaccharide deacetylases includes NodB (nodulation protein B from Rhizobium) which is a chitooligosaccharide deacetylase. It also includes chitin deacetylase from yeast, and endoxylanases which hydrolyses glucosidic bonds in xylan.
C009R017	5731805	3.33436e-11	-1.77658	PPase	Inorganic pyrophosphatase	37922	O77460
C009R036	5725949	2.78439e-08	1.94557		UNKNOWN
C009R037	5738359	0.0006371	3.29242	TFPI	Tissue factor pathway inhibitor	29436	Q02445
C009R043	5730875	3.53328e-07	-1.77189		UNKNOWN
C009R051	5732106	2.71253e-18	26.9727		Tryp_SPc, Trypsin-like serine protease. Many of these are synthesised as inactive precursor zymogens that are cleaved during limited proteolysis to generate their active forms. A few, however, are active as single chain molecules, and others are inactive due to substitutions of the catalytic triad residues.
C009R055	5723596	3.7769e-08	2.13834		Tropomyosin		O44119
C009R064	5733074	9.55525e-13	2.24937		Calcium-binding mitochondrial carrier protein Aralar1	43616	Q9VA73
C009R072	5738364	1.58163e-15	4.18363		Ovochymase-2		Q66TN7
C009R081	5736296	0.00164112	1.86705		RING finger protein 31	55072	Q96EP0
C009R082	5730330	2.05921e-09	1.87709		Nostrin	115677	Q8IVI9
C009R088	5729270	6.20722e-30	844.792		Uncharacterized protein DDB_G0283357	8624043	Q54R73
C009R092	5728759	1.65009e-05	2.0022		UNKNOWN
C009R100	5723896	3.37181e-19	332.535		UNKNOWN
C009R111	5724598	5.25068e-09	-1.78132	mUBPy	Ubiquitin carboxyl-terminal hydrolase 8	84092	Q80U87
C009R121	5732791	0.000207874	-1.51857		3-oxoacyl-[acyl-carrier-protein] reductase	897230	Q9X248
C009R126	5732820	6.38466e-08	-20.4498		UNKNOWN
C009R132	5731969	6.09683e-12	-4.02521		Kinesin-like protein KIF18B	419968	Q5ZLK6
C009R134	5740469	3.61936e-16	23.1788		Cys-Gly metallodipeptidase DUG1	850605	P43616
C009R139	5723300	0.00165205	3.26196		UNKNOWN
C009R141	5731623	8.57606e-11	2.06658		Glycogen phosphorylase	33386	Q9XTL9
C009R144	5722697	3.84578e-13	3.53959		UNKNOWN
C009R154	5740482	3.99962e-12	-9.1295		UNKNOWN
C010R008	5731548	1.05127e-12	-1.53315		UNKNOWN
C010R013	5738756	0.000104118	1.77262		Aldehyde dehydrogenase, mitochondrial	29539	P11884
C010R024	5730989	6.92347e-06	2.36702		Enteropeptidase catalytic light chain	19146	P97435
C010R025	5725435	2.2105e-20	-23.1804		UNKNOWN
C010R037	5724765	1.03864e-05	-2.08087		UNKNOWN
C010R065	5724604	2.83554e-14	3.31228	PP2C-delta	Protein phosphatase 1D	8493	O15297
C010R067	5733367	3.14393e-14	-6.75611		Chitin_bind_4, Insect cuticle protein. Many insect cuticular proteins include a 35-36 amino acid motif known as the R&R consensus. The extensive conservation of this region led to the suggestion that it functions to bind chitin. Provocatively, it has no sequence similarity to the well-known cysteine-containing chitin-binding domain found in chitinases and some peritrophic membrane proteins. Chiti…
C010R071	5722827	6.58797e-07	1.77083	Popeye protein 2	Popeye domain-containing protein 2	64091	Q9HBU9
C010R075	5732693	3.227e-19	6.7322	E2F-8	Transcription factor E2F8	108961	Q58FA4
C010R082	5731034	6.36943e-06	-1.50616	Proton/amino acid transporter 4	Proton-coupled amino acid transporter 4	445866	Q4KL91
C010R085	5740030	7.8154e-25	136.463		UNKNOWN
C010R093	5730259	1.64807e-08	-15.0657		UNKNOWN
C010R097	5728672	1.4983e-06	1.72226	FHL-3	Four and a half LIM domains protein 3	504795	Q3ZBI6
C010R112	5735617	4.234e-11	1.71151	PGM 1	Phosphoglucomutase-1	534402	Q08DP0
C010R121	5725441	3.63702e-07	1.65119		Protein jagunal	4802061	Q297K8
C010R122	5723934	2.02878e-14	28.3242		Microcephalin		P61594
C010R123	5723512	1.68307e-10	1.90492		TFS2N, Domain in the N-terminus of transcription elongation factor S-II (and elsewhere).
C010R130	5730350	7.96555e-22	-35.2442		UNKNOWN
C010R131	5730139	3.17715e-08	1.63188	CI-39kD	NADH dehydrogenase [ubiquinone] 1 alpha subcomplex subunit 9, mitochondrial	404188	P34943
C010R132	5729755	1.11846e-17	-59.9573		UNKNOWN
C010R137	5723285	5.37255e-06	1.58948		Chloride intracellular channel exc-4	173314	Q8WQA4
C010R138	5732586	8.5067e-11	-2.13122	TCP-1-beta	T-complex protein 1 subunit beta	505313	Q3ZBH0
C010R162	5735192	5.10829e-10	-1.8755		UNKNOWN
C011R010	5723517	1.06059e-08	2.03176		Protein MICAL-3	57553	Q7RTP6
C011R019	5722286	7.92868e-14	-1.66102		Symplekin	8189	Q92797
C011R023	5732311	6.51975e-08	5.70229		Peroxidasin homolog	7837	Q92626
C011R024	5733326	4.49065e-15	387.495		UNKNOWN
C011R030	5723432	1.91865e-22	106.627		UNKNOWN
C011R041	5727077	2.83488e-07	-1.66489		4F5, 4F5 protein family. Members of this family are short proteins that are rich in aspartate, glutamate, lysine and arginine. Although the function of these proteins is unknown, they are found to be ubiquitously expressed.
C011R048	5734389	5.25428e-11	2.31547		UNKNOWN
C011R073	5729081	1.61874e-08	-1.94025	hG4-1	Proliferation-associated protein 2G4	5036	Q9UQ80
C011R078	5729182	2.22668e-06	1.92722		UNKNOWN
C011R082	5722268	3.55815e-07	-1.68406		Zinc finger protein 830	402963	Q6P0I6
C011R090	5724319	0.00173757	1.59739		Plasmodium_HRP, Plasmodium histidine-rich protein (HRPII/III). This family consists of several histidine-rich protein II and III sequence from Plasmodium falciparum.
C011R096	5723523	3.10323e-12	1.81561		UNKNOWN
C011R118	5732536	1.90003e-06	-1.67794	OSBP-related protein 11	Oxysterol-binding protein-related protein 11	114885	Q9BXB4
C011R119	5729604	6.65739e-09	-1.83993		Nucleolar protein 56		Q95K50
C011R125	5734728	8.33508e-07	2.37504		UNKNOWN
C011R147	5731862	1.80385e-14	-1.84364		RNA-binding protein NOB1	67619	Q8BW10
C011R150	5722266	0.00373547	-4.82471		UNKNOWN
C011R158	5731207	2.35026e-05	2.32206		UNKNOWN
C012R013	5732592	0.000228332	-1.50036	IPP isomerase	Isopentenyl-diphosphate Delta-isomerase	2540174	Q10132
C012R051	5725864	3.13966e-12	42.1145		UNKNOWN
C012R057	5729953	1.81209e-07	-9.16057		UNKNOWN
C012R063	5728959	1.34414e-08	1.71815	CANP A	Calpain-A catalytic subunit	37232	Q11002
C012R083	5733193	2.45644e-14	-20.9424		Chitin_bind_4, Insect cuticle protein. Many insect cuticular proteins include a 35-36 amino acid motif known as the R&R consensus. The extensive conservation of this region led to the suggestion that it functions to bind chitin. Provocatively, it has no sequence similarity to the well-known cysteine-containing chitin-binding domain found in chitinases and some peritrophic membrane proteins. Chiti…
C012R084	5736247	8.27596e-16	-2.00902	HP1 beta	Chromobox protein homolog 1	10951	P83916
C012R087	5729665	0.000925379	-1.50411		UNKNOWN
C012R096	5730229	2.2874e-13	-1.86425		60S ribosomal protein L30		P58375
C012R097	5729203	2.22588e-10	1.65386	CUL-2 sp|Q5RCF3.1|CUL2_PONAB RecName: Full=Cullin-2	Cullin-2	8453	Q13617
C012R101	5726208	6.62389e-12	-1.79016	Hedls	Enhancer of mRNA-decapping protein 4	23644	Q6P2E9
C012R104	5734988	0.000222819	1.53781		Myosin heavy chain, muscle		P05661
C012R107	5730528	1.56976e-05	1.70549	CANP 3	Calpain-3	423233	Q92177
C012R108	5732963	4.60358e-15	-3.1873		Importin subunit alpha-1		P52170
C012R112	5736056	1.47647e-08	-1.53391	ANT 1	ADP,ATP carrier protein 1, mitochondrial	542386	P04709
C012R126	5727136	8.30726e-07	-1.59742	PtdIns transfer protein beta	Phosphatidylinositol transfer protein beta isoform	114561	P53812
C012R138	5726495	7.88151e-09	1.9354		UNKNOWN
C012R155	5734348	1.13862e-17	5.28555		UNKNOWN
C013R009	5722178	4.80365e-09	1.73613		Malate dehydrogenase, cytoplasmic	4190	P40925
C013R013	5730452	6.76414e-06	-7.66874		UNKNOWN
C013R020	5729827	1.43125e-09	-1.89137		Ribosomal RNA-processing protein 7 homolog A	100172751	Q5RA17
C013R037	5730423	5.28381e-05	1.53082		UNKNOWN
C013R041	5722442	3.53205e-09	1.76909	PHGPx	Phospholipid hydroperoxide glutathione peroxidase, mitochondrial	286809	Q9N2J2
C013R042	5737140	2.07478e-06	1.59153		UNKNOWN
C013R043	5732954	0.000528195	3.91927		UNKNOWN
C013R044	5724469	7.19993e-14	-2.94801	DmMCM6	DNA replication licensing factor Mcm6	31603	Q9V461
C013R046	5730309	3.09445e-12	11.4835		Zinc metalloproteinase nas-4	182259	P55112
C013R047	5727271	1.52928e-08	1.72019	PGAM-M	Phosphoglycerate mutase 2	56012	O70250
C013R050	5732271	8.19102e-08	2.48472		UNKNOWN
C013R051	5723037	6.005e-20	47.8703		UNKNOWN
C013R053	5729090	0.00120652	-3.037		UNKNOWN
C013R080	5727001	6.24705e-05	-1.85221		DOMON domain-containing protein CG14681	3772559	Q9VGY6
C013R081	5727260	1.34978e-14	-1.74441		Elongation factor 1-beta	693119	P29522
C013R093	5722977	3.53684e-09	-1.73181		Myb-binding protein 1A-like protein	321277	Q6DRL5
C013R098	5726275	1.14543e-05	1.51864	Malonate-semialdehyde dehydrogenase [acylating]	Probable methylmalonate-semialdehyde dehydrogenase [acylating], mitochondrial	1273463	Q7QC84
C013R099	5738068	4.40776e-11	-2.05762		UNKNOWN
C013R105	5730492	2.92533e-13	-2.05209	PTAC97	Importin subunit beta-1	16211	P70168
C013R106	5731392	1.09086e-13	-32.3889		Cuticle protein CP14.6		Q94984
C013R108	5738338	1.8527e-12	-1.91211		Phosducin-like protein 3	100172481	Q5RB77
C013R115	5725609	3.91218e-11	-8.89461		Collagen alpha-1(XI) chain		P20909
C013R127	5737442	1.08105e-08	3.74138		Neuronal acetylcholine receptor subunit alpha-3		P04757
C013R134	5732922	2.10127e-13	13.6638		UNKNOWN
C013R147	5734144	8.76329e-17	3.34266		Protein NipSnap	32573	Q9VXK0
C013R158	5723519	5.70533e-10	2.2278		Enolase		P15007
C013R165	5733058	5.11272e-11	-2.47592		UNKNOWN
C014R006	5724064	0.000780717	3.55344	TFPI	Tissue factor pathway inhibitor	29436	Q02445
C014R009	5723956	2.54014e-21	47.3746		UNKNOWN
C014R020	5738878	0.00162354	-1.51088		UNKNOWN
C014R030	5733149	1.04028e-05	-2.23262	Notch 4	Notch 4 intracellular domain	18132	P31695
C014R032	5732012	3.56314e-14	-1.90389		60S ribosomal protein L13	378961	Q90Z10
C014R033	5726999	2.6675e-08	-11.6726		UNKNOWN
C014R035	5738488	6.95339e-10	9.88961	Dpxt	Chorion peroxidase heavy chain	42131	Q9VEG6
C014R044	5735129	0.000948464	-1.71066		UNKNOWN
C014R045	5738436	8.64151e-10	-16.5506		Chitin_bind_4, Insect cuticle protein. Many insect cuticular proteins include a 35-36 amino acid motif known as the R&R consensus. The extensive conservation of this region led to the suggestion that it functions to bind chitin. Provocatively, it has no sequence similarity to the well-known cysteine-containing chitin-binding domain found in chitinases and some peritrophic membrane proteins. Chiti…
C014R053	5734898	6.35076e-05	1.73437		Calcium-binding protein p22	64152	P61023
C014R054	5731635	7.08322e-12	-1.58152	eIF3g	Eukaryotic translation initiation factor 3 subunit G	393974	Q6DRC4
C014R057	5732750	9.89878e-18	-2.09627	RNS4I	ATP-binding cassette sub-family E member 1	6059	P61221
C014R059	5727186	5.50592e-18	4.16651	GAT-1	Sodium- and chloride-dependent GABA transporter 1		P48057
C014R063	5738784	2.23009e-06	1.67084		Transcription initiation factor TFIID subunit 3	83860	Q5VWG9
C014R066	5729815	3.24119e-10	1.59814	Mt-Trx	Thioredoxin, mitochondrial	25828	Q99757
C014R070	5728535	1.67301e-16	-16.5673		UNKNOWN
C014R072	5726215	1.61628e-08	-1.81875		WD repeat-containing protein 55 homolog	6501174	B3M1G0
C014R083	5731165	5.79974e-05	1.76434		UNKNOWN
C014R085	5722949	4.14807e-14	3.21688		Candida_ALS, Candida agglutinin-like protein (ALS). This family consists of several agglutinin-like proteins from different Candida species. ALS genes of Candida albicans encode a family of cell-surface glycoproteins with a three-domain structure. Each Als protein has a relatively conserved N-terminal domain, a central domain consisting of a tandemly repeated motif, and a serine-threonine-rich C-…
C014R092	5734750	2.86896e-10	-2.27127	AtPIP5K8	Phosphatidylinositol-4-phosphate 5-kinase 8	842381	Q8RY89
C014R105	5728347	5.55546e-14	261.598	CA-IX	Carbonic anhydrase 9	230099	Q8VHB5
C014R121	5731525	3.34739e-08	3.10163		UNKNOWN
C014R129	5732006	3.92841e-11	-1.702	Protein NNP-1	Ribosomal RNA processing protein 1 homolog A	8568	P56182
C014R134	5724852	1.26825e-07	1.80021		UNKNOWN
C014R146	5735099	2.22995e-11	2.85514		UNKNOWN
C014R149	5735978	6.4224e-16	-2.30039	Imp4	Importin-4	79711	Q8TEX9
C014R157	5730096	2.27445e-16	-794.743	TTP	Tristetraproline	443283	Q6S9E0
C015R007	5732992	1.20745e-09	2.43455	MMP-9	Matrix metalloproteinase-9		O18733
C015R028	5724450	1.56821e-14	-1.97149		Prohibitin-2	515363	Q2HJ97
C015R030	5722846	1.25155e-13	2.6114		UNKNOWN
C015R031	5737006	2.85699e-10	1.67431	NRBF-1	Trans-2-enoyl-CoA reductase, mitochondrial	29470	Q9Z311
C015R034	5737210	1.71694e-10	2.68197		UNKNOWN
C015R037	5724767	3.71783e-12	1.60058		NADH dehydrogenase [ubiquinone] 1 beta subcomplex subunit 10	733018	Q1HPL8
C015R038	5726116	7.12635e-16	-33.8782	TnI	Troponin I		P05547
C015R041	5728958	2.16925e-15	4.61493	PK	Pyruvate kinase	42620	O62619
C015R046	5725016	4.93223e-07	-5.59433		UNKNOWN
C015R047	5732150	9.11784e-14	2.20534	BI-1	Bax inhibitor 1	110213	Q9D2C7
C015R052	5731210	0.00262599	1.57853		Gamma-interferon-inducible lysosomal thiol reductase		P13284
C015R055	5729990	7.22081e-09	-1.64139	Protein dicer-1	Endoribonuclease Dcr-1	42693	Q9VCU9
C015R058	5730738	8.61579e-09	3.53685		UNKNOWN
C015R072	5734577	5.01423e-10	1.81694		Tryp_SPc, Trypsin-like serine protease. Many of these are synthesised as inactive precursor zymogens that are cleaved during limited proteolysis to generate their active forms. A few, however, are active as single chain molecules, and others are inactive due to substitutions of the catalytic triad residues.
C015R081	5727471	1.96948e-09	-2.76032		UNKNOWN
C015R088	5732920	9.67798e-16	3.25455		UNKNOWN
C015R090	5731864	8.78016e-16	-3.91507	NASP	Nuclear autoantigenic sperm protein	298441	Q66HD3
C015R096	5732302	0.000128099	-1.55809		Sideroflexin-1	100145864	B2LU20
C015R097	5723258	7.0576e-09	3.22704	GAPDH 3	Glyceraldehyde-3-phosphate dehydrogenase 3		Q96UF1
C015R105	5735689	7.79009e-08	-1.85618	EloA-BP1	RNA exonuclease 1 homolog	57455	Q8N1G1
C015R110	5723362	1.73996e-06	1.93098		Aldehyde dehydrogenase X, mitochondrial	100174654	Q5R6B5
C015R112	5740388	9.18438e-16	-5.28843	CPE-binding protein 1-B	Cytoplasmic polyadenylation element-binding protein 1-B	734470	Q52KN7
C015R115	5733091	0.00266729	-2.55384		UNKNOWN
C015R123	5731390	2.35807e-11	-3.56935		Broad-complex core protein isoform 6	44505	Q24206
C015R124	5738737	3.48655e-08	2.05258		Protein polybromo-1	396074	Q90941
C015R137	5727523	9.25584e-11	2.33186	CaM	Calmodulin		O97341
C015R150	5726246	0.00925185	-3.0082		UNKNOWN
C015R151	5729291	7.51407e-18	12.9817		UNKNOWN
C016R014	5732981	3.45778e-14	-3.46325		UNKNOWN
C016R029	5730082	0.000397155	1.8235		Ubiquitin sp|P59669.1|UBIQ_GEOCY RecName: Full=Ubiquitin	175840; 176718	P14792
C016R043	5734989	1.80095e-12	2.05631	N-terminal Gln amidase	Protein N-terminal glutamine amidohydrolase	55093	Q96HA8
C016R056	5725678	0.00010048	-2.10502		UNKNOWN
C016R057	5731160	7.57536e-12	-40.9929		Glutenin_hmw, High molecular weight glutenin subunit. Members of this family include high molecular weight subunits of glutenin. This group of gluten proteins is thought to be largely responsible for the elastic properties of gluten, and hence, doughs. Indeed, glutenin high molecular weight subunits are classified as elastomeric proteins, because the glutenin network can withstand significant def…
C016R069	5739405	5.06748e-10	-11.7335		UNKNOWN
C016R070	5722854	2.05147e-11	-31.6938		UNKNOWN
C016R073	5729574	1.04547e-14	34.8054		Cytosolic non-specific dipeptidase	512626	Q3ZC84
C016R076	5726142	2.8497e-08	-1.76484		UNKNOWN
C016R078	5726496	1.43632e-06	1.5131	PBR	Translocator protein	12257	P50637
C016R085	5725717	1.30773e-12	-3.72689		UNKNOWN
C016R097	5738644	3.40058e-12	-19.1093		UNKNOWN
C016R099	5724159	1.21931e-18	-14.7765		UNKNOWN
C016R102	5735551	3.11393e-06	-5.31116		CLECT, CLECT: C-type lectin (CTL)/C-type lectin-like (CTLD) domain; protein domains homologous to the carbohydrate-recognition domains (CRDs) of the C-type lectins. This group is chiefly comprised of eukaryotic CTLDs, but contains some, as yet functionally uncharacterized, bacterial CTLDs. Many CTLDs are calcium-dependent carbohydrate binding modules; other CTLDs bind protein ligands, lipids, and…
C016R105	5735494	2.19162e-05	-4.03723		Venom allergen 3		P35778
C016R107	5732107	2.08377e-11	-2.08475	U3 snoRNP protein IMP3	U3 small nucleolar ribonucleoprotein protein IMP3	55272	Q9NV31
C016R116	5722715	1.39057e-11	3.21128		UNKNOWN
C016R124	5722977	4.17444e-09	-1.74678		Myb-binding protein 1A-like protein	321277	Q6DRL5
C016R128	5729827	7.25908e-07	-1.74621		Ribosomal RNA-processing protein 7 homolog A	100172751	Q5RA17
C016R131	5722443	7.08297e-08	1.65514		UNKNOWN
C016R143	5729356	2.58441e-08	-5.67744		UNKNOWN
C017R007	5725817	8.97612e-15	-3.48056		Myotubularin-related protein 6	219135	Q8VE11
C017R009	5730625	3.42661e-10	2.56218	TnI	Troponin I		P05547
C017R021	5729718	0.000456002	-1.95641		UNKNOWN
C017R022	5729966	1.84755e-12	2.24252		Large neutral amino acids transporter small subunit 2	100172820	Q5RAE3
C017R025	5732770	6.7358e-09	-12.537		UNKNOWN
C017R028	5736909	8.03767e-06	1.60256		Homogentisate 1,2-dioxygenase	34552	Q9VKJ0
C017R031	5734727	4.86688e-11	-1.75761		Protein TRI1	855273	Q05024
C017R039	5738431	7.96269e-10	-2.37968		G1/S-specific cyclin-D3	540547	Q3MHH5
C017R042	5722700	5.30607e-12	-2.05446	TCP-1-zeta	T-complex protein 1 subunit zeta	12466	P80317
C017R050	5728609	4.62455e-14	-1.66999	SRP72	Signal recognition particle 72 kDa protein	6731	O76094
C017R054	5736199	6.70681e-12	-2.23333		UNKNOWN
C017R057	5729904	7.87031e-17	-71.6054		Cuticle protein CP14.6		Q94984
C017R065	5722203	1.62108e-05	-1.60156		RNA and export factor-binding protein 2	56009	Q9JJW6
C017R087	5739683	4.73092e-10	-5.64544		Collagen, Collagen triple helix repeat (20 copies). Members of this family belong to the collagen superfamily. Collagens are generally extracellular structural proteins involved in formation of connective tissue structure. The alignment contains 20 copies of the G-X-Y repeat that forms a triple helix. The first position of the repeat is glycine, the second and third positions can be any residue b…
C017R092	5725601	2.57487e-14	-180.797		UNKNOWN
C017R101	5724917	7.48051e-09	2.20488		UNKNOWN
C017R107	5723167	3.31474e-13	-9.82064		UNKNOWN
C017R116	5726133	5.06986e-06	1.54464		RING finger protein unkempt homolog		Q9C0B0
C017R119	5732551	6.96053e-16	4.21664		Protein IWS1 homolog	73473	Q8C1D8
C017R140	5733368	1.03024e-05	-1.6263	S29mt	28S ribosomal protein S29, mitochondrial	65111	Q9ER88
C017R145	5733257	4.76454e-12	2.40423		UNKNOWN
C017R159	5728737	1.09007e-11	-36.6874		UNKNOWN
C018R006	5738455	1.5877e-14	-153.967		Chitin_bind_4, Insect cuticle protein. Many insect cuticular proteins include a 35-36 amino acid motif known as the R&R consensus. The extensive conservation of this region led to the suggestion that it functions to bind chitin. Provocatively, it has no sequence similarity to the well-known cysteine-containing chitin-binding domain found in chitinases and some peritrophic membrane proteins. Chiti…
C018R018	5736758	1.54864e-15	3.45066		Candida_ALS, Candida agglutinin-like protein (ALS). This family consists of several agglutinin-like proteins from different Candida species. ALS genes of Candida albicans encode a family of cell-surface glycoproteins with a three-domain structure. Each Als protein has a relatively conserved N-terminal domain, a central domain consisting of a tandemly repeated motif, and a serine-threonine-rich C-…
C018R022	5726877	1.04967e-05	-10.6293		UNKNOWN
C018R029	5727929	3.8342e-07	-1.62162		UNKNOWN
C018R031	5723804	2.24419e-11	-1.60925		60S ribosomal protein L32		Q962T1
C018R034	5733048	1.76603e-06	-1.52514		Receptor expression-enhancing protein 5	617543	Q29RM3
C018R048	5728222	6.99067e-11	1.66483		UNKNOWN
C018R049	5730384	1.12822e-15	-38.4229		UNKNOWN
C018R053	5726721	4.91568e-06	-3.48514		Bumetanide-sensitive sodium-(potassium)-chloride cotransporter		Q25479
C018R064	5735811	7.15781e-10	-3.8942		Dihydropyrimidinase 2	8575752	Q61YQ1
C018R073	5731219	1.12377e-23	83.8425		UNKNOWN
C018R095	5723929	4.81096e-15	-82.9994		UNKNOWN
C018R100	5729058	8.28681e-13	2.10526	Fatty acid transport protein 1	Long-chain fatty acid transport protein 1	376497	Q6PCB7
C018R102	5735763	7.02167e-15	-1.86033	eIF3h	Eukaryotic translation initiation factor 3 subunit H	692388	Q9GV27
C018R108	5730438	9.5052e-07	4.30945		UNKNOWN
C018R109	5725372	0.00415348	1.69249		ATP6, ATP synthase F0 subunit 6; Provisional.
C018R112	5723000	2.16481e-07	1.58334		UNKNOWN
C018R116	5738816	0.00492466	1.66963	PCB 1	Pyruvate carboxylase 1	179616	O17732
C018R120	5722290	0.000123076	1.91253		NAD-dependent deacetylase sirtuin-5	306840	Q68FX9
C018R121	5738145	1.95913e-09	-1.72593	SKB1 homolog	Protein arginine N-methyltransferase 5	27374	Q8CIG8
C018R122	5737120	0.000113111	1.51989	ZIP-13	Zinc transporter ZIP13	100174648	Q5R6I6
C018R123	5725938	2.4041e-23	40.1017		UNKNOWN
C018R134	5724345	2.98908e-21	56.6982	CANP A	Calpain-A catalytic subunit	37232	Q11002
C018R143	5736711	2.41413e-09	-1.8249	TBP	TATA-box-binding protein		P53361
C018R145	5732928	3.29038e-07	1.9766		Calcium-binding protein p22	64152	P61023
C018R162	5733942	0.00092623	1.83833		Low choriolytic enzyme	100049451	P31579
C019R003	5729485	1.93597e-25	150.403		Brain-specific angiogenesis inhibitor 2	230775	Q8CGM1
C019R006	5734264	7.20441e-06	-2.27114	xOTCH	Neurogenic locus notch protein homolog	394367	P21783
C019R012	5731970	5.85062e-18	-17.8055		G2/mitotic-specific cyclin-B		P13952
C019R021	5731781	6.09251e-09	1.61511		UNKNOWN
C019R024	5727028	9.74111e-05	1.88879		Histone H2B		P21897
C019R031	5740094	1.46715e-05	2.43141		Coagulation factor IX		P16291
C019R047	5728429	1.15977e-17	3.44693		UBX domain-containing protein 7 sp|Q5REY7.2|UBXN7_PONAB RecName: Full=UBX domain-containing protein 7	26043	O94888
C019R053	5722951	1.00153e-09	1.70306		UNKNOWN
C019R054	5729008	9.57979e-11	2.0614	LEI	Leukocyte elastase inhibitor	1992	P30740
C019R060	5722818	1.76013e-10	1.9307		UNKNOWN
C019R062	5724165	0.000517408	-1.85124		UNKNOWN
C019R067	5728149	0.00455906	-1.91474		UNKNOWN
C019R076	5725145	2.71629e-14	-28.8957		UNKNOWN
C019R080	5738289	2.20026e-17	96.4155		UNKNOWN
C019R087	5723027	5.43142e-16	-1.83509		40S ribosomal protein S5, N-terminally processed	6193	P46782
C019R099	5729239	1.2221e-14	14.1856		UNKNOWN
C019R100	5737024	0.00021319	2.75984		UNKNOWN
C019R101	5722909	1.20246e-11	-1.86977		RuvB-like 2		Q9DE27
C019R121	5727343	3.2876e-05	1.50744	GDH	Glutamate dehydrogenase, mitochondrial	42832	P54385
C019R148	5736253	1.11803e-12	-39.1453		UNKNOWN
C019R149	5727128	8.58687e-17	3.0016	NifU-like protein	Iron-sulfur cluster assembly enzyme ISCU, mitochondrial	23479	Q9H1K1
C019R151	5730739	1.01605e-13	1.82681		Isocitrate dehydrogenase [NAD] subunit gamma, mitochondrial	15929	P70404
C019R152	5729400	1.70424e-16	76.2907		UNKNOWN
C019R154	5723656	7.26532e-11	-1.81656	p30	Upstream activation factor subunit UAF30	854470	Q08747
C019R159	5723476	2.48842e-11	-1.73115		Pescadillo homolog	6570125	B4JZG8
C019R160	5730626	2.42525e-09	-2.17742		UPF0661 TPR repeat-containing protein C16D10.01c	2539899	Q1MTN8
C020R004	5736119	1.16455e-12	4.73714	PK	Pyruvate kinase	42620	O62619
C020R007	5726742	1.00534e-11	2.32114		Ras-related protein Rab-3	36127	P25228
C020R022	5732664	2.19236e-21	-8.51022		Protein LSM14 homolog A	100173930	Q5R4R4
C020R024	5733335	9.48313e-05	-1.68565		DOMON domain-containing protein CG14681	3772559	Q9VGY6
C020R030	5726079	5.53446e-14	-2.91381		Dual oxidase	33477	Q9VQH2
C020R036	5733086	0.00056713	2.86634		Cathepsin L light chain		Q26636
C020R038	5730483	1.19522e-10	-3.76615		UNKNOWN
C020R044	5723956	1.60636e-21	72.7342		UNKNOWN
C020R053	5724990	0.00221562	-2.84012		UNKNOWN
C020R056	5725451	1.50348e-13	-1.74647		Probable ATP-dependent RNA helicase DDX47	67755	Q9CWX9
C020R057	5729070	0.000833067	-2.04634		UNKNOWN
C020R073	5730831	1.65596e-08	-1.66512		tRNA 2-thiocytidine biosynthesis protein ttcA	4183879	Q11U13
C020R083	5732227	3.10716e-06	-1.58983	ARP1B	Beta-centractin	10120	P42025
C020R102	5728910	3.96838e-15	1.92258		Zinc transporter foi	38976	Q9VSL7
C020R119	5723426	0.00889334	-1.55366		rRNA 2-O-methyltransferase fibrillarin	6547316	Q8I1F4
C020R121	5735826	4.46762e-10	3.32576	RALDH 1	Retinal dehydrogenase 1		Q8MI17
C020R126	5725323	2.23324e-05	1.85939		UNKNOWN
C020R127	5722785	8.39929e-12	-1.70598	SAP 61	Splicing factor 3A subunit 3	10946	Q12874
C020R131	5722843	0.00127399	-1.75861		AN1-type zinc finger protein 2B	130617	Q8WV99
C020R133	5733452	5.76156e-18	-7.70524		UNKNOWN
C020R142	5732471	0.00160644	2.50895		UNKNOWN
C020R147	5729684	1.46022e-10	1.5382		Cytochrome c oxidase subunit 6B	2538835	O94581
C020R157	5737359	0.000139371	-1.70605	ERF-2	Butyrate response factor 2	678	P47974
C020R158	5732986	1.18617e-07	-1.6441		GTP-binding protein CG1354	31914	Q8SWU7
C021R027	5730724	8.67342e-10	-1.63681		Nucleolar protein 14		Q8R3N1
C021R032	5734289	3.19648e-10	2.91567		Putative phospholipase B-like 2	181605	O62146
C021R034	5723480	1.1898e-17	130.634		UNKNOWN
C021R036	5731309	1.6669e-16	48.0117	LAAO	L-amino-acid oxidase		P81382
C021R039	5727416	7.94445e-18	-141.099		UNKNOWN
C021R040	5724648	0.00238529	2.13737		UNKNOWN
C021R041	5722970	5.27786e-10	-2.21528	Lola-like protein	Longitudinals lacking protein-like	44703	Q7KRI2
C021R061	5737158	2.80898e-05	1.74461		UNKNOWN
C021R071	5736059	0.000257707	1.66141		UNKNOWN
C021R072	5726026	6.35766e-25	114.003		Carboxypeptidase B		P04069
C021R073	5725301	4.75462e-09	-1.95227	LONP	Lon protease homolog, mitochondrial	170916	Q924S5
C021R081	5725774	1.35024e-12	1.69707		UNKNOWN
C021R082	5737312	3.44138e-07	-1.89586		UNKNOWN
C021R098	5736713	3.64735e-08	-1.5769	TCP-1-alpha	T-complex protein 1 subunit alpha		P18279
C021R099	5721867	5.9435e-05	-1.54851	HSP-60	60 kDa heat shock protein, mitochondrial	32045	O02649
C021R117	5732907	4.00971e-07	-1.60959		THO complex subunit 6 homolog	100004014	Q5XJS5
C021R131	5731201	1.71694e-10	-10.7218	Jagged1	Protein jagged-1	29146	Q63722
C021R132	5724288	6.02884e-05	-1.63295	Katanin p80 subunit B1	Katanin p80 WD40-containing subunit B1	373369	O61585
C021R144	5732445	0.000157638	1.72001		UNKNOWN
C021R145	5733291	8.08661e-14	-5.49911	PPIase	FK506-binding protein 9	11328	O95302
C021R150	5730271	3.37923e-13	-74.9828		Chitin_bind_4, Insect cuticle protein. Many insect cuticular proteins include a 35-36 amino acid motif known as the R&R consensus. The extensive conservation of this region led to the suggestion that it functions to bind chitin. Provocatively, it has no sequence similarity to the well-known cysteine-containing chitin-binding domain found in chitinases and some peritrophic membrane proteins. Chiti…
C021R151	5726609	6.53298e-07	-1.76959	MVP	Major vault protein	516456	Q3SYU9
C021R157	5733541	2.18213e-05	-1.75336	IMP dehydrogenase 1	Inosine-5-monophosphate dehydrogenase 1	3614	P20839
C021R160	5722513	0.00556935	1.92018	TAT	Tyrosine aminotransferase	234724	Q8QZR1
C021R161	5740796	7.27992e-08	1.59002	PKA C	cAMP-dependent protein kinase catalytic subunit	34284	P12370
C022R002	5726411	0.000164602	-1.90931		UNKNOWN
C022R008	5734391	1.00006e-12	-1.87476	SuPr-2	Sentrin-specific protease 1	223870	P59110
C022R010	5735658	2.56501e-05	-2.62451		UNKNOWN
C022R028	5734321	1.47005e-09	-1.88696		UNKNOWN
C022R035	5732195	5.91707e-09	2.91565		Chymotrypsin BI		Q00871
C022R036	5727965	1.74931e-14	198.191		Kunitz_BPTI, Kunitz/Bovine pancreatic trypsin inhibitor domain. Indicative of a protease inhibitor, usually a serine protease inhibitor. Structure is a disulfide rich alpha+beta fold. BPTI (bovine pancreatic trypsin inhibitor) is an extensively studied model structure. Certain family members are similar to the tick anticoagulant peptide (TAP). This is a highly selective inhibitor of factor Xa in …
C022R038	5733019	0.000101695	1.94432		Ras-related protein Rab-27A	608699	Q1HE58
C022R044	5732563	3.88313e-13	-17.4039	TN	Tenascin	21923	Q80YX1
C022R047	5729640	7.82886e-08	-1.53765	E2	Lipoamide acyltransferase component of branched-chain alpha-keto acid dehydrogenase complex, mitochondrial	280759	P11181
C022R051	5725171	2.37008e-07	-2.56709		UNKNOWN
C022R062	5730454	0.000118407	1.78807		UNKNOWN
C022R065	5731813	2.59433e-17	-2.53433		U7 snRNA-associated Sm-like protein LSm11	134353	P83369
C022R069	5723762	8.40226e-15	4.21183		UNKNOWN
C022R081	5729645	6.52427e-07	-1.88253		Transcription factor BTF3 homolog 4	539753	Q2KIY7
C022R097	5726955	7.044e-08	1.87368		UNKNOWN
C022R101	5722187	8.03155e-05	1.73319		Speckle-type POZ protein B	779391	Q0IHH9
C022R105	5726605	9.64851e-09	2.21752		ATP6, ATP synthase F0 subunit 6; Provisional.
C022R112	5738228	4.16007e-07	2.09655		UNKNOWN
C022R117	5740420	4.71645e-10	-2.17199		UNKNOWN
C022R130	5726426	1.45704e-19	36.6501		Kelch-like protein 20	100174619	Q5R7B8
C022R131	5722790	4.98072e-06	2.08712		UNKNOWN
C022R141	5729053	5.42204e-07	-1.65087	hNup188	Nucleoporin NUP188 homolog	23511	Q5SRE5
C022R143	5738965	9.30419e-09	2.76427		p450, Cytochrome P450. Cytochrome P450s are haem-thiolate proteins involved in the oxidative degradation of various compounds. They are particularly well known for their role in the degradation of environmental toxins and mutagens. They can be divided into 4 classes, according to the method by which electrons from NAD(P)H are delivered to the catalytic site. Sequence conservation is relatively lo…
C022R150	5722109	1.12394e-10	-1.69387		60S ribosomal protein L27a	397938	P47830
C022R152	5730111	8.34579e-18	-12.6096	eIF-4E	Eukaryotic translation initiation factor 4E		O77210
C022R156	5731255	6.65121e-06	1.5941		Mitochondrial-processing peptidase subunit beta	534546	Q3SZ71
C022R167	5731041	5.77617e-12	7.67578		Low choriolytic enzyme	100049451	P31579
C023R011	5731272	8.444e-11	-1.57637		RNA methyltransferase-like protein 1	67390	Q5ND52
C023R013	5732382	2.16315e-13	-9.76128		Peroxidasin	38326	Q9VZZ4
C023R016	5728282	3.19908e-16	13.4933		Glycoprotein 3-alpha-L-fucosyltransferase A	39653	Q9VUL9
C023R032	5734390	5.66522e-12	-6.99618		UNKNOWN
C023R052	5729358	4.26844e-09	-1.50859		Protein TSSC1	450045	Q5XJP1
C023R058	5731016	0.00936653	1.59757		Transcription factor AP-1	36057	P18289
C023R063	5728229	1.95478e-06	-5.57268		UNKNOWN
C023R065	5734358	1.77913e-11	-1.52911		PAT1, Topoisomerase II-associated protein PAT1. Members of this family are necessary for accurate chromosome transmission during cell division.
C023R071	5725734	4.26957e-14	-58.7429		UNKNOWN
C023R076	5731630	1.97045e-08	1.821	cN-III-like protein A	Cytosolic 5-nucleotidase III-like protein A		Q7ZWS2
C023R083	5724386	1.35481e-07	1.7127		UNKNOWN
C023R088	5733325	9.26751e-20	-23.8524	GlcN6P deaminase	Glucosamine-6-phosphate isomerase	5578837	Q16HW7
C023R095	5732173	1.91546e-11	6.62721		UNKNOWN
C023R096	5730293	7.59541e-13	1.94762		UNKNOWN
C023R102	5733227	1.4357e-12	-1.81798	PPase	Inorganic pyrophosphatase	37922	O77460
C023R105	5727284	1.02598e-07	-1.56145	STI1	Stress-induced-phosphoprotein 1	10963	P31948
C023R107	5723770	9.65059e-14	-1.86942		Pre-mRNA-processing-splicing factor 8	192159	Q99PV0
C023R110	5739301	2.50677e-06	-1.55255	DmTPx-1	Peroxiredoxin 1	53578	Q9V3P0
C023R113	5729369	2.66161e-12	2.28576		Probable E3 ubiquitin-protein ligase HERC1	8925	Q15751
C023R133	5730606	1.50553e-24	99.3398		UNKNOWN
C023R144	5724101	1.64807e-08	2.38625	GLS	Glutaminase liver isoform, mitochondrial	192268	P28492
C023R152	5730489	4.03858e-10	2.0907		Methionine-R-sulfoxide reductase B1		Q8INK9
C023R153	5734790	8.10482e-11	2.80939	SCP beta chain	Sarcoplasmic calcium-binding protein, beta chain		P02635
C023R158	5723871	1.37211e-07	-17.6673		UNKNOWN
C023R159	5727884	7.88517e-08	3.53521		UNKNOWN
C024R003	5725523	4.97605e-14	-2.14851		RRP15-like protein	51018	Q9Y3B9
C024R008	5728412	2.96317e-06	-1.50873		Uncharacterized protein CG1785	31810	Q9W3C2
C024R010	5736160	3.02898e-05	-1.56848		UNKNOWN
C024R026	5739260	1.19252e-15	-4.79495		S-phase kinase-associated protein 2	6502	Q13309
C024R027	5724883	3.66412e-19	105.814		UNKNOWN
C024R032	5737186	2.04277e-05	-4.13389		UNKNOWN
C024R033	5732887	2.03219e-06	1.70225		UNKNOWN
C024R049	5729606	2.98677e-06	-1.54698		Sulfurtransferase MOCS3	5565143	Q17CA7
C024R054	5723466	1.52234e-12	-1.98621		Pre-mRNA-splicing factor RBM22	100172542	Q5RAY5
C024R057	5733024	1.01241e-11	-1.76384	NRD convertase	Nardilysin	4898	O43847
C024R058	5727068	4.04197e-07	-1.7358		UNKNOWN
C024R074	5735492	9.77276e-09	2.3666	Beta ig-h3	Transforming growth factor-beta-induced protein ig-h3	21810	P82198
C024R095	5726533	5.68461e-07	-2.1791		UNKNOWN
C024R101	5731755	2.17609e-06	-1.56243	Protein PTDSR	Bifunctional arginine demethylase and lysyl-hydroxylase JMJD6	266962	Q6PFM0
C024R103	5733667	1.5055e-17	-85.2865		UNKNOWN
C024R107	5725421	4.80258e-07	1.78476		Ubiquitin conjugation factor E4 A	315608	Q6P7A2
C024R116	5725601	4.21571e-14	-155.191		UNKNOWN
C024R122	5727496	3.02484e-12	-2.57757	TopBP1	DNA topoisomerase 2-binding protein 1		Q92547
C024R123	5733482	5.76389e-06	3.45056		UNKNOWN
C024R126	5731050	2.56574e-06	-1.50667		Protein TRI1	855273	Q05024
C024R142	5727485	7.36709e-07	-1.73666		UNKNOWN
C024R160	5730174	1.26787e-07	3.03368		UNKNOWN
C024R162	5730442	7.30768e-16	-53.6279		Cuticle protein CP14.6		Q94984
C024R164	5727273	6.62136e-15	-4.04416	PDI	Protein disulfide-isomerase	39651	P54399
C024R168	5735726	5.28349e-10	-1.79343		Vam6/Vps39-like protein	269338	Q8R5L3
C025R022	5721974	2.93342e-16	-2.13201	dtom40	Mitochondrial import receptor subunit TOM40 homolog 1	44978	Q9U4L6
C025R042	5730054	2.10221e-10	-2.07635	Spred-1	Sprouty-related, EVH1 domain-containing protein 1	114715	Q924S8
C025R051	5728273	1.47501e-12	-1.78233	MRP-L39	39S ribosomal protein L39, mitochondrial	39627	Q9VUJ0
C025R056	5727582	3.31702e-12	2.58907		UNKNOWN
C025R059	5736603	2.92837e-12	3.32456		UNKNOWN
C025R070	5732569	1.05544e-08	-1.60508		60S ribosomal protein L18		Q90YV0
C025R088	5722161	5.00504e-20	166.764		UNKNOWN
C025R090	5723020	4.76658e-07	-2.07959	Laminin B1 chain	Laminin subunit beta-1	34068	P11046
C025R091	5733453	2.70972e-21	-48.9389		Neurogenic locus protein delta		P10041
C025R092	5724180	2.61221e-12	12.336	LAAO	L-amino-acid oxidase		Q4JHE3
C025R093	5731843	1.03325e-07	-1.81137		Kelch-like protein 18	23276	O94889
C025R103	5723396	4.50658e-10	1.61408		NEDD8 ultimate buster 1	53312	P54729
C025R130	5728548	2.06107e-08	1.76047		Ras-related protein Rab-12	19328	P35283
C025R137	5732406	3.66995e-05	1.57843		Gamma-aminobutyric acid receptor subunit beta-like	32554	Q08832
C025R141	5735282	5.18992e-07	-1.73413	P5CS	Gamma-glutamyl phosphate reductase	181417	P54889
C025R148	5736030	1.16806e-15	38.6862		UNKNOWN
C025R149	5733154	1.11489e-06	2.24425		Dehydrogenase/reductase SDR family member 1	52585	Q99L04
C025R169	5725197	8.68441e-07	1.58143		UNKNOWN
C025R170	5728417	4.70298e-13	-16.9834		RPE-spondin	226866	Q3UPR9
C026R007	5732777	2.1607e-15	-7.63579	DmGLD2	Poly(A) RNA polymerase gld-2 homolog A	42602	Q9VD44
C026R038	5730662	1.54559e-08	1.51585	SCS-betaA	Succinyl-CoA ligase [ADP-forming] subunit beta, mitochondrial	20916	Q9Z2I9
C026R043	5733180	1.37151e-06	1.75547	MCT 9	Monocarboxylate transporter 9	66859	Q7TM99
C026R047	5737257	4.38606e-10	-1.92161	HSP 75	Heat shock protein 75 kDa, mitochondrial	287069	Q5XHZ0
C026R069	5721993	9.19605e-08	-1.82719	AIP1	Actin-interacting protein 1	39505	Q9VU68
C026R088	5727802	1.97279e-10	-8.40284		ATG13, Autophagy-related protein 13. Members of this family of phosphoproteins are involved in cytoplasm to vacuole transport (Cvt), and more specifically in Cvt vesicle formation. They are probably involved in the switching machinery regulating the conversion between the Cvt pathway and autophagy. Finally, ATG13 is also required for glycogen storage.
C026R105	5733459	1.84147e-16	-23.072		UNKNOWN
C026R106	5724259	4.14857e-27	98.0214		UNKNOWN
C026R119	5727838	1.11272e-28	112.885		UNKNOWN
C026R123	5725126	1.65956e-12	-3.8849		Esterase E4		P35501
C026R128	5735864	1.22779e-09	-2.02765	UMP/CMP kinase	UMP-CMP kinase	298410	Q4KM73
C026R129	5729865	4.17786e-08	-2.04596		Processed neurogenic locus Notch protein	31293	P07207
C026R132	5727228	1.30638e-17	44.7512	DmPO	Peroxidase	2768671	Q01603
C026R144	5723689	7.48315e-27	-142.501		UNKNOWN
C026R161	5733464	1.8677e-07	3.04432		Carboxypeptidase B		P04069
C026R166	5730673	2.10408e-05	1.50728		UNKNOWN
C027R001	5729950	1.80414e-09	-13.4233		UNKNOWN
C027R002	5731933	3.40266e-08	2.003		Dual specificity phosphatase DUPD1		P0C599
C027R005	5730449	3.30359e-15	-24.4434		UNKNOWN
C027R008	5728103	3.10247e-07	1.6879		UNKNOWN
C027R018	5726724	3.33152e-07	-1.57582		Nucleoporin NUP85	445007	Q8R480
C027R022	5724459	1.40094e-06	1.54683		UNKNOWN
C027R026	5732291	0.000728599	2.05643		Ferritin subunit	5569124	P41822
C027R033	5736940	3.10966e-23	16.3346		UNKNOWN
C027R034	5731107	0.000314628	-1.60126	ProRS	Probable prolyl-tRNA synthetase, mitochondrial	25973	Q7L3T8
C027R040	5732796	1.5082e-07	1.76135	b5R.2	NADH-cytochrome b5 reductase 2	595026	Q5BJ68
C027R054	5728805	8.44735e-21	-2.32706	eIF-6	Eukaryotic translation initiation factor 6	3692	P56537
C027R058	5726323	0.000135744	1.77783		UNKNOWN
C027R060	5732931	0.000213938	-1.53342		UNKNOWN
C027R066	5723027	1.95736e-06	-1.64159		40S ribosomal protein S5, N-terminally processed	6193	P46782
C027R076	5733611	9.19095e-16	-1.77331	HP1 beta	Chromobox protein homolog 1	10951	P83916
C027R077	5725531	5.38242e-06	1.56445		UNKNOWN
C027R083	5730219	0.000150285	-1.55766	eEF-2 kinase	Eukaroytic elongation factor 2 kinase	29904	O00418
C027R101	5722376	0.000394054	2.5009		UNKNOWN
C027R104	5724923	2.38178e-10	2.50014	MMP-9	Matrix metalloproteinase-9	17395	P41245
C027R106	5740726	4.9897e-07	1.87252		UNKNOWN
C027R116	5726322	5.81243e-08	-1.90442		Putative epidermal cell surface receptor	40861	Q04164
C027R131	5732693	7.27121e-18	6.16669	E2F-8	Transcription factor E2F8	108961	Q58FA4
C027R135	5732389	4.57285e-07	1.68497		UNKNOWN
C027R141	5727058	1.70872e-06	1.71209		UNKNOWN
C027R147	5724427	2.26423e-09	2.2051		UNKNOWN
C027R148	5727669	9.08928e-06	2.6019		ANK, ankyrin repeats; ankyrin repeats mediate protein-protein interactions in very diverse families of proteins. The number of ANK repeats in a protein can range from 2 to over 20 (ankyrins, for example). ANK repeats may occur in combinations with other types of domains. The structural repeat unit contains two antiparallel helices and a beta-hairpin, repeats are stacked in a superhelical arrangem…
C028R002	5735497	1.14441e-12	2.62126		Voltage-gated potassium channel subunit beta-2	29738	P62483
C028R006	5732392	2.46712e-09	3.38161		UNKNOWN
C028R008	5732613	1.7477e-07	2.55927		UNKNOWN
C028R039	5729496	3.27803e-16	-1.70495		Uncharacterized protein ZC395.10	175727	Q23280
C028R043	5723396	1.47339e-09	1.64837		NEDD8 ultimate buster 1	53312	P54729
C028R046	5729213	2.39732e-25	320.198		E1_DerP2_DerF2, ML domain. ML domain - MD-2-related lipid recognition domain. This family consists of proteins from plants, animals and fungi, including dust mite allergen Der P 2. It has been implicate in lipid recognition, particularly in the recognition of pathogen related products. A mutation in Npc2 causes a rare form of Niemann-Pick type C2 disease.
C028R049	5735886	3.5944e-12	2.89289	TIM-B	Triosephosphate isomerase B	560753	Q90XG0
C028R063	5724336	4.3465e-14	2.83698	AK	Probable adenylate kinase isoenzyme F38B2.4	181317	Q20140
C028R065	5721936	9.22018e-07	1.54261		UNKNOWN
C028R072	5726654	1.75846e-12	-2.13469	Tho3	THO complex subunit 3	529231	Q29RH4
C028R078	5723642	1.65116e-08	2.01441		UNKNOWN
C028R080	5739708	5.67067e-09	-2.26531		UNKNOWN
C028R084	5734007	4.35961e-12	2.71504		Muscle LIM protein Mlp84B	40849	Q24400
C028R090	5727267	2.52922e-07	1.57579		UNKNOWN
C028R098	5727518	0.000178843	1.51619		UNKNOWN
C028R099	5732261	5.12574e-08	-1.63817		p21-activated protein kinase-interacting protein 1-like	336470	Q6TNS2
C028R105	5728225	1.54585e-18	-288.246		UNKNOWN
C028R112	5735472	1.57912e-07	-6.97028		UNKNOWN
C028R126	5726378	0.00188092	-1.65127		UNKNOWN
C028R133	5730117	1.01426e-10	1.71988	RNase H1	Ribonuclease H1	298933	Q5BK46
C028R139	5736913	1.94077e-10	-11.2395		UNKNOWN
C028R146	5729187	1.01241e-11	2.13376		UNKNOWN
C028R168	5730133	0.000376291	2.2527		SapB, Saposin (B) Domains. Present in multiple copies in prosaposin and in pulmonary surfactant-associated protein B. In plant aspartic proteinases, a saposin domain is circularly permuted. This causes the prediction algorithm to predict two such domains, where only one is truly present.
C029R005	5723915	1.66683e-19	-3.07103		UNKNOWN
C029R007	5725387	3.21923e-08	-1.95927	Hsp10	10 kDa heat shock protein, mitochondrial	100049361	Q9W6X3
C029R015	5728160	5.00931e-15	-17.0771		UNKNOWN
C029R020	5721974	3.98387e-12	-2.1535	dtom40	Mitochondrial import receptor subunit TOM40 homolog 1	44978	Q9U4L6
C029R026	5727813	2.13384e-13	-2.96414		RNA (guanine-9-)-methyltransferase domain-containing protein 2	493374	Q66JJ4
C029R049	5724510	1.46635e-12	2.03347	Ip	Succinate dehydrogenase [ubiquinone] iron-sulfur subunit, mitochondrial	35590	P21914
C029R069	5734591	0.000413784	1.50793		UNKNOWN
C029R093	5732831	2.19992e-06	-1.68887		Probable ATP-dependent RNA helicase DDX56	508728	Q3SZ40
C029R095	5725076	1.16605e-06	-2.26146		UNKNOWN
C029R096	5735615	4.16987e-07	-1.88273		UNKNOWN
C029R098	5735191	7.45511e-05	-1.58182		UNKNOWN
C029R099	5732411	4.55018e-10	-1.63405		40S ribosomal protein S3		Q90YS2
C029R109	5728826	5.96301e-12	-2.06824	TCTP	Translationally-controlled tumor protein homolog	1273293	Q7QCK2
C029R117	5730068	6.01972e-11	2.13674		Aldehyde dehydrogenase family 8 member A1	64577	Q9H2A2
C029R122	5726294	3.52206e-08	-1.68041		RISC-loading complex subunit tarbp2	595034	Q5BJ52
C029R123	5730492	1.16019e-11	-2.03317	PTAC97	Importin subunit beta-1	16211	P70168
C029R129	5731520	4.0756e-07	1.98403	UCP 2	Mitochondrial uncoupling protein 2	100173815	Q5R5A8
C029R142	5726970	1.61385e-10	1.69149		NADH dehydrogenase [ubiquinone] 1 beta subcomplex subunit 10	733018	Q1HPL8
C029R149	5737017	0.000193587	1.62428	ARI-1	Protein ariadne-1 homolog	25820	Q9Y4X5
C029R154	5729874	9.19438e-22	-6.34205		Histone H2A sp|P84052.2|H2A_DROER RecName: Full=Histone H2A sp|P84053.2|H2A_DROHY RecName: Full=Histone H2A sp|P84054.2|H2A_DROSI RecName: Full=Histone H2A sp|P84055.2|H2A_DROYA RecName: Full=Histone H2A sp|P84056.2|H2A_RHYAM RecName: Full=Histone H2A sp|P84057.2|H2A_TIGCA RecName: Full=Histone H2A	318855; 3771774; 3771783; 3771785; 3772148; 3772278; 3772282; 3772345; 3772351; 3772360; 3772447; 3772448; 3772505; 3772541; 3772565; 3772618; 3772632	P84051
C029R159	5723714	1.71674e-22	236.243		UNKNOWN
C029R165	5723663	9.17548e-07	-1.5653	GlyRS	Glycyl-tRNA synthetase		Q04451
C029R170	5733039	9.66995e-11	1.59737		Serine incorporator 1	539993	Q3MHV9
C030R005	5730715	4.14029e-11	2.18251		Inositol hexakisphosphate and diphosphoinositol-pentakisphosphate kinase	33137	Q9VR59
C030R011	5732044	1.51116e-09	-1.90233	Sm-D3	Small nuclear ribonucleoprotein Sm D3	6634	P62318
C030R018	5734849	6.35323e-06	1.57364		Ubiquitin sp|P63051.1|UBIQ_FELCA RecName: Full=Ubiquitin sp|Q865C5.2|UBIQ_CAMDR RecName: Full=Ubiquitin sp|Q867C2.2|UBIQ_GORGO RecName: Full=Ubiquitin sp|Q867C3.2|UBIQ_PANTR RecName: Full=Ubiquitin sp|Q867C4.2|UBIQ_PONPY RecName: Full=Ubiquitin sp|Q8MKD1.2|UBIQ_HORSE RecName: Full=Ubiquitin sp|P62974.1|UBIQ_PIG RecName: Full=Ubiquitin sp|P62989.1|UBIQ_RAT RecName: Full=Ubiquitin sp|P62972.1|UBIQ_…	403722; 612529	P63049
C030R032	5725290	0.000178462	-2.31726		UNKNOWN
C030R035	5732300	1.05266e-11	-1.61356	eIF-2-alpha	Eukaryotic translation initiation factor 2 subunit 1	32617	P41374
C030R053	5724875	5.90472e-06	-1.72501	Crn7	Coronin-7	78885	Q9D2V7
C030R054	5724233	1.33523e-11	-4.62855		UNKNOWN
C030R061	5739796	0.000640339	1.52191		LIM, LIM domain. This family represents two copies of the LIM structural domain.
C030R072	5728149	0.00393162	-1.87921		UNKNOWN
C030R086	5738068	2.5001e-12	-2.01829		UNKNOWN
C030R091	5730041	1.07461e-10	-1.72593		Mitochondrial import inner membrane translocase subunit Tim8	32081	Q9Y1A3
C030R103	5738199	8.1785e-08	3.71216	AQP-3	Aquaporin-3	11828	Q8R2N1
C030R111	5732445	2.39613e-05	1.8237		UNKNOWN
C030R113	5725855	1.21182e-05	1.6562	AK 1	Adenylate kinase isoenzyme 1	11636	Q9R0Y5
C030R125	5721769	2.2479e-05	-1.50657	Eukaryotic release factor 1	Eukaryotic peptide chain release factor subunit 1	40240	Q9VPH7
C030R128	5729522	2.13423e-10	2.55449		UNKNOWN
C030R139	5737385	9.56302e-14	3.31037	AMPK beta-2 chain	5-AMP-activated protein kinase subunit beta-2	108097	Q6PAM0
C030R143	5738194	6.37544e-09	-1.65539	GlyRS	Glycyl-tRNA synthetase	353172	Q9CZD3
C030R161	5736193	2.72312e-13	18.7173		Papilin	43872	Q868Z9
C030R163	5731299	5.22386e-16	-10.1791		UNKNOWN
C030R167	5728317	1.64771e-09	1.53502		UNKNOWN
C031R012	5738199	1.65976e-14	5.92758	AQP-3	Aquaporin-3	11828	Q8R2N1
C031R030	5721861	4.70658e-16	3.66093		ODC_AZ, Ornithine decarboxylase antizyme. This family consists of ornithine decarboxylase antizyme proteins. The polyamine biosynthetic enzyme ornithine decarboxylase (ODC) is degraded by the 26 S proteasome via a ubiquitin-independent pathway. Its degradation is greatly accelerated by association with the polyamine-induced regulatory protein antizyme 1 (AZ1).
C031R031	5731078	5.60903e-08	-4.50766		UNKNOWN
C031R044	5724474	0.000137563	1.76689		UNKNOWN
C031R048	5727969	8.04641e-18	-1.83477	HP1 beta	Chromobox protein homolog 1	10951	P83916
C031R049	5725231	1.57766e-22	652.562		UNKNOWN
C031R062	5732449	1.50721e-10	-1.9327		WD repeat-containing protein 55 homolog	6501174	B3M1G0
C031R064	5731208	0.000488263	1.89165		Catalase		Q64405
C031R066	5730293	3.19507e-15	1.91778		UNKNOWN
C031R077	5738522	8.14551e-09	2.11642		UNKNOWN
C031R080	5726729	8.92292e-14	2.91327	AK 1	Adenylate kinase isoenzyme 1		P00571
C031R081	5734284	1.57624e-12	-1.9085		Phosducin-like protein 3	316348	Q4KLJ8
C031R084	5740067	0.00426534	2.2706		UNKNOWN
C031R085	5727752	9.00637e-13	-1.85663		Nuclear pore complex protein Nup93	30172	Q7ZU29
C031R093	5727016	8.6868e-16	3.94062		SMC_N, RecF/RecN/SMC N terminal domain. This domain is found at the N terminus of SMC proteins. The SMC (structural maintenance of chromosomes) superfamily proteins have ATP-binding domains at the N- and C-termini, and two extended coiled-coil domains separated by a hinge in the middle. The eukaryotic SMC proteins form two kind of heterodimers: the SMC1/SMC3 and the SMC2/SMC4 types. These heterod…
C031R095	5726158	1.00549e-09	1.71044	cAMP-responsive element-binding protein 3-like protein 4	Processed cyclic AMP-responsive element-binding protein 3-like protein 4		Q5UEM8
C031R097	5729058	8.9821e-09	1.8407	Fatty acid transport protein 1	Long-chain fatty acid transport protein 1	376497	Q6PCB7
C031R098	5733562	1.09482e-10	-2.52239		TFIIF_alpha, Transcription initiation factor IIF, alpha subunit (TFIIF-alpha). Transcription initiation factor IIF, alpha subunit (TFIIF-alpha) or RNA polymerase II-associating protein 74 (RAP74) is the large subunit of transcription factor IIF (TFIIF), which is essential for accurate initiation and stimulates elongation by RNA polymerase II.
C031R107	5723793	0.00689449	1.56376		UNKNOWN
C031R135	5726146	0.00809757	-3.17932		UNKNOWN
C031R137	5728629	1.11168e-06	1.93041		UNKNOWN
C031R148	5735590	2.65589e-12	-1.84481	TCP-1-epsilon	T-complex protein 1 subunit epsilon	22948	P48643
C031R150	5730507	2.86839e-16	-231.124		Chitin_bind_4, Insect cuticle protein. Many insect cuticular proteins include a 35-36 amino acid motif known as the R&R consensus. The extensive conservation of this region led to the suggestion that it functions to bind chitin. Provocatively, it has no sequence similarity to the well-known cysteine-containing chitin-binding domain found in chitinases and some peritrophic membrane proteins. Chiti…
C031R158	5722597	1.30958e-07	-1.50255		mRNA cap guanine-N7 methyltransferase	34877	Q9VJQ4
C031R161	5724827	3.54607e-10	2.66355		UNKNOWN
C031R165	5728301	2.6111e-06	-1.56722	TSA	Peroxiredoxin-2	7001	P32119
C032R011	5727841	6.81276e-16	28.1682		UNKNOWN
C032R016	5738767	1.92509e-10	-3.53824		UNKNOWN
C032R023	5732492	7.88151e-09	-1.955		Viral IAP-associated factor homolog	39364	Q8MR62
C032R026	5726686	1.02387e-08	1.77576		LisH domain-containing protein C16orf63 homolog	416598	Q5ZJ24
C032R028	5728768	1.03172e-10	-28.3667		UNKNOWN
C032R029	5724393	1.53707e-08	-1.56264		UNKNOWN
C032R033	5731207	0.000237924	1.94372		UNKNOWN
C032R037	5732875	1.90495e-15	3.3973		UNKNOWN
C032R057	5734832	0.000330356	1.81591		UNKNOWN
C032R069	5734396	3.76345e-10	-2.02025		Nucleoporin NDC1	335236	Q7SZC5
C032R072	5732980	1.02549e-09	-1.80537		Ribosome production factor 1	379964	Q8AVP1
C032R110	5734344	2.27992e-11	-11.5927		UNKNOWN
C032R111	5735933	1.06653e-06	1.67208		UNKNOWN
C032R116	5735754	2.5834e-08	1.74667		UNKNOWN
C032R118	5727328	1.36609e-13	2.57441	TRIC-B	Trimeric intracellular cation channel type B	393145	Q7ZVP8
C032R123	5726304	7.62432e-09	2.88206		RnaseH, RNase H (RNase HI) is an endonuclease that cleaves the RNA strand of an RNA/DNA hybrid in a not sequence-specific manner. One of the important functions of RNase H is to remove Okazaki fragments during DNA replication. RNase H knockout mice lack mitochondrial DNA replication and die as embryos. The retroviral reverse transcriptase contains an RNase H domain that plays an important role in…
C032R127	5729440	3.44848e-07	1.60062	PAH	Tryptophan 5-monooxygenase	38871	P17276
C032R153	5725807	2.50575e-16	24.4579		UNKNOWN
C032R164	5731654	1.87985e-05	-1.71369	NF-YC	Nuclear transcription factor Y subunit gamma	18046	P70353
C032R167	5722051	1.45265e-09	-21.6018		UNKNOWN
C033R011	5723806	0.000464498	1.70451		Tropomyosin		O61379
C033R015	5732442	2.45345e-13	-1.73122	GABP subunit beta-1	GA-binding protein subunit beta-1	14391	Q00420
C033R018	5728880	0.00216427	1.79156		UNKNOWN
C033R023	5738161	5.07509e-10	2.58596		Sequestosome-1	100172461	Q5RBA5
C033R041	5734011	3.42074e-14	-24.6475		UNKNOWN
C033R053	5725108	1.44978e-19	6.46391		Hypoxia up-regulated protein 1		Q566I3
C033R054	5732488	6.77744e-09	-5.67504		Collagen alpha-1(II) chain	397738	Q91717
C033R067	5722948	2.73869e-22	171.115		Uncharacterized protein DDB_G0283357	8624043	Q54R73
C033R077	5730115	5.22801e-09	-2.0414		UNKNOWN
C033R079	5731287	3.97238e-10	-4.0554		UNKNOWN
C033R086	5728367	2.69823e-09	3.44063		NADPH oxidase 5	79400	Q96PH1
C033R090	5739205	1.28403e-24	-103.512		UNKNOWN
C033R091	5722343	0.000255697	-2.29988		UNKNOWN
C033R110	5737781	1.78623e-09	-1.84525		Retinoblastoma-like protein 1	19650	Q64701
C033R112	5730274	5.69762e-10	-24.6687		UNKNOWN
C033R115	5724640	1.61827e-14	-4.51139		G2/mitotic-specific cyclin-B		P24862
C033R147	5723694	4.62101e-23	45.7459		UNKNOWN
C033R154	5722387	5.63978e-06	-1.79894		UNKNOWN
C033R157	5735523	7.62041e-11	-1.81091		Tubulin beta-1 chain		Q27U48
C033R163	5725609	7.82067e-11	-8.00058		Collagen alpha-1(XI) chain		P20909
C033R165	5731202	2.59317e-11	-1.79724	PPIase	FK506-binding protein 4	2288	Q02790
C034R003	5731022	8.13106e-13	-2.17623	RCAF subunit ASF1	Histone chaperone asf1	40141	Q9V464
C034R017	5723750	1.50064e-05	-1.57827		UNKNOWN
C034R020	5734421	4.65614e-11	15.8315	TFPI-2	Tissue factor pathway inhibitor 2	21789	O35536
C034R030	5726593	4.38947e-05	-1.60259		Olfactomedin-like protein 2A	100125057	A4IIT5
C034R035	5722375	4.2536e-12	3.20514		Ethanolamine-phosphate cytidylyltransferase	89841	O88637
C034R041	5730901	1.27844e-10	-1.97436		UNKNOWN
C034R046	5736062	6.04214e-13	2.44277	hVG5Q	Angiogenic factor with G patch and FHA domains 1	55109	Q8N302
C034R051	5734652	6.42585e-08	1.74288		UNKNOWN
C034R052	5729410	1.88956e-12	-1.99111		Mediator of RNA polymerase II transcription subunit 29	1281934	Q7PUD7
C034R057	5738251	2.12467e-13	-2.43069	GABP subunit alpha	GA-binding protein alpha chain		Q00422
C034R059	5728733	1.00486e-07	1.86989		UNKNOWN
C034R061	5730883	1.49186e-10	5.78559		UNKNOWN
C034R064	5737365	1.07097e-25	114.191		UNKNOWN
C034R072	5732366	7.71778e-11	5.81876		Putative ascorbate peroxidase		Q539E5
C034R105	5729558	1.57364e-07	-9.07652		UNKNOWN
C034R126	5723812	3.90491e-06	1.84106		Trypsin-1		P00765
C034R128	5733120	2.9278e-17	-47.6611		Cuticle protein CP14.6		Q94984
C034R133	5725111	1.35041e-09	-1.79632		WD repeat-containing protein 46	9277	O15213
C034R140	5729765	0.000279588	1.70599		Homogentisate 1,2-dioxygenase	34552	Q9VKJ0
C034R150	5731923	4.39472e-07	-1.70511	IDH	Isocitrate dehydrogenase [NADP] cytoplasmic		Q9Z2K9
C034R152	5728003	6.15163e-05	-1.76576		Ubiquitin-conjugating enzyme E2 S	6525703	B4Q2J2
C034R157	5736665	8.56436e-15	-3.02394		UNKNOWN
C035R004	5725572	5.12374e-12	-1.53747	eIF3g	Eukaryotic translation initiation factor 3 subunit G	393974	Q6DRC4
C035R005	5726752	0.00104812	1.54935		UNKNOWN
C035R008	5734980	1.09234e-13	-24.2903		UNKNOWN
C035R011	5727544	1.3885e-06	1.55701		Mpv17-like protein 2	448319	Q6DIY8
C035R013	5733339	6.43659e-11	2.11508	NHERF-2	Na(+)/H(+) exchange regulatory cofactor NHE-RF2	9351	Q15599
C035R032	5722357	1.35994e-11	-2.60192		UNKNOWN
C035R035	5730172	2.66929e-10	-1.6548		PAT1, Topoisomerase II-associated protein PAT1. Members of this family are necessary for accurate chromosome transmission during cell division.
C035R039	5729842	1.0555e-07	1.67342	Lactate dehydrogenase D	Probable D-lactate dehydrogenase, mitochondrial	52815	Q7TNG8
C035R042	5730173	2.17189e-17	-7.55149		Myophilin		Q24799
C035R048	5724289	2.99145e-16	-2.07025		Glutamate-rich WD repeat-containing protein 1	83743	Q9BQ67
C035R050	5728683	1.04948e-06	-1.60677		Solute carrier family 25 member 44	9673	Q96H78
C035R055	5728039	6.0041e-08	-1.66529		Nuclear nucleic acid-binding protein C1D	421267	Q5ZHS3
C035R066	5740820	1.66204e-07	-1.61012		Collagen, Collagen triple helix repeat (20 copies). Members of this family belong to the collagen superfamily. Collagens are generally extracellular structural proteins involved in formation of connective tissue structure. The alignment contains 20 copies of the G-X-Y repeat that forms a triple helix. The first position of the repeat is glycine, the second and third positions can be any residue b…
C035R077	5727518	8.30726e-07	1.53513		UNKNOWN
C035R086	5739855	1.2095e-06	3.41937		Low choriolytic enzyme	100049451	P31579
C035R091	5730003	8.99455e-13	5.54663		60S ribosomal protein L29	507270	Q58DW3
C035R108	5733314	2.68556e-11	-2.04822		U3 small nucleolar RNA-associated protein 15 homolog	526343	A7MB12
C035R131	5730322	4.97918e-08	-1.6766	Mitochondrial RNase P protein 1	Mitochondrial ribonuclease P protein 1 homolog	37124	Q7JUX9
C035R140	5733393	9.20602e-16	-16.2225		LDLa, Low Density Lipoprotein Receptor Class A domain, a cysteine-rich repeat that plays a central role in mammalian cholesterol metabolism; the receptor protein binds LDL and transports it into cells by endocytosis; 7 successive cysteine-rich repeats of about 40 amino acids are present in the N-terminal of this multidomain membrane protein; other homologous domains occur in related receptors, in…
C035R143	5725996	5.21059e-12	-1.8714	RNA polymerases I, II, and III subunit ABC2	DNA-directed RNA polymerases I, II, and III subunit RPABC2		Q32PE0
C035R147	5732471	0.00221697	2.64434		UNKNOWN
C035R156	5723638	9.16859e-07	-2.83231		UNKNOWN
C035R159	5727829	1.60482e-06	3.67949		UNKNOWN
C035R166	5732307	0.000996378	1.92796	MMP-2	72 kDa type IV collagenase	386583	Q90611
C036R001	5725474	1.65963e-14	-1.79609	Imp13	Importin-13	424573	Q5ZIC8
C036R002	5730399	3.23886e-07	-1.64365		UNKNOWN
C036R012	5729270	4.62781e-20	668.269		Uncharacterized protein DDB_G0283357	8624043	Q54R73
C036R013	5733452	8.30883e-20	-9.10806		UNKNOWN
C036R022	5728831	2.61411e-05	1.51783	ACC	Biotin carboxylase	396504	P11029
C036R023	5731708	2.43468e-06	-2.142	CANP B	Calpain-B catalytic subunit 2	39165	Q9VT65
C036R024	5734678	1.55551e-10	3.0136	SCP beta chain	Sarcoplasmic calcium-binding protein, beta chain		P02635
C036R028	5735794	1.24835e-12	-2.0701		Caseinolytic peptidase B protein homolog	20480	Q60649
C036R034	5732832	2.95836e-05	2.8768		Anionic trypsin-1	24691	P00762
C036R042	5724798	1.7353e-05	-3.96847		UNKNOWN
C036R044	5724682	3.13667e-05	-1.60442	eIF3l	Eukaryotic translation initiation factor 3 subunit L	418033	Q5F428
C036R050	5728438	5.67379e-19	84.5403		UNKNOWN
C036R057	5733415	2.99343e-12	-14.2962		UNKNOWN
C036R081	5724083	7.8547e-05	-1.87499		Tropomyosin		O44119
C036R083	5736895	8.64791e-15	-49.1288		An_peroxidase, Animal haem peroxidase.
C036R102	5730160	2.66763e-21	37.0151		PHA00370, attachment protein.
C036R106	5728430	1.59493e-08	2.39948		Bestrophin-3	382427	Q6H1V1
C036R107	5738161	5.11785e-10	2.57321		Sequestosome-1	100172461	Q5RBA5
C036R109	5732130	0.000659321	-1.6927		UNKNOWN
C036R122	5729917	1.70736e-11	-5.07347		ATG13, Autophagy-related protein 13. Members of this family of phosphoproteins are involved in cytoplasm to vacuole transport (Cvt), and more specifically in Cvt vesicle formation. They are probably involved in the switching machinery regulating the conversion between the Cvt pathway and autophagy. Finally, ATG13 is also required for glycogen storage.
C036R126	5726506	1.5256e-15	2.74665		UNKNOWN
C036R135	5733397	3.00554e-06	3.86166		Putative serine protease K12H4.7	176136	P34528
C036R155	5738592	1.7876e-05	1.78271		UNKNOWN
C036R159	5736997	5.22788e-05	2.91715		Ifi-6-16, Interferon-induced 6-16 family.
C036R162	5724899	6.52748e-15	-2.67118		N(6)-adenine-specific DNA methyltransferase 1		Q9Y5N5
C037R001	5729921	1.06181e-09	-15.8843		UNKNOWN
C037R004	5724215	8.52085e-11	3.19782		UNKNOWN
C037R005	5730721	9.34814e-11	-1.6458		ATP-dependent RNA helicase DDX24		Q9ESV0
C037R008	5733246	3.76899e-19	-3.71519		La-related protein 7	334956	Q7ZWE3
C037R015	5735548	1.22469e-14	-181.798		Cuticle protein CP14.6		Q94984
C037R031	5731180	0.000367037	-1.52117	Fzr	Fizzy-related protein homolog		Q9UM11
C037R048	5722948	3.65212e-25	273.332		Uncharacterized protein DDB_G0283357	8624043	Q54R73
C037R058	5730625	8.86768e-12	2.28414	TnI	Troponin I		P05547
C037R059	5734187	7.60499e-11	2.14493		UNKNOWN
C037R060	5731491	6.77892e-16	25.2671		UNKNOWN
C037R067	5733471	2.17892e-13	-2.20976		Polycomb group RING finger protein 3	615967	Q2KJ29
C037R077	5724616	1.00229e-05	1.88825	TPO	Thyroid peroxidase	403521	Q8HYB7
C037R099	5734122	2.32037e-08	1.77033		UNKNOWN
C037R107	5722493	3.0973e-09	2.17279	FHL-2	Four and a half LIM domains protein 2	510008	Q2KI95
C037R129	5732671	1.55787e-16	2.96753		HLH, Helix-loop-helix DNA-binding domain.
C037R130	5722184	4.48578e-08	-1.85283		Probable dimethyladenosine transferase	27292	Q9UNQ2
C037R131	5734471	1.85467e-11	3.0323		UNKNOWN
C037R133	5735218	1.94117e-12	4.96332		UNKNOWN
C037R138	5739896	0.00771381	1.79752		UNKNOWN
C037R154	5729659	2.95604e-08	-2.31439		Transcriptional activator protein Pur-alpha	100045958; 19290	P42669
C037R159	5732327	1.89567e-09	-26.2889		BolA-like protein 3	388962	Q53S33
C037R166	5722914	3.80114e-12	2.04887		UNKNOWN
C037R170	5732210	4.85415e-18	-23.1807		UNKNOWN
C038R015	5724263	1.45687e-13	2.43772	PTPA	Serine/threonine-protein phosphatase 2A regulatory subunit B	100009404	Q28717
C038R016	5722743	1.96802e-26	742.356		UNKNOWN
C038R036	5731568	1.00513e-09	-2.66162		Uncharacterized protein C05D11.1	175914	P48053
C038R041	5730583	3.36588e-08	2.09116	Beta ig-h3	Transforming growth factor-beta-induced protein ig-h3	21810	P82198
C038R048	5723968	7.64821e-05	-1.50394		Pre-mRNA-splicing factor 38A	432312	Q4FZQ6
C038R051	5731954	3.21623e-08	1.55117		RNA-binding protein 5-A	779346	A0JMV4
C038R054	5727689	2.52607e-08	2.33554		SMC_prok_A, SMC (structural maintenance of chromosomes) proteins bind DNA and act in organizing and segregating chromosomes for partition. SMC proteins are found in bacteria, archaea, and eukaryotes. It is found in a single copy and is homodimeric in prokaryotes, but six paralogs (excluded from this family) are found in eukarotes, where SMC proteins are heterodimeric. This family represents the S…
C038R067	5732796	8.38472e-11	1.70107	b5R.2	NADH-cytochrome b5 reductase 2	595026	Q5BJ68
C038R069	5731664	6.06875e-13	-2.10661	HsGCN1	Translational activator GCN1		Q92616
C038R074	5727851	1.18373e-14	2.46813		IATP, Mitochondrial ATPase inhibitor, IATP. ATP synthase inhibitor prevents the enzyme from switching to ATP hydrolysis during collapse of the electrochemical gradient, for example during oxygen deprivation ATP synthase inhibitor forms a one to one complex with the F1 ATPase, possibly by binding at the alpha-beta interface. It is thought to inhibit ATP synthesis by preventing the release of ATP. …
C038R079	5733912	2.82489e-06	1.6725	XD	Xanthine oxidase	396025	P47990
C038R082	5732260	0.000146217	-2.23153	IU-nucleoside hydrolase	Inosine-uridine preferring nucleoside hydrolase		P83851
C038R086	5727866	2.58599e-15	4.86087		Sulfhydryl oxidase 2	447270	Q6AX23
C038R090	5732906	1.37945e-14	2.57969		UNKNOWN
C038R103	5727820	4.15404e-05	-1.79849	Guanosine monophosphate reductase 1	GMP reductase 1	66355	Q9DCZ1
C038R104	5732362	1.78898e-10	-1.51406		COG0724, RNA-binding proteins (RRM domain) [General function prediction only].
C038R105	5733509	0.000399606	1.732		UNKNOWN
C038R131	5737341	0.000108401	-1.53604	WIPI-2	WD repeat domain phosphoinositide-interacting protein 2	26100	Q9Y4P8
C038R140	5722405	4.50504e-18	66.6568	FIBL-6	Hemicentin-1	83872	Q96RW7
C038R150	5732852	1.99521e-11	1.91525		UNKNOWN
C038R158	5734728	1.57799e-05	2.25426		UNKNOWN
C038R169	5730840	6.60959e-13	1.58474		cAMP-responsive element-binding protein-like 2	100038265	A4IGK3
C039R002	5737016	0.000356843	-9.45452		UNKNOWN
C039R003	5740832	5.86513e-10	2.0404		UNKNOWN
C039R027	5728805	1.97932e-17	-2.40584	eIF-6	Eukaryotic translation initiation factor 6	3692	P56537
C039R028	5730431	7.53689e-13	2.94925		Leucine-rich repeat-containing protein 20	216011	Q8CI70
C039R030	5730541	3.14573e-10	2.88142	MMP-9	Matrix metalloproteinase-9	17395	P41245
C039R034	5727477	3.13198e-12	1.73547	Ssp411	Spermatogenesis-associated protein 20	64847	Q8TB22
C039R039	5730299	0.00054439	1.53592		UNKNOWN
C039R041	5731278	1.01691e-11	-2.72536		Tubulin beta-1 chain		O17449
C039R056	5740285	1.89253e-11	-4.04702		Collagen alpha-1(XXII) chain	169044	Q8NFW1
C039R079	5723887	0.00161452	2.7077		Aspartate aminotransferase, cytoplasmic	2805	P17174
C039R084	5724715	3.3196e-06	-19.4953	ADAMTS-20	A disintegrin and metalloproteinase with thrombospondin motifs 20	80070	P59510
C039R092	5734108	6.94342e-06	1.56682	6PGL	6-phosphogluconolactonase		P85971
C039R096	5728722	4.8654e-20	-2.00568		DNA topoisomerase 3-beta-1	8940	O95985
C039R113	5725791	6.35195e-05	1.80561		5-nucleotidase domain-containing protein 2	290558	Q6Q0N3
C039R127	5727464	7.705e-19	102.873		UNKNOWN
C039R132	5731500	0.00415184	2.1654		Trypsin-1		P00765
C039R154	5728943	2.23673e-09	2.39882		UNKNOWN
C039R155	5740373	1.63467e-13	2.26795		CLECT, C-type lectin (CTL) or carbohydrate-recognition domain (CRD). Many of these domains function as calcium-dependent carbohydrate binding modules.
C040R001	5731452	2.39535e-11	-7.46471		UNKNOWN
C040R002	5721893	0.00285677	1.67696	URE-binding protein 1	E3 ubiquitin-protein ligase HUWE1		Q7TMY8
C040R004	5728354	0.000827085	-1.53154		Splicing factor, arginine/serine-rich 7	507066	Q3T106
C040R016	5738807	0.000106342	-1.70612		Myosin-Vb		P21271
C040R034	5738222	3.44762e-10	-1.88106		Putative sodium-coupled neutral amino acid transporter 9	562137	Q08BA4
C040R039	5723015	8.71369e-14	3.12436		Leucine-rich repeat-containing protein 20	216011	Q8CI70
C040R048	5731306	2.0533e-06	-2.12096	KSST	Carbohydrate sulfotransferase 1	445124	Q6DBY9
C040R056	5730695	2.23202e-13	2.86057		UNKNOWN
C040R057	5731547	8.66766e-11	1.92423		Golgin subfamily A member 2	2801	Q08379
C040R059	5738541	9.89218e-16	6.5423		UNKNOWN
C040R061	5725226	4.77741e-23	267.912		UNKNOWN
C040R068	5736669	2.2471e-09	1.60554		UNKNOWN
C040R090	5731748	8.26735e-14	-1.97175		H/ACA ribonucleoprotein complex non-core subunit NAF1	35125	Q9VJ62
C040R092	5731066	5.26277e-10	-1.94664		UNKNOWN
C040R096	5731258	4.8016e-07	1.8698		Protein JTB		O77049
C040R098	5732730	1.30613e-16	-2.67715	C1qBP	Complement component 1 Q subcomponent-binding protein, mitochondrial	29681	O35796
C040R116	5729551	2.72131e-06	1.62813		Voltage-dependent calcium channel subunit delta-3	12294	Q9Z1L5
C040R128	5728574	3.10581e-07	-1.55931		UNKNOWN
C040R138	5735884	5.83938e-27	140.263		UNKNOWN
C040R143	5726594	0.00118021	-3.46112		UNKNOWN
C040R145	5730874	2.92279e-05	-1.63037	PCCase subunit beta	Propionyl-CoA carboxylase beta chain, mitochondrial	515902	Q2TBR0
C040R147	5738717	1.00418e-05	-1.58739	sAmp	Xaa-Pro aminopeptidase 1	8627683	Q54G06
C040R152	5731948	2.46871e-15	-4.29936		UNKNOWN
C040R162	5730911	4.66756e-10	-2.30579	Aurora-A	Serine/threonine-protein kinase 6	397925	Q91820
C041R002	5722394	2.69581e-08	1.73803	E-Syt3	Extended synaptotagmin-3	83850	A0FGR9
C041R014	5733667	6.27454e-16	-110.997		UNKNOWN
C041R018	5723378	1.1007e-09	-1.53435		UNKNOWN
C041R020	5733231	3.93678e-09	-2.64335	STI1	Stress-induced-phosphoprotein 1	617109	Q3ZBZ8
C041R029	5724533	3.54559e-11	-1.51699	L44mt	39S ribosomal protein L44, mitochondrial	532389	Q2KIS2
C041R030	5728796	4.60139e-12	1.8743	PP2C-kappa	Protein phosphatase 1K, mitochondrial		Q8N3J5
C041R031	5730680	1.74184e-05	1.51479		UNKNOWN
C041R034	5731591	8.20361e-10	1.8636		UNKNOWN
C041R038	5731360	4.15873e-06	-3.57864		UNKNOWN
C041R042	5726671	2.64669e-13	-2.63775	p49	DNA primase small subunit	5557	P49642
C041R049	5727669	6.65141e-06	2.54917		ANK, ankyrin repeats; ankyrin repeats mediate protein-protein interactions in very diverse families of proteins. The number of ANK repeats in a protein can range from 2 to over 20 (ankyrins, for example). ANK repeats may occur in combinations with other types of domains. The structural repeat unit contains two antiparallel helices and a beta-hairpin, repeats are stacked in a superhelical arrangem…
C041R052	5727108	6.98527e-06	1.57664		UNKNOWN
C041R055	5723304	5.58658e-09	-1.63702	FGH	S-formylglutathione hydrolase	397127	Q9GJT2
C041R092	5732241	0.000140882	2.80397		UNKNOWN
C041R097	5725522	1.78872e-09	1.85588	LAL	Lysosomal acid lipase/cholesteryl ester hydrolase	3988	P38571
C041R099	5734643	4.01469e-10	-1.95394		UNKNOWN
C041R101	5722252	4.20157e-22	697.077		UNKNOWN
C041R106	5728641	1.82379e-09	-14.6337		UNKNOWN
C041R132	5730540	0.000595322	-1.71583		Probable pyridoxine biosynthesis SNZERR		Q8WPW2
C041R137	5731650	3.56458e-07	-1.74549		Pre-mRNA-splicing regulator female-lethal(2)D	36527	Q9Y091
C041R139	5735608	3.45497e-23	597.32		UNKNOWN
C041R153	5730433	1.48169e-09	-2.01791	PAP-gamma	Poly(A) polymerase gamma	216578	Q6PCL9
C041R156	5722383	0.000908936	2.18298		UNKNOWN
C041R167	5734353	3.72594e-08	-2.13364		UNKNOWN
C042R002	5730228	6.17086e-07	-1.51557		FIT family protein CG10671	38596	Q9VRJ2
C042R010	5729237	6.90732e-12	-1.8969		UNKNOWN
C042R012	5731689	1.00416e-07	-4.5012		UNKNOWN
C042R020	5732256	8.05352e-18	-60.7486		UNKNOWN
C042R065	5724801	9.73936e-07	-1.98798		UNKNOWN
C042R071	5732369	4.6906e-18	-39.3251		CLIP-associating protein 2		Q8BRT1
C042R083	5728466	5.71662e-16	14.4518	SSB-1	SPRY domain-containing SOCS box protein 1	504407	Q5E9X6
C042R085	5730083	1.09305e-09	-1.76001		60S ribosomal protein L3	41347	O16797
C042R089	5729747	0.000124975	2.40963		UNKNOWN
C042R098	5734820	9.38568e-16	7.02061		Aldehyde dehydrogenase		Q27640
C042R099	5726765	6.43015e-10	-2.1104		40S ribosomal protein S2 sp|P25444.3|RS2_MOUSE RecName: Full=40S ribosomal protein S2	83789	P27952
C042R104	5721790	0.000992073	-2.3596	ADAMTS-18	A disintegrin and metalloproteinase with thrombospondin motifs 18	208936	Q4VC17
C042R116	5740865	7.03407e-13	64.7327		UNKNOWN
C042R124	5731185	4.71056e-08	-25.0602		UNKNOWN
C042R127	5722454	1.99896e-12	-1.89113		DNA-binding protein HEXBP		Q04832
C042R128	5735726	5.92212e-12	-2.08321		Vam6/Vps39-like protein	269338	Q8R5L3
C042R133	5723616	6.66614e-27	406.014		Putative uncharacterized protein DDB_G0277255	8620953	Q86K40
C042R143	5730327	3.96908e-06	2.209		Oxidored_q3, NADH-ubiquinone/plastoquinone oxidoreductase chain 6.
C042R148	5740117	1.00295e-12	3.7918		UNKNOWN
C042R167	5722986	3.04854e-14	3.03867	AST	Sialin	26503	Q9NRA2
C043R023	5722266	6.97786e-11	-27.1631		UNKNOWN
C043R026	5726240	3.9949e-10	2.1352	LEI	Leukocyte elastase inhibitor	1992	P30740
C043R028	5730295	9.75993e-10	1.54705		Cyt_c_Oxidase_VIIc, Cytochrome c oxidase subunit VIIc. Cytochrome c oxidase (CcO), the terminal oxidase in the respiratory chains of eukaryotes and most bacteria, is a multi-chain transmembrane protein located in the inner membrane of mitochondria and the cell membrane of prokaryotes. It catalyzes the reduction of O2 and simultaneously pumps protons across the membrane. The number of subunits var…
C043R033	5732605	2.70265e-09	-1.66956	TCP-1-alpha	T-complex protein 1 subunit alpha	42649	P12613
C043R037	5727766	6.71474e-16	4.7662		Titin		Q9I7U4
C043R039	5728355	7.71845e-15	-2.0828	U3 snoRNP-associated 55 kDa protein	U3 small nucleolar RNA-interacting protein 2	9136	O43818
C043R044	5724441	6.74073e-10	2.16961	eIF3a	Eukaryotic translation initiation factor 3 subunit A	6033979	B0W6N3
C043R050	5731156	1.10376e-21	-52.0762		UNKNOWN
C043R066	5724346	1.57549e-07	-1.68477	CSTF 50 kDa subunit	Cleavage stimulation factor 50 kDa subunit	1477	Q05048
C043R072	5726089	2.733e-18	13.1313		UNKNOWN
C043R075	5725026	6.37966e-14	2.51964	TDP-43	TAR DNA-binding protein 43	419453	Q5ZLN5
C043R078	5734055	2.07925e-12	1.91846		Zinc finger protein 266	10781	Q14584
C043R080	5732425	0.000411035	1.5316	SHMT	Serine hydroxymethyltransferase, mitochondrial	100009293	P14519
C043R086	5732287	2.51383e-09	1.55669	TPR repeat protein 35	Tetratricopeptide repeat protein 35	407073	Q6TGY8
C043R090	5727269	3.05173e-16	-4.04287		Cell division control protein 6 homolog	23834	O89033
C043R093	5724525	1.67225e-06	1.64754		DnaJ homolog subfamily C member 25 homolog	32493	Q9VXT2
C043R100	5729141	1.33389e-08	3.18773	GAPDH 2	Glyceraldehyde-3-phosphate dehydrogenase 2	2540975	O43026
C043R110	5725240	1.58621e-11	-2.89033		Mitotic checkpoint protein BUB3	9184	O43684
C043R117	5738432	2.42109e-15	-3.89697		UNKNOWN
C043R134	5732268	3.38962e-09	-1.94964	Protein MLN 51 homolog	Protein CASC3	403025	Q1ECZ4
C043R138	5725306	2.61644e-12	2.71865		UNKNOWN
C043R144	5735266	3.38701e-10	-2.27513		UNKNOWN
C043R147	5724396	7.15381e-08	4.97676		UNKNOWN
C043R152	5726975	5.25754e-17	5.89784		UNKNOWN
C043R161	5726613	8.16474e-08	-1.53368		40S ribosomal protein S9	39108	P55935
C043R166	5723947	2.65808e-08	1.63977	PAH	Tryptophan 5-monooxygenase	38871	P17276
C044R033	5738601	0.00233732	1.50141		UNKNOWN
C044R042	5735492	1.55311e-07	2.24067	Beta ig-h3	Transforming growth factor-beta-induced protein ig-h3	21810	P82198
C044R046	5722043	1.28783e-16	-14.614		UNKNOWN
C044R048	5731980	3.55749e-06	1.54615	OFA	Oxalate:formate antiporter		Q51330
C044R049	5727570	1.38426e-09	-2.26587		UNKNOWN
C044R051	5727016	4.31485e-13	4.23147		SMC_N, RecF/RecN/SMC N terminal domain. This domain is found at the N terminus of SMC proteins. The SMC (structural maintenance of chromosomes) superfamily proteins have ATP-binding domains at the N- and C-termini, and two extended coiled-coil domains separated by a hinge in the middle. The eukaryotic SMC proteins form two kind of heterodimers: the SMC1/SMC3 and the SMC2/SMC4 types. These heterod…
C044R064	5735381	1.18581e-06	2.82042		UNKNOWN
C044R067	5725266	1.78237e-13	12.3803		CBM_14, Chitin binding Peritrophin-A domain. This domain is called the Peritrophin-A domain and is found in chitin binding proteins particularly peritrophic matrix proteins of insects and animal chitinases. Copies of the domain are also found in some baculoviruses. Relevant references that describe proteins with this domain include. It is an extracellular domain that contains six conserved cystei…
C044R075	5726750	1.79873e-20	12.82		UNKNOWN
C044R079	5728488	4.46967e-07	2.00372	LRP	Low-density lipoprotein receptor-related protein	172520	Q04833
C044R081	5733252	3.77087e-17	6.13712		UNKNOWN
C044R087	5726786	7.4451e-14	-73.7547		UNKNOWN
C044R101	5735289	3.126e-13	-2.7011	Laminin A chain	Laminin subunit alpha	38723	Q00174
C044R113	5737383	1.76569e-19	-28.4964		UNKNOWN
C044R115	5733339	1.76091e-06	1.7613	NHERF-2	Na(+)/H(+) exchange regulatory cofactor NHE-RF2	9351	Q15599
C044R123	5724035	3.43745e-16	17.3914		Zinc metalloproteinase nas-4	182259	P55112
C044R132	5725037	3.82846e-08	2.30888		UNKNOWN
C044R134	5723476	2.57911e-07	-1.61098		Pescadillo homolog	6570125	B4JZG8
C044R140	5728843	5.90538e-05	-1.77428	Guanosine monophosphate reductase	Probable GMP reductase	178834	O16294
C044R145	5735212	4.64998e-05	1.9247		Troponin C, isoform 1		P21797
C044R147	5727589	2.43414e-12	-2.09522		UNKNOWN
C044R156	5727818	1.06785e-12	-5.91847		Probable chitinase 2	38223	Q9W092
C044R160	5740125	4.93675e-07	2.29648		UNKNOWN
C044R162	5738695	1.56018e-09	1.95275		UNKNOWN
C044R169	5728767	2.8092e-10	-1.57913		40S ribosomal protein S28	31897	Q9W334
C045R017	5726759	3.42661e-10	-1.74763	IMP dehydrogenase 1	Inosine-5-monophosphate dehydrogenase 1	3614	P20839
C045R019	5723653	0.000330708	-1.50065		UNKNOWN
C045R029	5725246	7.69972e-10	2.21841	GluR-6	Glutamate receptor, ionotropic kainate 2		P39087
C045R040	5721785	3.02371e-11	-1.90908		DNA-binding protein HEXBP		Q04832
C045R052	5726374	4.07416e-12	-2.62562	HsMAD2	Mitotic spindle assembly checkpoint protein MAD2A	4085	Q13257
C045R060	5729682	0.00462891	-6.16758		UNKNOWN
C045R070	5724065	5.73784e-06	1.65374		Putative magnesium-dependent phosphatase P8B7.31	2541375	O94279
C045R071	5739650	5.08696e-09	-1.553		UNKNOWN
C045R074	5723571	5.32676e-10	-1.73275		UNKNOWN
C045R080	5740324	1.03921e-12	2.90315		UNKNOWN
C045R083	5731554	2.43414e-12	3.20214	pp-GaNTase 9	Probable N-acetylgalactosaminyltransferase 9	176557	Q9U2C4
C045R088	5722398	9.73936e-07	-6.17982		UNKNOWN
C045R109	5728960	8.73684e-08	-2.17247		Dual oxidase	33477	Q9VQH2
C045R113	5725472	2.94713e-07	3.9045		Zinc metalloproteinase nas-15	180426	P55115
C045R126	5724516	7.55318e-08	2.16358		E1_DerP2_DerF2, ML domain. ML domain - MD-2-related lipid recognition domain. This family consists of proteins from plants, animals and fungi, including dust mite allergen Der P 2. It has been implicate in lipid recognition, particularly in the recognition of pathogen related products. A mutation in Npc2 causes a rare form of Niemann-Pick type C2 disease.
C045R130	5721799	5.5786e-12	2.27863	ALT2	Alanine aminotransferase 2	549559	Q28DB5
C045R133	5726369	1.00312e-16	1418.1		UNKNOWN
C045R141	5738031	6.36595e-05	1.51386		UNKNOWN
C045R151	5728450	1.73304e-05	-1.63516		60S ribosomal protein L30		P58374
C045R152	5726160	2.32652e-16	-1.54838		AP-2 complex subunit beta		P63009
C045R164	5735236	7.779e-07	2.50564		UNKNOWN
C046R022	5725903	1.02504e-10	-1.94498		THUMP domain-containing protein 1 homolog	38533	Q9VZD8
C046R023	5736643	0.000314155	-1.67043	GLUT-8	Solute carrier family 2, facilitated glucose transporter member 8	282867	P58354
C046R032	5721770	4.04418e-12	1.93515		2-oxoglutarate dehydrogenase E1 component-like, mitochondrial	55753	Q9ULD0
C046R033	5731913	2.26423e-09	1.68079		GDP-fucose transporter	179342	Q968A5
C046R035	5730624	2.16665e-13	-1.97618		tRNA (guanine-N(7)-)-methyltransferase	6095251	A8NFF0
C046R038	5725117	3.74124e-11	-5.11343		UNKNOWN
C046R044	5731519	4.87425e-10	2.15552		Oxidored_q3, NADH-ubiquinone/plastoquinone oxidoreductase chain 6.
C046R048	5732504	6.50407e-13	-1.54869		General transcription factor 3C polypeptide 2	100174311	Q5RDC3
C046R055	5729742	1.52572e-11	1.93716		UNKNOWN
C046R056	5725437	2.32999e-09	2.05668	N-terminal Gln amidase	Protein N-terminal glutamine amidohydrolase	55093	Q96HA8
C046R062	5736782	2.85094e-10	-1.74067		PITSLRE serine/threonine-protein kinase CDC2L2		Q9UQ88
C046R067	5730131	1.41749e-10	-1.72206		RRM, RRM (RNA recognition motif), also known as RBD (RNA binding domain) or RNP (ribonucleoprotein domain), is a highly abundant domain in eukaryotes found in proteins involved in post-transcriptional gene expression processes including mRNA and rRNA processing, RNA export, and RNA stability. This domain is 90 amino acids in length and consists of a four-stranded beta-sheet packed against two alp…
C046R068	5732449	2.40712e-07	-1.83685		WD repeat-containing protein 55 homolog	6501174	B3M1G0
C046R074	5724852	1.53595e-06	1.58147		UNKNOWN
C046R082	5740409	0.00406654	2.03259		UNKNOWN
C046R094	5738669	1.57868e-05	1.76381		Putative glycerophosphodiester phosphodiesterase 5	74182	Q8C0L9
C046R107	5730226	1.22147e-12	3.66387		UNKNOWN
C046R112	5730449	1.39661e-15	-42.8624		UNKNOWN
C046R130	5730703	1.89614e-06	2.12793		Transmembrane protease, serine 11D catalytic chain	9407	O60235
C046R134	5726174	4.14985e-07	-1.54946		Methyltransferase-like protein 13	414682	Q6NTR1
C046R148	5736762	1.56313e-05	1.62432		Dehydrogenase/reductase SDR family member on chromosome X	207063	Q8N5I4
C047R001	5723422	5.95103e-09	-1.82502		UNKNOWN
C047R002	5733559	3.1474e-13	-2.74383		UNKNOWN
C047R022	5729449	4.61909e-14	-1.69948		Transcription factor BTF3 homolog 4	539753	Q2KIY7
C047R029	5722543	1.20014e-05	1.93376		Sugar phosphate exchanger 2	56857	Q9WU81
C047R043	5724933	4.3921e-12	2.4114	IMPase	Inositol monophosphatase ttx-7	172477	Q19420
C047R054	5727998	2.63835e-06	-1.64697	ACAD-9	Acyl-CoA dehydrogenase family member 9, mitochondrial	229211	Q8JZN5
C047R057	5723534	2.9144e-13	2.47023		IATP, Mitochondrial ATPase inhibitor, IATP. ATP synthase inhibitor prevents the enzyme from switching to ATP hydrolysis during collapse of the electrochemical gradient, for example during oxygen deprivation ATP synthase inhibitor forms a one to one complex with the F1 ATPase, possibly by binding at the alpha-beta interface. It is thought to inhibit ATP synthesis by preventing the release of ATP. …
C047R060	5733471	2.81734e-11	-1.86057		Polycomb group RING finger protein 3	615967	Q2KJ29
C047R069	5729291	2.2105e-20	13.4996		UNKNOWN
C047R072	5732072	0.00106514	2.2695		UNKNOWN
C047R076	5736045	2.29432e-06	1.80381	D-LDH	D-lactate dehydrogenase	946315	P52643
C047R077	5729330	7.26269e-15	2.13721	ALT2	Alanine aminotransferase 2	549559	Q28DB5
C047R080	5731142	0.000748901	1.72391	ZIP-1	Zinc transporter ZIP1	321324	P59889
C047R099	5726575	5.02034e-08	2.40271		UNKNOWN
C047R103	5725517	9.2588e-26	1763.66		Kunitz/BPTI-like toxin		B5L5M7
C047R109	5724825	8.6097e-08	1.59147		UNKNOWN
C047R110	5725283	0.000144128	1.59177		UNKNOWN
C047R113	5728909	8.18474e-10	-2.64472	E(spl)mgamma	Enhancer of split mgamma protein	43151	Q01070
C047R114	5727033	2.48077e-10	1.82153	OGCP	Mitochondrial 2-oxoglutarate/malate carrier protein	67863	Q9CR62
C047R142	5725996	6.75696e-13	-1.86133	RNA polymerases I, II, and III subunit ABC2	DNA-directed RNA polymerases I, II, and III subunit RPABC2		Q32PE0
C047R151	5737038	3.26632e-14	27.996		ZnMc_astacin_like, Zinc-dependent metalloprotease, astacin_like subfamily or peptidase family M12A, a group of zinc-dependent proteolytic enzymes with a HExxH zinc-binding site/active site. Members of this family may have an amino terminal propeptide, which is cleaved to yield the active protease domain, which is consequently always found at the N-terminus in multi-domain architectures. This fami…
C047R155	5738524	1.10611e-16	-6.70144		Uncharacterized protein K02A2.6		Q09575
C047R162	5724689	1.43069e-05	2.31359		UNKNOWN
C048R001	5735278	5.48888e-07	-1.93402		UPF0661 TPR repeat-containing protein C16D10.01c	2539899	Q1MTN8
C048R002	5734461	1.12431e-05	-1.52702	FAP	Glomulin	11146	Q92990
C048R003	5724175	2.34592e-07	-1.57488		Regulation of nuclear pre-mRNA domain-containing protein 1B	58490	Q9NQG5
C048R005	5740437	1.16763e-07	1.93456		UNKNOWN
C048R010	5722573	2.48105e-08	-2.18593	E(spl)mbeta	Enhancer of split mbeta protein	43152	Q01069
C048R015	5734822	3.76375e-07	-1.66468		Transmembrane protein 120 homolog	31270	Q9U1M2
C048R017	5726983	1.75521e-09	2.77105		UNKNOWN
C048R018	5730627	2.91797e-16	-37.3955		Plasmodium_HRP, Plasmodium histidine-rich protein (HRPII/III). This family consists of several histidine-rich protein II and III sequence from Plasmodium falciparum.
C048R047	5726496	3.76244e-06	1.50144	PBR	Translocator protein	12257	P50637
C048R053	5727369	1.92605e-05	1.58218		Troponin C, isoform 1		P21797
C048R062	5730937	4.31391e-13	-2.15196		Putative rRNA methyltransferase 3	303608	Q5RJT2
C048R073	5733616	0.000967502	-1.71196		UNKNOWN
C048R081	5732851	2.91427e-14	2.69043		Glyoxalase domain-containing protein 4	363644	Q5I0D1
C048R083	5725548	3.23524e-10	-1.67716		UNKNOWN
C048R084	5722519	6.50104e-09	-1.51056	Sm-D2	Probable small nuclear ribonucleoprotein Sm D2	40781	Q9VI10
C048R089	5730389	2.10369e-06	-1.86496		UNKNOWN
C048R090	5722417	1.96802e-26	-197.076		UNKNOWN
C048R094	5722871	6.06296e-10	2.13522		UNKNOWN
C048R098	5724284	3.0472e-07	1.54597		UNKNOWN
C048R110	5728421	4.76745e-14	-3.83601		Cubilin	403767	Q9TU53
C048R114	5731062	1.18351e-07	2.14485		UNKNOWN
C048R116	5725037	3.46967e-05	1.61396		UNKNOWN
C048R118	5732500	5.09222e-06	1.50176		Cytochrome b-c1 complex subunit 2, mitochondrial	293448	P32551
C048R120	5728185	1.89769e-20	48.4026		UNKNOWN
C048R139	5723639	5.22286e-07	-1.50561		Proteasome subunit alpha type-6	26443	Q9QUM9
C048R143	5732759	0.00122179	-2.14694		UNKNOWN
C048R145	5729932	1.93911e-16	27.2869		Proclotting enzyme heavy chain		P21902
C048R148	5731043	1.15598e-18	-18.7212		UNKNOWN
C048R149	5739117	2.34913e-05	-1.52867		UNKNOWN
C048R151	5730651	3.19418e-10	1.80089		UNKNOWN
C048R159	5728786	2.0294e-06	-1.67528		60S ribosomal protein L6	733592	Q2YGT9
C048R161	5733331	2.70883e-12	-1.75695	HLA-HA8	Pumilio domain-containing protein KIAA0020		Q15397
C048R163	5730425	5.50704e-14	5.57634	MMP-9	Matrix metalloproteinase-9		O18733
C049R016	5734654	8.04708e-18	259.402		UNKNOWN
C049R020	5730295	5.7589e-10	1.58204		Cyt_c_Oxidase_VIIc, Cytochrome c oxidase subunit VIIc. Cytochrome c oxidase (CcO), the terminal oxidase in the respiratory chains of eukaryotes and most bacteria, is a multi-chain transmembrane protein located in the inner membrane of mitochondria and the cell membrane of prokaryotes. It catalyzes the reduction of O2 and simultaneously pumps protons across the membrane. The number of subunits var…
C049R030	5732263	3.10597e-12	2.55937		PDZ_signaling, PDZ domain found in a variety of Eumetazoan signaling molecules, often in tandem arrangements. May be responsible for specific protein-protein interactions, as most PDZ domains bind C-terminal polypeptides, and binding to internal (non-C-terminal) polypeptides and even to lipids has been demonstrated. In this subfamily of PDZ domains an N-terminal beta-strand forms the peptide-bind…
C049R031	5727353	1.27345e-06	-3.30236		UNKNOWN
C049R044	5722609	0.0014495	2.07713		UNKNOWN
C049R047	5729263	1.55794e-20	42.8155		UNKNOWN
C049R062	5730472	1.01588e-13	2.48945		AMP deaminase 2		Q01433
C049R068	5728680	1.79338e-08	-1.59738		Putative oxidoreductase GLYR1 homolog	1279367	Q7Q161
C049R078	5731959	1.23318e-08	-1.9698		Polycomb protein EED	426381	Q5ZKH3
C049R082	5734184	4.56567e-08	-5.11353		UNKNOWN
C049R086	5730670	5.09454e-05	1.53063		UNKNOWN
C049R088	5723694	4.45491e-25	132.413		UNKNOWN
C049R091	5734654	7.83553e-21	1253.92		UNKNOWN
C049R099	5723654	4.73171e-11	-1.66214		Cold shock domain-containing protein CG9705	39875	Q9VVA0
C049R101	5730948	1.31873e-09	2.74646		PDZ, Domain present in PSD-95, Dlg, and ZO-1/2. Also called DHR (Dlg homologous region) or GLGF (relatively well conserved tetrapeptide in these domains). Some PDZs have been shown to bind C-terminal polypeptides; others appear to bind internal (non-C-terminal) polypeptides. Different PDZs possess different binding specificities.
C049R104	5730809	2.76713e-15	-1.92131	eIF3i	Eukaryotic translation initiation factor 3 subunit I	732970	Q1HPW4
C049R118	5730621	2.99343e-12	-1.88765		Kelch domain-containing protein 4	100172995	Q5R8W1
C049R119	5737372	1.365e-08	1.95874		UNKNOWN
C049R124	5727882	9.75689e-06	-1.61304		UNKNOWN
C049R125	5730094	3.31307e-07	3.32623		UNKNOWN
C049R129	5732585	2.88661e-21	215.395		UNKNOWN
C049R151	5725743	4.70863e-21	39.2643		UNKNOWN
C049R153	5735673	0.00233423	-3.70548		UNKNOWN
C049R154	5726048	4.21104e-14	3.04459		Dual specificity protein phosphatase 3	1845	P51452
C049R160	5731331	2.21258e-09	-1.70635	PKCSH	Glucosidase 2 subunit beta	19089	O08795
C049R162	5722818	1.3535e-09	1.92654		UNKNOWN
C049R163	5729247	1.10046e-16	-5.51202		UNKNOWN
C050R001	5733136	4.40833e-10	-1.56748		Surfeit locus protein 6 homolog	42370	Q9VDS6
C050R012	5725303	1.84733e-07	1.65455	PETA-3	CD151 antigen	977	P48509
C050R016	5729935	9.85913e-05	-1.89132	UNC-45B	Protein unc-45 homolog B	146862	Q8IWX7
C050R020	5728286	6.04445e-11	-1.51288		Prolyl 4-hydroxylase subunit alpha-2	178170	Q20065
C050R037	5724260	5.77304e-14	-26.0832		UNKNOWN
C050R062	5733111	1.9893e-10	1.80005		E3 ubiquitin-protein ligase RNF8	361815	Q4KLN8
C050R072	5732954	0.00151587	6.37706		UNKNOWN
C050R076	5723384	1.08675e-12	17.5807		UNKNOWN
C050R077	5737088	2.63659e-09	1.6753		UNKNOWN
C050R104	5735508	1.33501e-26	149.612		UNKNOWN
C050R112	5731079	2.4041e-23	-97.1645		UNKNOWN
C050R122	5724354	1.01661e-19	6.64138		UNKNOWN
C050R129	5738971	1.12289e-13	-1.68757	NTF-2	Probable nuclear transport factor 2	172648	Q21735
C050R139	5729747	1.98213e-06	1.82211		UNKNOWN
C050R142	5722969	6.99932e-08	-1.53565		Protein CDV3 homolog A	380207	Q7ZYA6
C050R148	5738923	0.0021508	1.65821		Titin		Q9I7U4
C050R151	5735267	3.83472e-07	-1.60197		UNKNOWN
C050R152	5729489	1.16902e-12	-1.79141		Putative ribosomal RNA methyltransferase NOP2	4839	P46087
C051R008	5738485	7.15708e-06	1.70497		UNKNOWN
C051R041	5732307	0.00284835	2.18116	MMP-2	72 kDa type IV collagenase	386583	Q90611
C051R042	5724605	4.63406e-11	2.6503		Uncharacterized MFS-type transporter C19orf28 homolog	73822	Q3U481
C051R049	5735842	7.30447e-14	-1.85077		UNKNOWN
C051R054	5730068	2.29442e-08	2.1191		Aldehyde dehydrogenase family 8 member A1	64577	Q9H2A2
C051R059	5729035	6.92171e-09	-1.76406		Uncharacterized protein ZC395.10	175727	Q23280
C051R072	5737348	2.34967e-07	1.91571		UNKNOWN
C051R073	5728355	8.78452e-16	-2.01928	U3 snoRNP-associated 55 kDa protein	U3 small nucleolar RNA-interacting protein 2	9136	O43818
C051R081	5737221	1.32061e-07	1.64187		UNKNOWN
C051R083	5726822	4.23877e-08	2.33302		UNKNOWN
C051R095	5726747	1.99372e-11	-2.44626		UNKNOWN
C051R107	5728318	9.12571e-13	2.68021		Lamin Dm0	33782	P08928
C051R114	5728591	8.03621e-13	2.34281	TPP	Trehalose-phosphate phosphatase	1090943	Q7TWL7
C051R117	5726174	4.32331e-10	-1.55642		Methyltransferase-like protein 13	414682	Q6NTR1
C051R119	5725622	9.84728e-09	1.82096		Transaldolase	21351	Q93092
C051R133	5734471	1.39675e-12	3.06428		UNKNOWN
C051R134	5730957	3.34629e-07	1.72422		COG4805, Uncharacterized protein conserved in bacteria [Function unknown].
C051R142	5728692	6.0284e-11	2.69073		UNKNOWN
C051R152	5727322	2.17047e-14	-1.74975	HP1 beta	Chromobox protein homolog 1	10951	P83916
C051R162	5721852	1.41366e-11	2.36888		UNKNOWN
C051R164	5737204	7.02599e-05	-1.55224		UNKNOWN
C052R007	5735525	1.1875e-09	3.78225		UNKNOWN
C052R010	5734798	1.94131e-09	-2.80286		UNKNOWN
C052R011	5730911	4.35761e-12	-2.55596	Aurora-A	Serine/threonine-protein kinase 6	397925	Q91820
C052R025	5724076	3.80671e-08	1.5717		RNase_T2_euk, Ribonuclease T2 (RNase T2) is a widespread family of secreted RNases found in every organism examined thus far. This family includes RNase Rh, RNase MC1, RNase LE, and self-incompatibility RNases (S-RNases). Plant T2 RNases are expressed during leaf senescence in order to scavenge phosphate from ribonucleotides. They are also expressed in response to wounding or pathogen invasion. S…
C052R031	5733028	1.69051e-08	-1.77017		Serine-threonine kinase receptor-associated protein	297699	Q5XIG8
C052R034	5724396	1.95822e-11	6.45531		UNKNOWN
C052R041	5740078	7.97481e-11	1.94016		Probable serine incorporator	5513123	A7S4N4
C052R048	5733088	1.97637e-05	-1.51156	Fzr	Fizzy-related protein homolog		Q9UM11
C052R051	5731202	6.19685e-09	-1.75364	PPIase	FK506-binding protein 4	2288	Q02790
C052R052	5736907	3.1657e-09	-16.3263		UNKNOWN
C052R084	5726968	1.59625e-16	-38.9586		Plasmodium_HRP, Plasmodium histidine-rich protein (HRPII/III). This family consists of several histidine-rich protein II and III sequence from Plasmodium falciparum.
C052R099	5726935	0.000412074	2.51089		UNKNOWN
C052R106	5726955	6.29887e-07	1.87424		UNKNOWN
C052R112	5729485	2.49618e-25	95.8965		Brain-specific angiogenesis inhibitor 2	230775	Q8CGM1
C052R123	5732020	1.80408e-08	-2.01076		Gastrula zinc finger protein XlCGF26.1		P18715
C052R130	5731194	5.43116e-08	-9.573	FIBL-6	Hemicentin-1	83872	Q96RW7
C052R132	5726690	4.40465e-05	1.61972		Early endosome antigen 1	8411	Q15075
C052R135	5725108	9.71856e-20	5.73663		Hypoxia up-regulated protein 1		Q566I3
C052R141	5722652	2.37503e-06	1.5726	MMP-9	Matrix metalloproteinase-9	17395	P41245
C052R155	5738201	2.22278e-07	-2.23803		UNKNOWN
C052R165	5725661	8.50533e-13	-1.98882		F-box/WD repeat-containing protein 1A	8945	Q9Y297
C052R167	5724819	2.54455e-22	51.3088		UNKNOWN
C052R169	5721769	1.19922e-09	-1.82022	Eukaryotic release factor 1	Eukaryotic peptide chain release factor subunit 1	40240	Q9VPH7
C053R002	5734959	1.37977e-19	-2.61469	C1qBP	Complement component 1 Q subcomponent-binding protein, mitochondrial	29681	O35796
C053R007	5740144	4.75933e-14	3.16623		RAS and EF-hand domain-containing protein	780339	Q08CX1
C053R011	5729698	3.65221e-05	1.57356		UNKNOWN
C053R012	5732679	4.59948e-06	4.25397	MMP-9	Matrix metalloproteinase-9	81687	P50282
C053R015	5722952	6.50228e-17	-2.31754	snRNP-E	Small nuclear ribonucleoprotein E	393979	Q7ZUG0
C053R016	5732275	7.28115e-10	-3.51962	DHPase	Dihydropyrimidinase	1807	Q14117
C053R029	5732211	2.97175e-14	3.19531		Histone-lysine N-methyltransferase SETD7	73251	Q8VHL1
C053R037	5722916	3.68306e-18	-7.80515		Protein LSM14 homolog B	149986	Q9BX40
C053R061	5731864	1.50675e-16	-5.50673	NASP	Nuclear autoantigenic sperm protein	298441	Q66HD3
C053R062	5729053	1.61845e-10	-1.70302	hNup188	Nucleoporin NUP188 homolog	23511	Q5SRE5
C053R073	5726292	3.0996e-11	-1.78447		RNA-binding protein 28	55131	Q9NW13
C053R079	5734686	4.99154e-28	809.112		Zinc metalloproteinase nas-6	181796	Q9U3S9
C053R087	5722187	3.51426e-05	1.75457		Speckle-type POZ protein B	779391	Q0IHH9
C053R106	5730127	0.00475174	1.93874		SapB, Saposin (B) Domains. Present in multiple copies in prosaposin and in pulmonary surfactant-associated protein B. In plant aspartic proteinases, a saposin domain is circularly permuted. This causes the prediction algorithm to predict two such domains, where only one is truly present.
C053R123	5723314	1.58372e-12	3.42962		UNKNOWN
C053R125	5736170	1.37701e-11	2.24338		SH3 and cysteine-rich domain-containing protein	524215	A0JNJ1
C053R126	5723327	4.10556e-08	1.63799		UNKNOWN
C053R129	5735731	3.72388e-27	452.068		UNKNOWN
C053R150	5737781	2.64382e-11	-1.79988		Retinoblastoma-like protein 1	19650	Q64701
C053R155	5733033	1.90267e-07	1.8709		UNKNOWN
C054R009	5730941	5.80884e-08	-1.65125		Ubiquitin-like domain-containing CTD phosphatase 1	416237	Q5ZJJ8
C054R010	5725124	1.45637e-08	-1.55209	AlaRS	Alanyl-tRNA synthetase, cytoplasmic	693023	P21894
C054R014	5727860	2.43939e-08	-1.70137	TdT-interacting factor 2	Deoxynucleotidyltransferase terminal-interacting protein 2	30836	Q5QJE6
C054R022	5731869	9.3514e-13	-1.83345		Oxidoreductase NAD-binding domain-containing protein 1	558500	A3KP77
C054R026	5738574	4.42258e-07	1.81606	AOE37-2	Peroxiredoxin-4	10549	Q13162
C054R028	5727353	6.69711e-07	-3.40082		UNKNOWN
C054R040	5739021	2.2479e-05	-2.09678	APC4	Anaphase-promoting complex subunit 4	100172595	Q5RAQ5
C054R046	5733749	3.77676e-07	-1.86281		UNKNOWN
C054R047	5726556	5.02023e-08	-2.00404		DUF2211, Predicted membrane protein (DUF2211). Members of this family of predicted and uncharacterised proteins have no known function.
C054R057	5726205	1.01646e-16	-1.94034	eIF-2-gamma	Eukaryotic translation initiation factor 2 subunit 3	418597	Q5ZMS3
C054R062	5729617	0.00050883	1.53176	LEI	Leukocyte elastase inhibitor		Q1JPB0
C054R071	5736250	6.55172e-13	-1.66174		Exosome complex exonuclease RRP41	109075	Q921I9
C054R094	5733491	6.98536e-14	-31.4299		von Willebrand factor D and EGF domain-containing protein		Q8N2E2
C054R095	5728676	6.09831e-12	-2.48054		DNA replication licensing factor mcm5	550081	Q561P5
C054R110	5725974	6.798e-07	-1.90396	CFA	Tubulin-specific chaperone A	366995	Q6PEC1
C054R111	5738527	7.28537e-08	-2.00048		EH domain-containing protein 4	30844	Q9H223
C054R113	5732483	1.14165e-10	1.61729	PETA-3	CD151 antigen	977	P48509
C054R121	5727823	1.16632e-18	-2.90584		Probable ATP-dependent RNA helicase DHX36	170506	Q9H2U1
C054R122	5738452	1.06292e-05	1.9604		UNKNOWN
C054R131	5726167	1.89768e-10	-2.20098		Uncharacterized protein C20orf72	92667	Q9BQP7
C054R134	5732440	1.64779e-13	5.34086		UNKNOWN
C054R140	5731086	5.33596e-15	-2.73413	RNase H2 subunit B	Ribonuclease H2 subunit B	79621	Q5TBB1
C054R142	5737348	0.00141423	1.60837		UNKNOWN
C054R144	5723301	4.39726e-06	-13.9204		UNKNOWN
C054R156	5731818	8.2194e-13	-2.57232		RING finger protein 220	55182	Q5VTB9
C054R164	5723407	4.37798e-23	15.7347		UNKNOWN
C054R168	5732514	5.97759e-20	-127.211		Trypsin-4	1277690	P35038
C055R009	5733486	2.9221e-15	-2.39188		Cytoplasmic tRNA 2-thiolation protein 1	548460	Q5FW05
C055R026	5732639	6.48564e-08	-4.18548	CA-XIV	Carbonic anhydrase 14	23831	Q9WVT6
C055R029	5724786	2.91744e-06	1.53741	cAMP-responsive element-binding protein 3-like protein 4	Processed cyclic AMP-responsive element-binding protein 3-like protein 4	148327	Q8TEY5
C055R040	5722816	8.69684e-08	2.17857		UNKNOWN
C055R042	5726369	1.14466e-29	364.555		UNKNOWN
C055R062	5725326	4.84117e-22	-208.578		UNKNOWN
C055R063	5732309	3.05151e-10	1.78135		ELMO domain-containing protein 3		Q58DT5
C055R066	5724809	3.3654e-15	1.72943	WBP-2	WW domain-binding protein 2	23558	Q969T9
C055R068	5729330	2.25459e-13	2.23626	ALT2	Alanine aminotransferase 2	549559	Q28DB5
C055R076	5740004	1.23677e-07	-2.01478	Protein FACJ	Fanconi anemia group J protein homolog	417642	Q3YK19
C055R078	5726986	5.08936e-09	-2.07632	RNA polymerase III subunit C5	DNA-directed RNA polymerase III subunit RPC5	26939	Q9CZT4
C055R082	5721796	0.000638545	-5.07957		Axoneme-associated protein mst101(2)		Q08696
C055R084	5734222	1.57132e-07	-1.71179		UNKNOWN
C055R087	5738329	2.25464e-12	-2.41272		UNKNOWN
C055R096	5727823	1.01996e-18	-2.964		Probable ATP-dependent RNA helicase DHX36	170506	Q9H2U1
C055R102	5721949	8.67007e-12	-2.07359		Protein FAM136A	494828	Q63ZH8
C055R111	5727221	5.32374e-06	-8.00276		UNKNOWN
C055R139	5728205	3.07134e-17	-4.98213	E6BP	Reticulocalbin-2	5955	Q14257
C055R140	5731287	1.72614e-11	-7.78211		UNKNOWN
C055R145	5728844	8.96504e-29	544.315		UNKNOWN
C055R146	5723996	3.06618e-09	2.41001		Glycine receptor subunit alpha-4	14657	Q61603
C055R164	5721805	3.88495e-12	-5.25921		Collagen alpha-1(IX) chain		P20849
C055R165	5734782	5.72464e-20	52.3498		UNKNOWN
C055R167	5729580	4.84129e-12	43.0328		UNKNOWN
C056R021	5731182	1.48468e-11	2.95755	PDI	Protein disulfide-isomerase	100173809	Q5R5B6
C056R022	5739384	1.52416e-11	-3.00748		UNKNOWN
C056R023	5724835	2.24239e-07	1.66207		Ryanodine receptor 44F		Q24498
C056R032	5725105	5.59357e-09	2.32239		2-amino-3-carboxymuconate-6-semialdehyde decarboxylase	171385	Q8R5M5
C056R043	5733309	9.95805e-11	2.72581		UNKNOWN
C056R048	5732227	9.88319e-10	-1.63739	ARP1B	Beta-centractin	10120	P42025
C056R049	5727384	4.71548e-13	3.14331		Dual specificity protein phosphatase 3	1845	P51452
C056R062	5726063	1.05831e-15	13.4065		UNKNOWN
C056R063	5727245	2.08671e-05	1.55721		UNKNOWN
C056R064	5733449	1.26222e-15	-1.91009	VHL-binding protein 1	Prefoldin subunit 3	22327	P61759
C056R067	5738231	1.13637e-21	2399.69		FhaB, Large exoproteins involved in heme utilization or adhesion [Intracellular trafficking and secretion].
C056R073	5735422	3.21275e-29	1969.62	TFPI	Tissue factor pathway inhibitor	21788	O54819
C056R078	5727943	1.33086e-08	-3.57386		UNKNOWN
C056R092	5731569	2.82348e-05	-1.89427		UNKNOWN
C056R108	5734163	4.24597e-06	4.50415		Acetylcholine receptor subunit alpha-like 1	42918	P09478
C056R119	5731501	0.00569081	2.1085		UNKNOWN
C056R124	5737062	0.000151409	2.09038		UNKNOWN
C056R129	5736153	9.47637e-05	1.86946		UNKNOWN
C056R142	5736082	1.39313e-10	-1.52094	eIF3f-1	Eukaryotic translation initiation factor 3 subunit F-1	6498892	B3M123
C056R143	5721795	1.4508e-06	-1.61488		UNKNOWN
C056R145	5723819	1.32707e-08	2.17853		UNKNOWN
C056R148	5736947	2.5595e-20	-30.0743	GlcN6P deaminase 1	Glucosamine-6-phosphate isomerase 1	522919	A4FV08
C056R150	5738022	7.64234e-08	-1.63761	TBP	TATA-box-binding protein		P53361
C056R153	5731251	1.79967e-29	-577.541		UNKNOWN
C056R162	5730280	7.43784e-12	3.54375	ODC-Az	Ornithine decarboxylase antizyme	18245	P54369
C056R163	5726127	2.82151e-05	-1.55001		UNKNOWN
C056R164	5725635	5.33639e-10	1.6702		Transmembrane protein C18orf45	85019	Q24JQ0
C056R167	5733176	6.14871e-06	-2.82844		GRP, Glycine rich protein family. This family of proteins includes several glycine rich proteins as well as two nodulins 16 and 24. The family also contains proteins that are induced in response to various stresses.
C057R003	5739532	0.00715537	1.56098		UNKNOWN
C057R008	5724987	9.34667e-05	-1.76435		UNKNOWN
C057R010	5729035	7.70842e-14	-1.87171		Uncharacterized protein ZC395.10	175727	Q23280
C057R017	5731881	8.01432e-14	-1.58742		Prolyl-tRNA synthetase		P07814
C057R019	5738864	4.87785e-21	-21.7227	UDPGT 50	Putative UDP-glucuronosyltransferase ugt-50	181413	Q22295
C057R032	5723432	8.77167e-16	44.1078		UNKNOWN
C057R049	5725960	4.86564e-05	-1.67054	SPR	Sepiapterin reductase	6697	P35270
C057R055	5735312	0.000222787	1.66716	gp330	Low-density lipoprotein receptor-related protein 2	14725	A2ARV4
C057R056	5725610	2.82813e-22	430.12		KU, BPTI/Kunitz family of serine protease inhibitors. Serine protease inhibitors. One member of the family is encoded by an alternatively-spliced form of Alzheimers amyloid beta-protein.
C057R059	5724641	1.97577e-06	-1.65659		UNKNOWN
C057R060	5723074	1.06666e-06	2.49202		UNKNOWN
C057R061	5737233	2.37503e-12	-39.8763		Cuticle protein CP14.6		Q94984
C057R082	5734326	4.81494e-07	1.8104		CXXU_selWTH, This model represents a domain found in both bacteria and animals, including animal proteins SelT, SelW, and SelH, all of which are selenoproteins. In a CXXC motif near the N-terminus of the domain, selenocysteine may replace the second Cys. Proteins with this domain may include an insert of about 70 amino acids. This model is broader than the current SelW model pfam05169 in Pfam.
C057R090	5732274	7.52951e-06	1.50849		Cytochrome b-c1 complex subunit 2, mitochondrial	7385	P22695
C057R091	5734672	3.51011e-14	2.78912		Glutathione S-transferase 1, isoform D	1273988	Q93113
C057R098	5735655	0.00594876	3.02911		UNKNOWN
C057R099	5732541	1.42403e-10	-2.31371		Nucleolar protein 58		Q4R779
C057R114	5733123	5.52374e-07	-1.51935		Tubulin beta chain		P11833
C057R121	5724446	4.639e-10	-16.1455		UNKNOWN
C057R123	5735844	1.4453e-27	334.644		UNKNOWN
C057R125	5724026	6.24658e-07	1.63245		UNKNOWN
C057R126	5737052	1.03957e-13	2.90994		TSP1, Thrombospondin type 1 repeats. Type 1 repeats in thrombospondin-1 bind and activate TGF-beta.
C057R131	5730963	5.8891e-08	-1.50684	Dsrc41	Tyrosine-protein kinase Src42A	35524	Q9V9J3
C057R148	5733069	1.64977e-08	2.16361	Rh family type B glycoprotein B	Ammonium transporter Rh type B-B	447041	Q6DCG4
C057R152	5723482	5.83875e-15	-2.03069	EF-1-gamma	Elongation factor 1-gamma		P12261
C057R164	5724358	3.18199e-08	1.98559		UNKNOWN
C058R002	5739547	3.13561e-06	1.62655		UNKNOWN
C058R006	5730983	3.11934e-13	1.50556		Cytochrome c oxidase subunit 5B, mitochondrial	287012	P00428
C058R008	5727534	8.68465e-12	-2.07775		TBC domain-containing protein kinase-like protein	422534	Q5F361
C058R010	5726737	6.65739e-09	-12.5717		UNKNOWN
C058R020	5735355	1.01313e-19	-78.2982		Nanos homolog 2		P60322
C058R027	5722749	0.00167079	1.56983	MCT 12	Monocarboxylate transporter 12	444553	Q6GM59
C058R046	5722764	2.63587e-06	-5.49043		UNKNOWN
C058R047	5722585	3.00339e-24	-27.7569		PRK08581, N-acetylmuramoyl-L-alanine amidase; Validated.
C058R062	5727837	1.32889e-13	-5.12532		Kinetochore protein NDC80 homolog		Q4R630
C058R082	5724299	9.42757e-10	-1.61714	PAK-2	PAK-2p34	224105	Q8CIN4
C058R094	5735818	2.02725e-06	-2.01114		UNKNOWN
C058R100	5732178	3.02484e-12	-1.53959		Serine/threonine-protein kinase Doa	43415	P49762
C058R110	5723220	5.71603e-14	2.76536		UNKNOWN
C058R112	5724158	5.23665e-24	123.102		UNKNOWN
C058R114	5732604	8.7061e-15	5.95954		Myosin heavy chain, muscle		P05661
C058R135	5725247	5.67651e-05	1.72602		Cystathionine beta-synthase		Q58H57
C058R152	5732830	2.49592e-09	1.75515		Carboxypeptidase B		P04069
C058R156	5736016	1.5247e-12	1.87578	PP2C-kappa	Protein phosphatase 1K, mitochondrial		Q8N3J5
C058R160	5731941	8.61082e-17	-2.93944		Probable ATP-dependent RNA helicase DHX36	170506	Q9H2U1
C058R166	5736162	0.000270435	1.52124		UNKNOWN
C058R168	5725670	1.38068e-11	-2.93707		UNKNOWN
C058R169	5735306	1.6743e-11	-3.37175		UNKNOWN
C059R003	5729016	2.23005e-09	-1.61944	NCoA-5	Nuclear receptor coactivator 5	228869	Q91W39
C059R023	5724455	1.12239e-06	1.93428	UMP/CMP kinase	UMP-CMP kinase	398670	Q7ZX23
C059R030	5725670	1.566e-11	-3.15108		UNKNOWN
C059R034	5731941	1.52531e-15	-2.89581		Probable ATP-dependent RNA helicase DHX36	170506	Q9H2U1
C059R039	5725872	8.45329e-16	-1.77084	eIF-5A sp|P62925.1|IF5A_SPOFR RecName: Full=Eukaryotic translation initiation factor 5A	Eukaryotic translation initiation factor 5A		P62924
C059R044	5735414	4.4089e-14	7.96354		UNKNOWN
C059R048	5733350	1.41634e-12	-1.67264		Cofilin/actin-depolymerizing factor homolog	37841	P45594
C059R051	5727766	3.34629e-17	4.74161		Titin		Q9I7U4
C059R068	5722607	6.6636e-13	2.348	ANT 3	ADP,ATP carrier protein 3	852380	P18238
C059R070	5735508	1.36435e-27	472.52		UNKNOWN
C059R083	5723161	0.0039275	-3.31774		Lectin_C, Lectin C-type domain. This family includes both long and short form C-type.
C059R108	5722981	1.91448e-19	19.9684		UNKNOWN
C059R131	5734338	9.62486e-07	-1.64363		UNKNOWN
C059R150	5726761	5.19361e-25	792.102		UNKNOWN
C059R157	5734998	0.00018211	-3.77925	TESSP-1	Testis serine protease 1	71003	Q920S2
C059R162	5740437	8.57959e-08	2.10046		UNKNOWN
C059R169	5726844	1.36625e-12	-5.1842		ChtBD2, Chitin-binding domain type 2.
C060R006	5730413	4.00794e-13	-2.75662	Laminin A chain	Laminin subunit alpha	38723	Q00174
C060R025	5724641	2.12932e-11	-1.76339		UNKNOWN
C060R027	5739100	9.1525e-10	-1.74038		Rer1, Rer1 family. RER1 family protein are involved in involved in the retrieval of some endoplasmic reticulum membrane proteins from the early golgi compartment. The C terminus of yeast Rer1p interacts with a coatomer complex.
C060R040	5721920	1.45917e-05	-1.60517		UNKNOWN
C060R054	5722595	3.45418e-12	1.64803	CHMP1a	Charged multivesicular body protein 1a	393535	Q6PHF0
C060R058	5734534	2.34762e-13	21.8817		UNKNOWN
C060R061	5738435	1.85763e-23	193.835		UNKNOWN
C060R063	5733021	1.91347e-22	-3.32464		H/ACA ribonucleoprotein complex subunit 4	37873	O44081
C060R073	5737192	1.11501e-14	6.10191		Gustatory receptor trehalose 1	140439	Q9NDM2
C060R077	5726980	4.35792e-16	2.78529		UNKNOWN
C060R083	5725066	6.40716e-11	-4.02149		Peroxidasin homolog		Q3UQ28
C060R096	5726846	1.0827e-09	-1.52487	p16-ARC sp|Q5R516.3|ARPC5_PONAB RecName: Full=Actin-related protein 2/3 complex subunit 5	Actin-related protein 2/3 complex subunit 5	10092	O15511
C060R101	5728785	8.24257e-19	3.64548	IDH1	Isocitrate dehydrogenase [NAD] subunit beta, mitochondrial	613338	O77784
C060R103	5728686	1.82487e-13	1.88451		UNKNOWN
C060R116	5735799	0.00694492	-1.98546		UNKNOWN
C060R117	5730910	1.05299e-19	-6.66631		Histone RNA hairpin-binding protein	43448	Q9VAN6
C060R132	5738785	1.02927e-06	-1.51623		PRK13808, adenylate kinase; Provisional.
C060R142	5724506	0.000686634	-1.63202	ABP-280	Filamin-A	192176	Q8BTM8
C060R145	5738395	0.00107211	2.24631		UNKNOWN
C060R153	5726164	4.14541e-14	-2.42366		DNA replication licensing factor MCM4	35679	Q26454
C060R156	5724346	4.0821e-09	-1.71846	CSTF 50 kDa subunit	Cleavage stimulation factor 50 kDa subunit	1477	Q05048
C060R163	5731689	1.14986e-07	-3.6152		UNKNOWN
C060R165	5725870	1.32094e-13	13.4392		UNKNOWN
C060R167	5727610	1.11352e-11	1.64854		Ras-related protein Rab-12	19328	P35283
C060R170	5730513	5.88721e-09	2.34569		UNKNOWN
C061R002	5735510	2.2105e-20	39.058		UNKNOWN
C061R006	5729823	8.69822e-10	2.18263		UNKNOWN
C061R008	5722913	0.000168283	-1.51999		Nuclear pore complex protein Nup155	170762	Q99P88
C061R012	5739549	6.60361e-14	46.7349		UNKNOWN
C061R030	5724510	7.11849e-13	1.98011	Ip	Succinate dehydrogenase [ubiquinone] iron-sulfur subunit, mitochondrial	35590	P21914
C061R035	5727479	2.22258e-06	-7.35247		PRK07003, DNA polymerase III subunits gamma and tau; Validated.
C061R036	5730674	8.47909e-13	-1.71184	Imp7	Importin-7	233726	Q9EPL8
C061R038	5735525	1.40808e-08	4.29153		UNKNOWN
C061R058	5730225	4.11723e-06	1.89571		Chymotrypsin BI		Q00871
C061R081	5739927	3.34313e-05	2.74029		Ifi-6-16, Interferon-induced 6-16 family.
C061R089	5740402	6.75999e-24	98.9822		UNKNOWN
C061R093	5726856	2.30876e-07	-1.7126		Nicalin	103425	Q8VCM8
C061R111	5722665	3.19908e-16	-1.97751	Protein NOC2 homolog	Nucleolar complex protein 2 homolog	508638	Q3SYU1
C061R113	5731351	2.56921e-09	1.76701		UNKNOWN
C061R116	5724474	0.000528884	1.7564		UNKNOWN
C061R119	5721969	1.9059e-07	2.57476		ANK, ankyrin repeats; ankyrin repeats mediate protein-protein interactions in very diverse families of proteins. The number of ANK repeats in a protein can range from 2 to over 20 (ankyrins, for example). ANK repeats may occur in combinations with other types of domains. The structural repeat unit contains two antiparallel helices and a beta-hairpin, repeats are stacked in a superhelical arrangem…
C061R122	5723107	1.10907e-05	1.55825		Tropomyosin-2	100101174	Q1HPQ0
C061R125	5723446	3.36712e-16	3.224		GRIP and coiled-coil domain-containing protein 2		Q8CHG3
C061R134	5735535	8.07669e-06	-6.22553		PRK07764, DNA polymerase III subunits gamma and tau; Validated.
C061R151	5725867	1.94994e-14	-1.86285	eIF3d	Eukaryotic translation initiation factor 3 subunit D	1273630	Q7QBW3
C061R158	5735959	1.1853e-23	124.192		UNKNOWN
C061R162	5738940	3.7223e-08	1.76885		UNKNOWN
C061R167	5727706	4.06912e-17	11.8338	GRase	Glutathione reductase, mitochondrial		A2TIL1
C062R007	5723375	6.40907e-14	-2.34334	HD1	Probable histone deacetylase 1-B		O42227
C062R017	5730487	2.14386e-11	1.68022	GPI	Glucose-6-phosphate isomerase	280808	Q3ZBD7
C062R025	5723722	6.75643e-09	2.14123		UNKNOWN
C062R033	5722785	5.14778e-12	-1.74335	SAP 61	Splicing factor 3A subunit 3	10946	Q12874
C062R036	5721995	3.62034e-08	-4.21403		UNKNOWN
C062R037	5722565	3.18645e-12	59.3713		RT_LTR, RT_LTR: Reverse transcriptases (RTs) from retrotransposons and retroviruses which have long terminal repeats (LTRs) in their DNA copies but not in their RNA template. RT catalyzes DNA replication from an RNA template, and is responsible for the replication of retroelements. An RT gene is usually indicative of a mobile element such as a retrotransposon or retrovirus. RTs are present in a v…
C062R057	5734966	0.000126897	-1.50253	APC5	Anaphase-promoting complex subunit 5	51433	Q9UJX4
C062R061	5729781	3.3324e-11	-1.79815		Protein LAS1 homolog	76130	A2BE28
C062R068	5736847	3.11942e-09	2.07865		UNKNOWN
C062R071	5739360	0.000677804	-3.80158		PRK12323, DNA polymerase III subunits gamma and tau; Provisional.
C062R073	5728501	7.1482e-05	-1.52946	RBBP-5	Retinoblastoma-binding protein 5	213464	Q8BX09
C062R093	5731323	9.16196e-08	-3.50921		UNKNOWN
C062R102	5722065	1.84743e-10	-11.63		UNKNOWN
C062R107	5725185	1.42023e-13	3.81347		UNKNOWN
C062R108	5723631	7.30329e-09	1.58795		UNKNOWN
C062R109	5726367	0.0017413	-1.75965		Protein msta, isoform A	31200	O46040
C062R112	5738338	6.31554e-12	-1.96886		Phosducin-like protein 3	100172481	Q5RB77
C062R122	5725105	2.01439e-09	2.61179		2-amino-3-carboxymuconate-6-semialdehyde decarboxylase	171385	Q8R5M5
C062R123	5723446	8.46013e-20	3.42047		GRIP and coiled-coil domain-containing protein 2		Q8CHG3
C062R145	5732520	3.7867e-07	11.4986		High choriolytic enzyme 2	100049452	P31581
C062R146	5726082	7.4198e-06	1.51144	NAD-ME	NAD-dependent malic enzyme 59 kDa isoform, mitochondrial		P37225
C062R149	5722292	6.88059e-10	1.59175		Superoxide dismutase [Mn] 1, mitochondrial	172632	P31161
C062R154	5729558	1.17834e-07	-9.63928		UNKNOWN
C062R157	5735179	8.12392e-18	18.0262		UNKNOWN
C063R004	5729888	9.94584e-13	-2.02302	EF-1-gamma	Elongation factor 1-gamma		P12261
C063R011	5738544	1.31234e-13	2.76682		Sodium- and chloride-dependent taurine transporter	282366	Q9MZ34
C063R016	5730397	0.00874981	-2.59517		UNKNOWN
C063R027	5722987	1.95641e-11	-3.16338	AtPIP5K8	Phosphatidylinositol-4-phosphate 5-kinase 8	842381	Q8RY89
C063R028	5736377	1.90674e-23	468.89		Papilin	43872	Q868Z9
C063R030	5731188	4.45836e-09	1.5039	RNase LE	Extracellular ribonuclease LE		P80022
C063R031	5730618	2.92801e-06	1.7583		Orphan sodium- and chloride-dependent neurotransmitter transporter NTT73	281952	Q9XS59
C063R034	5722185	9.24671e-17	4.26013		UNKNOWN
C063R048	5723250	3.35831e-05	-1.82368	FEN-1-B	Flap endonuclease 1-B	394311	P70054
C063R057	5731548	4.83498e-14	-1.6113		UNKNOWN
C063R061	5725840	5.02708e-16	3.63144		Probable phosphatase phospho2	493318	Q66KD6
C063R066	5728844	1.29727e-23	326.395		UNKNOWN
C063R068	5730885	2.96603e-06	-1.63173		Collagen alpha-2(IV) chain	181708	P17140
C063R074	5737372	3.19182e-10	2.00462		UNKNOWN
C063R104	5725193	1.02788e-26	315.536		UNKNOWN
C063R106	5722422	2.907e-11	-2.00072		UNKNOWN
C063R109	5725619	6.20173e-27	845.066		UNKNOWN
C063R123	5727520	1.93467e-06	-1.54633		Coiled-coil domain-containing protein MTMR15	330554	Q69ZT1
C063R144	5733063	9.59167e-08	1.55822		Smoothelin		Q921U8
C063R146	5733406	7.83253e-10	1.84977		UNKNOWN
C063R152	5732318	0.00475709	-1.53367		Lateral signaling target protein 2 homolog	777615	A0JMD2
C063R163	5731407	1.99729e-13	-2.30345	hCAP-H	Condensin complex subunit 2	23397	Q15003
C063R165	5723000	3.44004e-08	1.69551		UNKNOWN
C064R001	5726535	8.35799e-11	-3.56459		ZP, Zona pellucida (ZP) domain. ZP proteins are responsible for sperm-adhesion fo the zona pellucida. ZP domains are also present in multidomain transmembrane proteins such as glycoprotein GP2, uromodulin and TGF-beta receptor type III (betaglycan).
C064R010	5733380	4.48578e-08	1.82371		UNKNOWN
C064R022	5726170	2.48189e-21	249.201		UNKNOWN
C064R030	5722610	7.13149e-09	2.3336		Protein msta, isoform A	31200	O46040
C064R040	5730119	1.30787e-15	-3.44612		Histone H2A sp|P84052.2|H2A_DROER RecName: Full=Histone H2A sp|P84053.2|H2A_DROHY RecName: Full=Histone H2A sp|P84054.2|H2A_DROSI RecName: Full=Histone H2A sp|P84055.2|H2A_DROYA RecName: Full=Histone H2A sp|P84056.2|H2A_RHYAM RecName: Full=Histone H2A sp|P84057.2|H2A_TIGCA RecName: Full=Histone H2A	318855; 3771774; 3771783; 3771785; 3772148; 3772278; 3772282; 3772345; 3772351; 3772360; 3772447; 3772448; 3772505; 3772541; 3772565; 3772618; 3772632	P84051
C064R047	5732042	0.000832868	1.97874		UNKNOWN
C064R050	5732945	1.65674e-23	-45.5555		UNKNOWN
C064R064	5729624	1.97921e-16	3.47823		UNKNOWN
C064R071	5730693	7.62417e-09	-2.00347		WD repeat-containing protein 75	368478	Q7ZVR1
C064R076	5729547	1.66618e-10	1.9813	MEK kinase 4	Mitogen-activated protein kinase kinase kinase 4	4216	Q9Y6R4
C064R077	5736895	2.86572e-20	-57.1101		An_peroxidase, Animal haem peroxidase.
C064R084	5727715	0.000708408	-2.14414		Chitin_bind_4, Insect cuticle protein. Many insect cuticular proteins include a 35-36 amino acid motif known as the R&R consensus. The extensive conservation of this region led to the suggestion that it functions to bind chitin. Provocatively, it has no sequence similarity to the well-known cysteine-containing chitin-binding domain found in chitinases and some peritrophic membrane proteins. Chiti…
C064R091	5724380	5.97941e-08	1.57133		UNKNOWN
C064R093	5725009	2.91762e-10	-1.7644		RNA polymerase II-associated factor 1 homolog	553020	Q4U0S5
C064R103	5724411	0.00558532	-1.58696		MDN1, AAA ATPase containing von Willebrand factor type A (vWA) domain [General function prediction only].
C064R107	5725567	1.21016e-08	1.91642		Ribulose-phosphate 3-epimerase	6120	Q96AT9
C064R108	5734989	1.00172e-12	1.97456	N-terminal Gln amidase	Protein N-terminal glutamine amidohydrolase	55093	Q96HA8
C064R119	5737546	3.09545e-07	-1.58089		UNKNOWN
C064R121	5732318	0.000227303	-1.64438		Lateral signaling target protein 2 homolog	777615	A0JMD2
C064R126	5735020	5.25235e-18	-2.30137	eIF-6	Eukaryotic translation initiation factor 6	3692	P56537
C064R131	5733194	1.00172e-12	2.07832	MSSK-1	Serine/threonine-protein kinase SRPK3	56504	Q9Z0G2
C064R148	5737125	7.94859e-06	-1.5969		UNKNOWN
C064R149	5737892	0.00623823	1.63484		Calcium-transporting ATPase sarcoplasmic/endoplasmic reticulum type	49297	P22700
C064R152	5726497	4.67884e-08	-1.92665	ERGIC-32	Endoplasmic reticulum-Golgi intermediate compartment protein 1	567774	Q4V8Y6
C064R167	5727031	2.20088e-05	1.53587		UNKNOWN
C064R168	5722859	1.30806e-12	-1.82284	eIF-4A-I	Eukaryotic initiation factor 4A-I	100173783	Q5R5F5
C065R003	5734339	4.1781e-09	1.9012	dJNK	Stress-activated protein kinase JNK	44801	P92208
C065R012	5725516	8.23359e-24	1362.58		Kunitz/BPTI-like toxin		B5L5M7
C065R018	5729709	3.36808e-15	-1.8164	eIF3d	Eukaryotic translation initiation factor 3 subunit D	5572598	Q16UF8
C065R039	5730148	2.58441e-08	-1.82539		UNKNOWN
C065R043	5731240	9.26842e-12	2.34442		Bestrophin-2	54831	Q8NFU1
C065R046	5731948	8.52701e-17	-5.09323		UNKNOWN
C065R052	5732563	1.3218e-14	-50.0682	TN	Tenascin	21923	Q80YX1
C065R054	5730461	0.00186328	1.5908		UNKNOWN
C065R057	5739819	5.87731e-08	-9.25633		UNKNOWN
C065R062	5724603	1.0434e-11	3.56484		UNKNOWN
C065R064	5727819	1.29733e-08	-1.6555		UNKNOWN
C065R067	5730710	2.4133e-08	-1.51745	PheRS	Phenylalanyl-tRNA synthetase beta chain	10056	Q9NSD9
C065R071	5740078	9.11696e-11	1.98324		Probable serine incorporator	5513123	A7S4N4
C065R075	5733885	4.74447e-15	2.6744		UNKNOWN
C065R079	5731311	7.4451e-14	-2.19704	TCP-1-delta	T-complex protein 1 subunit delta		Q9NB32
C065R093	5733485	1.19996e-12	-1.65526	eIF3c	Eukaryotic translation initiation factor 3 subunit C	6031517	B0W0S3
C065R099	5731025	2.64494e-05	1.51586		UNKNOWN
C065R100	5736260	0.000164223	-1.74903	DPLP9	Dipeptidyl peptidase 9		Q86TI2
C065R119	5722241	1.98908e-05	-3.71904		UNKNOWN
C065R131	5737261	5.83003e-11	-32.2484		UNKNOWN
C065R134	5727602	2.00187e-09	2.01564	TRIC-B	Trimeric intracellular cation channel type B	615646	Q0VC58
C065R149	5724498	1.33492e-08	2.21042	Rh family type C glycoprotein	Ammonium transporter Rh type C	733644	Q19KI0
C065R150	5722282	2.56742e-06	1.76804	AMAN II	Alpha-mannosidase 2	41126	Q24451
C065R161	5726130	0.000126344	1.50447	TGFB-inducible early growth response protein 2	Krueppel-like factor 11	8462	O14901
C065R165	5731343	3.01267e-06	-8.84645		UNKNOWN
C066R013	5723172	0.000193467	-1.50335		Myosin-2 essential light chain	31474	P54357
C066R016	5730475	7.54039e-06	-1.7072		Pre-mRNA-splicing factor CWC22 homolog	57703	Q9HCG8
C066R026	5739820	2.35835e-07	1.76551		UNKNOWN
C066R033	5734353	1.67909e-10	-2.77667		UNKNOWN
C066R035	5723769	4.99289e-16	4.76335		Probable E3 ubiquitin-protein ligase KIAA0614		Q9Y4D8
C066R039	5735169	1.80149e-07	-2.39483		Bestrophin-2	212989	Q8BGM5
C066R042	5734752	1.26419e-15	-5.87787		Homeobox, Homeobox domain.
C066R043	5727962	8.05845e-08	1.8993		UNKNOWN
C066R046	5738145	8.05909e-09	-1.74469	SKB1 homolog	Protein arginine N-methyltransferase 5	27374	Q8CIG8
C066R049	5726094	2.01602e-19	56.705		Papilin	43872	Q868Z9
C066R063	5725693	1.55705e-12	-1.92654		Ubiquitin carboxyl-terminal hydrolase 2		O57429
C066R067	5728430	1.02702e-08	2.44612		Bestrophin-3	382427	Q6H1V1
C066R072	5727088	5.52852e-07	-1.5667		UNKNOWN
C066R073	5732958	4.8127e-06	-8.92547		UNKNOWN
C066R077	5730227	0.0010165	1.65411		UNKNOWN
C066R084	5727554	8.32275e-08	1.5923		UNKNOWN
C066R101	5725403	8.06938e-25	603.099		UNKNOWN
C066R111	5727166	0.000146642	-1.51147		AP-1 complex subunit mu-1	8907	Q9BXS5
C066R112	5737096	9.36761e-09	-1.81989		UNKNOWN
C066R126	5722819	3.09369e-07	-1.69782	IMP dehydrogenase 1	Inosine-5-monophosphate dehydrogenase 1	3614	P20839
C066R134	5739708	5.73865e-11	-2.20416		UNKNOWN
C066R135	5736209	1.2436e-06	-1.53353		UNKNOWN
C066R139	5732747	3.46663e-14	2.74693		Hexokinase type 2	43191	Q9NFT7
C066R165	5733285	9.03354e-08	2.26145		Trypsin alpha		P54624
C066R170	5721924	1.30021e-08	-2.24688		UNKNOWN
C067R006	5725482	8.90176e-06	-1.52621		Exosome component 10		P56960
C067R014	5722492	1.43713e-05	1.60966		UNKNOWN
C067R016	5724010	0.000110385	-3.01804		ATG13, Autophagy-related protein 13. Members of this family of phosphoproteins are involved in cytoplasm to vacuole transport (Cvt), and more specifically in Cvt vesicle formation. They are probably involved in the switching machinery regulating the conversion between the Cvt pathway and autophagy. Finally, ATG13 is also required for glycogen storage.
C067R019	5738011	6.60837e-10	-5.4756		UNKNOWN
C067R026	5732827	1.04066e-16	2.80948	NifU-like protein	Iron-sulfur cluster assembly enzyme ISCU, mitochondrial	23479	Q9H1K1
C067R032	5731279	7.06153e-19	107.625		UNKNOWN
C067R043	5733659	2.56533e-05	1.63834		Myosin-VI	395487	Q9I8D1
C067R086	5739093	1.55733e-09	-1.81386		Protein SET	41844	P53997
C067R088	5726479	6.39393e-09	-1.60197		Histone acetyltransferase type B catalytic subunit	8520	O14929
C067R099	5734289	7.22676e-11	2.70355		Putative phospholipase B-like 2	181605	O62146
C067R102	5730653	2.13769e-13	-1.61531		mRNA export factor		Q4R6D2
C067R118	5721944	3.47885e-10	2.39119		UNKNOWN
C067R120	5729871	2.41396e-19	-6.04587		Snurportin-1	515588	Q2TBK8
C067R125	5731053	1.58359e-07	1.58532		Leucine-rich repeat flightless-interacting protein 2	100158569	B2GUE2
C067R128	5726827	7.52048e-09	2.20203		Dynactin subunit 5	100173847	Q5R559
C067R131	5722205	1.15161e-12	-2.0261		Protein MAK16 homolog A	447074	Q66L33
C067R137	5738105	1.1547e-05	-2.10325		UNKNOWN
C067R138	5727688	2.72421e-08	1.8317	MGAT1	2-acylglycerol O-acyltransferase 1	380391	Q3KPP4
C067R141	5729991	1.50797e-13	-2.10181	NARG1-like protein	NMDA receptor-regulated 1-like protein	79612	Q6N069
C067R142	5737692	4.62305e-15	-2.88372		UNKNOWN
C067R145	5729451	5.44608e-11	-3.75583	PPIase A	Peptidyl-prolyl cis-trans isomerase A	25518	P10111
C067R153	5725532	0.000367372	-2.64967		UNKNOWN
C067R157	5729702	3.12517e-20	37.2054	RALDH 1	Retinal dehydrogenase 1		Q8MI17
C067R159	5735922	1.15135e-09	2.52749		Dual specificity protein phosphatase 3	1845	P51452
C067R160	5729502	1.00127e-05	-1.66544		UNKNOWN
C067R167	5723827	2.30426e-13	-20.6148		Plasmodium_HRP, Plasmodium histidine-rich protein (HRPII/III). This family consists of several histidine-rich protein II and III sequence from Plasmodium falciparum.
C067R169	5729823	2.81347e-13	2.21438		UNKNOWN
C068R004	5733028	4.45337e-09	-1.75463		Serine-threonine kinase receptor-associated protein	297699	Q5XIG8
C068R008	5725076	1.84989e-06	-2.19195		UNKNOWN
C068R009	5727078	5.49685e-09	1.75113	mCERK	Ceramide kinase	223753	Q8K4Q7
C068R010	5725567	3.60507e-10	2.01725		Ribulose-phosphate 3-epimerase	6120	Q96AT9
C068R020	5730177	4.54735e-06	-10.856		UNKNOWN
C068R023	5740233	1.58194e-06	2.36783	Phosphofructokinase	6-phosphofructokinase	36060	P52034
C068R029	5730001	9.22968e-16	-2.71448		Phosphorylated adapter RNA export protein	427124	Q5ZLY0
C068R050	5737248	1.72187e-08	-2.30217		UNKNOWN
C068R052	5726395	3.83737e-08	-1.72451		Protein tumorous imaginal discs, mitochondrial		Q24331
C068R061	5723229	3.50462e-08	2.22677	pp-GaNTase 6	Probable N-acetylgalactosaminyltransferase 6	175558	O61394
C068R062	5731334	2.18026e-17	-2.30691	PPIase	39 kDa FK506-binding nuclear protein	41860	P54397
C068R069	5731625	6.17445e-12	3.33715	MMR	Macrophage mannose receptor 1	17533	Q61830
C068R075	5735996	1.85619e-14	-3.1025		UNKNOWN
C068R095	5727529	1.09234e-20	77.1487		UNKNOWN
C068R101	5725523	4.8057e-07	-1.95309		RRP15-like protein	51018	Q9Y3B9
C068R112	5735178	2.59281e-07	-1.73431	L24mt	Probable 39S ribosomal protein L24, mitochondrial	4817158	Q29MA5
C068R113	5730747	1.10691e-07	1.7119		UNKNOWN
C068R121	5727794	8.56146e-10	-1.80415	WHSC1-like protein 1	Histone-lysine N-methyltransferase NSD3		Q9BZ95
C068R131	5737307	1.33086e-08	2.24097	H3 sp|P84239.2|H3_URECA RecName: Full=Histone H3 sp|P84228.2|H32_MOUSE RecName: Full=Histone H3.2 sp|P84229.2|H32_CHICK RecName: Full=Histone H3.2	Histone H3.2 sp|Q4QRF4.3|H32_DANRE RecName: Full=Histone H3.2 sp|Q28D37.3|H32_XENTR RecName: Full=Histone H3.2 sp|P84227.2|H32_BOVIN RecName: Full=Histone H3.2 sp|P84231.2|H32_ICTBU RecName: Full=Histone H3.2 sp|P84232.2|H32_PORAF RecName: Full=Histone H3.2	318847; 3771723; 3771729; 3771771; 3771792; 3771959; 3772032; 3772149; 3772163; 3772173; 3772189; 3772191; 3772198; 3772231; 3772370; 3772374; 3772421; 3772489; 3772517; 3772518; 3772552; 3772607; 3772619	P02299
C068R135	5722901	9.0101e-07	-3.49583		UNKNOWN
C068R166	5728156	6.37176e-12	-1.87809		UNKNOWN
C069R007	5730495	7.45093e-11	-9.06711		UNKNOWN
C069R013	5729288	3.9696e-07	-1.53847	NBP 1	Cytosolic Fe-S cluster assembly factor nubp1	503919	Q6P298
C069R015	5736935	3.18593e-10	2.25451	MMP-9	Matrix metalloproteinase-9	17395	P41245
C069R033	5734321	1.56485e-07	-1.94045		UNKNOWN
C069R034	5725990	8.59484e-08	1.66087		Aldehyde dehydrogenase, mitochondrial	100171596	Q5RF00
C069R039	5731097	1.12989e-09	-2.38035		UNKNOWN
C069R041	5723488	4.43976e-09	-1.61163	BAP-1	Membrane-associated guanylate kinase, WW and PDZ domain-containing protein 1	14924	Q6RHR9
C069R049	5738592	6.57179e-07	1.92086		UNKNOWN
C069R050	5724386	2.85061e-08	1.73317		UNKNOWN
C069R056	5722188	2.45763e-09	-26.8368		UNKNOWN
C069R057	5731975	2.45934e-08	-1.69851	WIPI-3	WD repeat domain phosphoinositide-interacting protein 3	417339	Q5ZL16
C069R060	5724737	4.80199e-09	-1.70154		Protein 4.1 homolog	37205	Q9V8R9
C069R068	5722128	1.89403e-09	-1.75988	eIF-2-gamma	Eukaryotic translation initiation factor 2 subunit 3	418597	Q5ZMS3
C069R074	5735763	7.64693e-16	-2.00971	eIF3h	Eukaryotic translation initiation factor 3 subunit H	692388	Q9GV27
C069R088	5729605	5.38443e-10	-2.41237		UNKNOWN
C069R093	5735748	0.000357132	3.44991	TFPI	Tissue factor pathway inhibitor	29436	Q02445
C069R104	5725910	1.57998e-13	3.25743	FBP aldolase	Fructose-bisphosphate aldolase	853805	P14540
C069R113	5722226	4.5583e-08	1.77765	FBP aldolase	Fructose-bisphosphate aldolase	853805	P14540
C069R115	5731078	1.43391e-08	-5.09661		UNKNOWN
C069R124	5729337	0.00313307	-1.87611		Glutenin_hmw, High molecular weight glutenin subunit. Members of this family include high molecular weight subunits of glutenin. This group of gluten proteins is thought to be largely responsible for the elastic properties of gluten, and hence, doughs. Indeed, glutenin high molecular weight subunits are classified as elastomeric proteins, because the glutenin network can withstand significant def…
C069R143	5722256	7.19301e-10	1.58595		ATP synthase mitochondrial F1 complex assembly factor 2	100047889; 246782	Q91YY4
C069R144	5738623	5.90874e-11	-5.90431		UNKNOWN
C069R155	5739547	1.77823e-05	1.52609		UNKNOWN
C069R165	5740739	1.08122e-15	3.56979		UNKNOWN
C069R169	5735052	3.24119e-10	1.92178		UNKNOWN
C070R017	5732973	4.70107e-14	-24.7146		UNKNOWN
C070R019	5739935	2.10114e-07	-1.68068		Probable protein phosphatase CG10417	35492	Q7K4Q5
C070R029	5736882	0.00455466	1.5626		Smc, Chromosome segregation ATPases [Cell division and chromosome partitioning].
C070R031	5725426	2.13101e-09	2.71428		RnaseH, RNase H (RNase HI) is an endonuclease that cleaves the RNA strand of an RNA/DNA hybrid in a not sequence-specific manner. One of the important functions of RNase H is to remove Okazaki fragments during DNA replication. RNase H knockout mice lack mitochondrial DNA replication and die as embryos. The retroviral reverse transcriptase contains an RNase H domain that plays an important role in…
C070R033	5725030	1.60482e-10	-1.96479		UNKNOWN
C070R038	5726277	5.66123e-13	-25.1657		UNKNOWN
C070R080	5735543	3.23302e-06	1.7209	HTF	X-box-binding protein 1	289754	Q9R1S4
C070R081	5726115	5.1622e-19	-68.4965	TnI	Troponin I		P05547
C070R091	5727489	1.20042e-10	-2.08894	RF-C 38 kDa subunit	Replication factor C subunit 3	69263	Q8R323
C070R093	5730590	4.29043e-09	-1.72962		UNKNOWN
C070R095	5730260	4.3527e-05	-1.78004	P5CS	Gamma-glutamyl phosphate reductase		Q5R4M8
C070R097	5731364	1.12402e-11	-1.94737		Notchless protein homolog 1	509793	Q58D20
C070R098	5733862	7.97924e-09	1.59143		Squidulin		P14533
C070R100	5727360	1.21613e-22	26.6682	CKI-alpha	Casein kinase I isoform alpha	113927	P97633
C070R102	5733559	9.55525e-13	-2.77982		UNKNOWN
C070R106	5729440	6.77224e-09	1.57507	PAH	Tryptophan 5-monooxygenase	38871	P17276
C070R111	5722877	3.34361e-16	1.88461		UNKNOWN
C070R113	5726489	1.67164e-28	574.318		UNKNOWN
C070R120	5730258	0.00126596	1.52654		UNKNOWN
C070R121	5740431	3.06987e-17	-22.2548		UNKNOWN
C070R137	5722472	1.88399e-10	-1.67126		UNKNOWN
C070R151	5722147	0.000228539	1.62998		UNKNOWN
C070R155	5724049	1.36717e-08	1.9319		UNKNOWN
C070R164	5726588	1.18057e-08	1.65819		UNKNOWN
C070R168	5729360	4.87619e-13	-1.88196		Phosducin-like protein 3	316348	Q4KLJ8
C071R024	5739324	4.75173e-18	-5.75935		Probable ATP-dependent RNA helicase DDX11	320209	Q6AXC6
C071R039	5729087	1.57128e-12	2.74083		UNKNOWN
C071R043	5723906	8.33867e-05	-2.65057		UNKNOWN
C071R059	5722565	5.59203e-19	30.77		RT_LTR, RT_LTR: Reverse transcriptases (RTs) from retrotransposons and retroviruses which have long terminal repeats (LTRs) in their DNA copies but not in their RNA template. RT catalyzes DNA replication from an RNA template, and is responsible for the replication of retroelements. An RT gene is usually indicative of a mobile element such as a retrotransposon or retrovirus. RTs are present in a v…
C071R066	5730218	0.00202015	1.80112		SapB, Saposin (B) Domains. Present in multiple copies in prosaposin and in pulmonary surfactant-associated protein B. In plant aspartic proteinases, a saposin domain is circularly permuted. This causes the prediction algorithm to predict two such domains, where only one is truly present.
C071R078	5723889	0.000232573	-1.66697		UNKNOWN
C071R081	5736066	1.47595e-08	-1.69828	PCCase subunit beta	Propionyl-CoA carboxylase beta chain, mitochondrial	396935	P79384
C071R084	5729989	5.6051e-08	-2.32937		Serine/threonine-protein kinase Eg2-like		Q91819
C071R085	5727492	5.30735e-12	-16.0882		Atrophin-1, Atrophin-1 family. Atrophin-1 is the protein product of the dentatorubral-pallidoluysian atrophy (DRPLA) gene. DRPLA OMIM:125370 is a progressive neurodegenerative disorder. It is caused by the expansion of a CAG repeat in the DRPLA gene on chromosome 12p. This results in an extended polyglutamine region in atrophin-1, that is thought to confer toxicity to the protein, possibly throug…
C071R096	5729666	1.99627e-12	-2.32723		Protein BCCIP homolog	41690	Q9VFR0
C071R102	5722532	5.91386e-09	2.16955		UNKNOWN
C071R106	5738745	0.00135707	1.6403		UNKNOWN
C071R125	5729138	7.93755e-07	1.69802		UNKNOWN
C071R129	5732962	1.43327e-05	1.81469		Putative alpha-L-fucosidase	3772574	Q9VTJ4
C071R140	5723827	3.23181e-14	-25.2092		Plasmodium_HRP, Plasmodium histidine-rich protein (HRPII/III). This family consists of several histidine-rich protein II and III sequence from Plasmodium falciparum.
C071R142	5727260	9.27942e-10	-1.53922		Elongation factor 1-beta	693119	P29522
C072R007	5726124	0.00171949	1.70621		UNKNOWN
C072R011	5729738	5.99611e-08	1.83349		UNKNOWN
C072R016	5723875	3.5407e-12	3.22366	ROAT1-B	Solute carrier family 22 member 6-B	447487	Q66J52
C072R026	5726874	1.01997e-11	2.14327		F-box/LRR-repeat protein 5	496483	Q5XGI3
C072R027	5728917	0.00163243	-1.63348		UNKNOWN
C072R032	5738206	7.6399e-10	-2.14923		UNKNOWN
C072R033	5723343	5.44608e-11	1.61047		UNKNOWN
C072R035	5727149	2.07121e-18	18.2687		UNKNOWN
C072R050	5729571	6.06383e-14	2.75433	AST	Sialin	26503	Q9NRA2
C072R057	5729765	0.000151945	1.58494		Homogentisate 1,2-dioxygenase	34552	Q9VKJ0
C072R060	5729730	9.74867e-08	-2.09292	NEDD-6 sp|Q5E9E6.3|RL10A_BOVIN RecName: Full=60S ribosomal protein L10a	60S ribosomal protein L10a	81729	P62907
C072R067	5724485	0.00611875	1.57413		UNKNOWN
C072R077	5724255	2.46508e-27	374.622		UNKNOWN
C072R078	5730973	1.82247e-06	-1.76638		UNKNOWN
C072R079	5728609	6.42961e-13	-1.61359	SRP72	Signal recognition particle 72 kDa protein	6731	O76094
C072R083	5735364	3.01263e-09	-10.7016		UNKNOWN
C072R086	5733604	1.90976e-05	-1.73587		UNKNOWN
C072R093	5724894	6.15421e-18	4.31319		5-nucleotidase	936131	O34313
C072R094	5739026	2.5847e-07	1.83353		UNKNOWN
C072R095	5726277	4.71885e-13	-23.1255		UNKNOWN
C072R103	5729006	2.06012e-05	1.75984		Troponin C, isoform 1		P21797
C072R105	5730076	5.68951e-07	1.53113	TPR repeat protein 19	Tetratricopeptide repeat protein 19	54902	Q6DKK2
C072R106	5722913	1.78401e-11	-1.75236		Nuclear pore complex protein Nup155	170762	Q99P88
C072R116	5738406	8.35321e-10	-3.00042		Ribonucleoside-diphosphate reductase subunit M2		Q4R7Q7
C072R123	5729451	2.24466e-10	-3.81695	PPIase A	Peptidyl-prolyl cis-trans isomerase A	25518	P10111
C072R132	5736392	6.02011e-11	1.88782		Ubiquitin-conjugating enzyme E2 H	7328	P62256
C072R142	5723951	1.55505e-26	470.463		UNKNOWN
C072R162	5729989	1.57343e-13	-2.62922		Serine/threonine-protein kinase Eg2-like		Q91819
C073R009	5732711	3.36734e-10	-1.90128		DEAD-box ATP-dependent RNA helicase 5	4342981	Q6YS30
C073R012	5723853	1.08657e-16	2.74716		Lysyl oxidase homolog 2		Q5RFQ6
C073R018	5732062	1.0956e-08	-11.5233		UNKNOWN
C073R020	5730737	4.76957e-09	1.88119	RKTG	Progestin and adipoQ receptor family member 3	231474	Q6TCG8
C073R021	5726631	6.73751e-13	-2.0736		Cleavage and polyadenylation specificity factor subunit 5	394092	Q7T3C6
C073R034	5727878	8.58744e-06	-5.69876		UNKNOWN
C073R035	5731003	3.50352e-21	-73.1963		UNKNOWN
C073R042	5721968	1.44497e-17	162.031		UNKNOWN
C073R079	5729075	7.88461e-06	-1.6912		UNKNOWN
C073R086	5737252	7.69109e-07	1.77173		UNKNOWN
C073R088	5729054	7.30517e-19	-3.30011	NASP	Nuclear autoantigenic sperm protein	298441	Q66HD3
C073R090	5726618	4.00537e-08	-1.71091		Regulation of nuclear pre-mRNA domain-containing protein 1B	58490	Q9NQG5
C073R094	5724113	6.5629e-13	2.1756		UNKNOWN
C073R097	5735905	9.3595e-20	90.0357		UNKNOWN
C073R101	5725856	7.22877e-22	33.4312		Microcephalin		P61594
C073R109	5727684	0.0004055	1.63447		UNKNOWN
C073R121	5722814	2.61007e-06	-1.53945		Serine protease HTRA2, mitochondrial	6647029	B4N937
C073R125	5728958	1.04882e-13	3.74979	PK	Pyruvate kinase	42620	O62619
C073R129	5732811	3.19536e-11	2.02807	Alpha-L-fucosidase 2	Plasma alpha-L-fucosidase	292485	Q6AYS4
C073R130	5723482	1.75433e-14	-2.10142	EF-1-gamma	Elongation factor 1-gamma		P12261
C073R136	5735586	9.34154e-23	24.0451		Na(+)/H(+) antiporter nhaA	3787184	Q2YMB3
C073R143	5736781	1.97991e-08	1.93224		UNKNOWN
C073R148	5731116	1.04798e-07	-7.42209		UNKNOWN
C073R150	5735180	1.82655e-23	93.2269		UNKNOWN
C073R167	5723771	2.64125e-08	-5.2075		UNKNOWN
C074R004	5730467	0.000179806	1.84055		UNKNOWN
C074R008	5733084	3.81783e-09	-1.77399		40S ribosomal protein S8		Q8WQI5
C074R017	5724794	4.6684e-12	2.50729		Electroneutral sodium bicarbonate exchanger 1	9498	Q2Y0W8
C074R019	5723502	4.94395e-10	-13.9738		UNKNOWN
C074R021	5723656	1.16238e-13	-1.89637	p30	Upstream activation factor subunit UAF30	854470	Q08747
C074R022	5721878	2.6142e-08	1.93242	CPM	Carboxypeptidase M	70574	Q80V42
C074R040	5725997	6.46965e-07	1.5584		UNKNOWN
C074R049	5728246	0.00487306	-4.35604		UNKNOWN
C074R052	5735030	1.13123e-14	-2.62291		Digestive organ expansion factor homolog	421384	Q5ZLG3
C074R053	5723999	4.97918e-08	-1.80211	PPIase	FK506-binding protein 4	508535	Q9TRY0
C074R055	5739725	8.02044e-05	2.27086		UNKNOWN
C074R060	5731933	1.15505e-07	1.83675		Dual specificity phosphatase DUPD1		P0C599
C074R061	5731397	0.00264357	1.64395		UNKNOWN
C074R075	5727684	1.69194e-07	2.03817		UNKNOWN
C074R082	5722417	3.21275e-29	-551.899		UNKNOWN
C074R087	5733406	1.60289e-09	1.66765		UNKNOWN
C074R101	5726575	6.50104e-09	2.75861		UNKNOWN
C074R108	5725956	4.21936e-06	-3.51518		UNKNOWN
C074R123	5723057	9.0685e-06	1.5334		UNKNOWN
C074R161	5739725	0.000471877	2.27984		UNKNOWN
C074R162	5735583	1.50997e-08	-1.53641		La protein homolog	35305	P40796
C074R167	5730973	7.17575e-06	-1.59387		UNKNOWN
C075R003	5729541	3.90022e-10	-3.56573		UNKNOWN
C075R010	5727991	1.78438e-13	3.40077		UNKNOWN
C075R017	5723599	4.40656e-09	-1.66503	CDK1	Cell division control protein 2 homolog		P51958
C075R040	5738029	1.42767e-05	-1.73053	Na(+)/K(+) ATPase alpha subunit	Sodium/potassium-transporting ATPase subunit alpha		P13607
C075R046	5732592	1.45112e-09	-1.90789	IPP isomerase	Isopentenyl-diphosphate Delta-isomerase	2540174	Q10132
C075R053	5727838	3.98539e-29	115.772		UNKNOWN
C075R059	5736076	8.89186e-12	2.12653	RNase Z 1	Probable ribonuclease Z 1	2542457	Q10155
C075R065	5735079	2.35281e-10	2.07074		UNKNOWN
C075R070	5729899	3.76632e-10	1.82944		Sarcalumenin	106393	Q7TQ48
C075R097	5737108	5.47585e-05	1.66216		UNKNOWN
C075R104	5725661	1.90506e-10	-1.70709		F-box/WD repeat-containing protein 1A	8945	Q9Y297
C075R106	5732014	7.50078e-07	1.64593	abLIM-1	Actin-binding LIM protein 1	226251	Q8K4G5
C075R112	5727592	4.95196e-05	1.60451		UNKNOWN
C075R118	5723273	2.62707e-16	-2.41254	Imp4	Importin-4	79711	Q8TEX9
C075R119	5733498	1.13168e-11	-1.9544		RNA-binding protein pno1	5518945	A7RP64
C075R131	5732474	5.96969e-11	-2.61815		G1/S-specific cyclin-D3	540547	Q3MHH5
C075R133	5730350	9.93328e-22	-47.7122		UNKNOWN
C075R145	5732250	0.00848073	-1.72558		UNKNOWN
C075R151	5729406	1.8853e-09	-2.174		Transcriptional adapter 1-like protein	521918	A6QR06
C075R155	5730446	8.60568e-13	-2.13436	TCP-1-delta	T-complex protein 1 subunit delta		Q9NB32
C075R158	5721798	6.33005e-13	3.29977		Transforming acidic coiled-coil-containing protein 3	10460	Q9Y6A5
C075R162	5735107	1.43369e-07	-2.09177		UNKNOWN
C075R170	5736045	9.72563e-07	1.75774	D-LDH	D-lactate dehydrogenase	946315	P52643
C076R003	5728354	5.76526e-07	-1.64112		Splicing factor, arginine/serine-rich 7	507066	Q3T106
C076R030	5731434	8.41811e-15	-3.15104	tRNA(m1A58)MTase subunit TRM6	tRNA (adenine-N(1)-)-methyltransferase non-catalytic subunit TRM6	51605	Q9UJA5
C076R031	5722638	4.41323e-05	-2.56246		UNKNOWN
C076R034	5729070	1.38815e-05	-3.40653		UNKNOWN
C076R040	5725538	7.43983e-08	-2.03195		UNKNOWN
C076R051	5725781	6.32522e-15	-90.017		UNKNOWN
C076R054	5732810	9.30483e-07	1.52869		UNKNOWN
C076R058	5732621	1.36885e-08	1.50015		Splicing factor, arginine/serine-rich 17A	8227	Q02040
C076R061	5732887	5.98137e-09	1.61495		UNKNOWN
C076R065	5739251	5.38261e-07	1.76542		Iron/zinc purple acid phosphatase-like protein	571830	A5D6U8
C076R075	5732082	2.23346e-07	2.27359		UNKNOWN
C076R091	5735904	0.000257437	3.74046	TFPI	Tissue factor pathway inhibitor	29436	Q02445
C076R093	5729338	1.18127e-14	2.3675	Zeta-1 COP	Coatomer subunit zeta-1	281707	P35604
C076R094	5735862	4.6135e-23	102.649		UNKNOWN
C076R100	5740530	0.000606725	1.53544	SCS-betaA	Succinyl-CoA ligase [ADP-forming] subunit beta, mitochondrial		O97580
C076R107	5727571	0.00111901	-3.15679		GRP, Glycine rich protein family. This family of proteins includes several glycine rich proteins as well as two nodulins 16 and 24. The family also contains proteins that are induced in response to various stresses.
C076R112	5732498	3.41229e-13	-2.16185	EF-1-gamma	Elongation factor 1-gamma		P12261
C076R117	5731890	9.81488e-08	-1.76885		Twinfilin-2-B	447782	Q640W2
C076R125	5738688	4.05691e-14	4.07851	MMP-9	Matrix metalloproteinase-9	17395	P41245
C076R130	5726405	5.31824e-18	8.08895		UNKNOWN
C076R148	5722297	1.6528e-15	2.19639		Ras-related protein Rab-2		Q05975
C076R149	5732241	0.000130728	4.8009		UNKNOWN
C076R150	5729517	1.1457e-11	-2.00219		Probable RNA-binding protein 19	9904	Q9Y4C8
C076R153	5731935	9.63841e-10	1.84433	TnT	Troponin T		Q9XZ71
C076R156	5721862	6.61705e-11	-1.57995	S6K	Ribosomal protein S6 kinase beta-1	404181	Q6TJY3
C076R159	5733329	8.51364e-05	1.67601		Diamine acetyltransferase 2	359722	Q7PCJ8
C076R163	5733735	0.000224364	1.81556		J domain-containing protein	692566	Q9U6V7
C076R170	5726378	0.00160987	-1.73238		UNKNOWN
C077R006	5732170	5.00226e-13	4.21371	ACHY-II	Antichymotrypsin-2		P80034
C077R020	5724195	1.01241e-11	2.22761		UNKNOWN
C077R029	5737879	2.50225e-12	2.20096		UNKNOWN
C077R031	5728031	8.87794e-15	10.985		UNKNOWN
C077R033	5723425	7.75246e-05	-1.60805		Transmembrane protein 188	496772	Q5M8F7
C077R035	5730324	3.88057e-13	-1.92481	IPTase	tRNA isopentenyltransferase, mitochondrial	66966	Q80UN9
C077R038	5733659	0.000394538	1.6625		Myosin-VI	395487	Q9I8D1
C077R042	5731906	9.0764e-09	2.02025	Beta4GalNAcT-2	Chondroitin sulfate N-acetylgalactosaminyltransferase 2	55454	Q8N6G5
C077R044	5727899	3.34313e-05	-3.98376		UNKNOWN
C077R049	5725053	1.09019e-06	2.02823		UNKNOWN
C077R050	5730404	3.21119e-06	3.05868		UNKNOWN
C077R052	5731375	1.85589e-10	1.51136		Uncharacterized protein C10orf58 homolog	361118	Q6AXX6
C077R056	5731568	2.51823e-11	-3.28517		Uncharacterized protein C05D11.1	175914	P48053
C077R061	5738727	1.21739e-11	1.5033		UNKNOWN
C077R063	5729555	1.60203e-15	28.9666		UNKNOWN
C077R067	5722287	2.58075e-10	1.88742		Myocyte-specific enhancer factor 2	36032	P40791
C077R069	5731427	2.56936e-08	-1.85735		Negative elongation factor E	38982	P92204
C077R080	5724289	2.27677e-17	-2.18655		Glutamate-rich WD repeat-containing protein 1	83743	Q9BQ67
C077R081	5724520	3.25667e-09	-2.1571	gp330	Low-density lipoprotein receptor-related protein 2	4036	P98164
C077R084	5733410	9.11358e-09	-1.68013		Nop25, Nucleolar protein 12 (25kDa). Members of this family of proteins are involved in ribosomal RNA processing, specifically binding to 28S rRNA.
C077R104	5723945	0.000191962	2.39783		UNKNOWN
C077R108	5725952	1.94338e-27	316.113		UNKNOWN
C077R111	5729643	1.50514e-05	-4.527		GRP, Glycine rich protein family. This family of proteins includes several glycine rich proteins as well as two nodulins 16 and 24. The family also contains proteins that are induced in response to various stresses.
C077R124	5723414	9.90191e-11	-15.0432		Small proline-rich protein 3	100009219	Q28658
C077R129	5728309	3.95928e-07	1.69859		UNKNOWN
C077R140	5732040	6.87885e-09	-1.7562		Protein AATF	417653	Q5ZIM6
C077R151	5733843	1.47792e-05	1.75662		UNKNOWN
C077R153	5731315	7.05707e-25	47.9408		UNKNOWN
C077R166	5724275	3.39637e-05	-1.6396		Serine proteinase stubble catalytic chain	41958	Q05319
C078R002	5736715	1.65359e-08	-1.60542		Probable ATP-dependent RNA helicase pitchoune	42595	Q9VD51
C078R013	5735180	2.17537e-24	183.261		UNKNOWN
C078R014	5739057	5.89079e-22	-38.1953		UNKNOWN
C078R018	5740125	4.32654e-07	2.17182		UNKNOWN
C078R029	5725379	2.64596e-10	1.85944		UNKNOWN
C078R032	5731722	4.9986e-07	-1.64009	CHRAC-1	Chromatin accessibility complex protein 1	93696	Q9JKP8
C078R039	5729543	1.6869e-14	-3.53775		UNKNOWN
C078R049	5722152	6.4517e-15	-2.27289	H2A/z	Histone H2A.Z	426361	Q5ZMD6
C078R055	5731596	8.54775e-12	1.85234		UNKNOWN
C078R057	5722548	0.00237523	-3.26507		UNKNOWN
C078R063	5729609	3.68391e-06	-1.68977		UNKNOWN
C078R083	5729507	2.04324e-10	-2.79925		UNKNOWN
C078R096	5735774	1.93908e-08	-1.78248		Serine/threonine-protein kinase PRP4 homolog	512236	Q08DZ2
C078R109	5723620	2.25835e-06	-1.68028		tRNA 2-thiocytidine biosynthesis protein ttcA 2	4548151	A0Q736
C078R112	5728593	7.60619e-14	3.69223		ODC_AZ, Ornithine decarboxylase antizyme. This family consists of ornithine decarboxylase antizyme proteins. The polyamine biosynthetic enzyme ornithine decarboxylase (ODC) is degraded by the 26 S proteasome via a ubiquitin-independent pathway. Its degradation is greatly accelerated by association with the polyamine-induced regulatory protein antizyme 1 (AZ1).
C078R119	5729634	2.71385e-08	2.42272		WcaG, Nucleoside-diphosphate-sugar epimerases [Cell envelope biogenesis, outer membrane / Carbohydrate transport and metabolism].
C078R132	5739359	1.19154e-12	-33.0531		UNKNOWN
C078R143	5727494	3.78299e-09	-15.3078		UNKNOWN
C078R160	5726326	0.000421865	-3.29816		Long-chain-fatty-acid--CoA ligase ACSBG2	328845	Q2XU92
C079R004	5737344	2.52542e-08	2.08909	Phosphorylase kinase subunit alpha	Probable phosphorylase b kinase regulatory subunit alpha	31839	Q9W391
C079R009	5735634	3.39877e-09	-2.36428		UNKNOWN
C079R010	5722152	4.52221e-08	-1.98597	H2A/z	Histone H2A.Z	426361	Q5ZMD6
C079R020	5731189	2.49797e-17	19.8256		UNKNOWN
C079R029	5728828	9.18681e-16	-2.94128	Trp4-associated protein	Trpc4-associated protein	26133	Q8TEL6
C079R038	5739824	9.56938e-10	2.90653	SCP beta chain	Sarcoplasmic calcium-binding protein, beta chain		P02635
C079R039	5725659	5.13564e-24	-92.578		UNKNOWN
C079R040	5727063	2.41055e-23	-25.4203		UNKNOWN
C079R054	5731630	5.37514e-06	1.65682	cN-III-like protein A	Cytosolic 5-nucleotidase III-like protein A		Q7ZWS2
C079R055	5726163	2.10698e-19	8.47312		UNKNOWN
C079R063	5724299	4.51685e-11	-1.66233	PAK-2	PAK-2p34	224105	Q8CIN4
C079R070	5730099	5.29299e-07	3.72745		UNKNOWN
C079R083	5729526	1.03149e-07	-1.53137	S27mt	28S ribosomal protein S27, mitochondrial	514740	Q32PI8
C079R084	5721831	4.16405e-06	1.64978		Myosin heavy chain, muscle		P05661
C079R089	5723701	2.17073e-08	2.45818	H-FABP	Fatty acid-binding protein, heart		Q99P61
C079R095	5736211	3.77349e-13	-4.60203		UNKNOWN
C079R097	5738345	5.81099e-09	-2.22018		Heat shock 70 kDa protein 14	51182	Q0VDF9
C079R100	5727532	1.09668e-05	1.56238		3-ketoacyl-CoA thiolase	459080	Q5R1W7
C079R103	5734975	4.40203e-10	-1.69409		Calumenin-B		B5X4E0
C079R111	5732164	4.41815e-07	-1.55663		Catenin alpha	40517	P35220
C079R122	5731212	6.75791e-12	-1.67449		UNKNOWN
C079R124	5730280	6.68258e-14	2.80151	ODC-Az	Ornithine decarboxylase antizyme	18245	P54369
C079R130	5730116	1.14653e-07	1.61118		NADH-ubiquinone oxidoreductase chain 4	1267421	P34852
C079R132	5726864	5.69144e-12	8.19878		UNKNOWN
C079R139	5722092	0.000629525	-2.63038		UNKNOWN
C079R153	5724454	0.00020218	1.70326		UNKNOWN
C079R160	5722407	8.78612e-12	-2.66318		UNKNOWN
C079R164	5730134	5.34627e-11	2.67302		UNKNOWN
C079R165	5725765	2.64117e-09	2.03578		UNKNOWN
C080R002	5723852	3.09945e-23	9.04458		UPF0673 membrane protein C1F5.03c	2541471	Q10058
C080R006	5729975	0.00123554	-6.2743		UNKNOWN
C080R009	5739307	3.09732e-06	-1.55183		ABC transporter G family member 20	8616035	Q8T674
C080R015	5731958	3.83914e-10	-1.95801		AMME syndrome candidate gene 1 protein homolog	56068	Q9JHT5
C080R017	5727430	5.50452e-11	-1.76208		Ribosome production factor 1	379964	Q8AVP1
C080R022	5722665	1.51838e-05	-1.59777	Protein NOC2 homolog	Nucleolar complex protein 2 homolog	508638	Q3SYU1
C080R027	5733397	4.51375e-06	4.2217		Putative serine protease K12H4.7	176136	P34528
C080R032	5737078	0.000246519	1.51166		Ubiquitin sp|P63051.1|UBIQ_FELCA RecName: Full=Ubiquitin sp|Q865C5.2|UBIQ_CAMDR RecName: Full=Ubiquitin sp|Q867C2.2|UBIQ_GORGO RecName: Full=Ubiquitin sp|Q867C3.2|UBIQ_PANTR RecName: Full=Ubiquitin sp|Q867C4.2|UBIQ_PONPY RecName: Full=Ubiquitin sp|Q8MKD1.2|UBIQ_HORSE RecName: Full=Ubiquitin sp|P62974.1|UBIQ_PIG RecName: Full=Ubiquitin sp|P62989.1|UBIQ_RAT RecName: Full=Ubiquitin sp|P62972.1|UBIQ_…	403722; 612529	P63049
C080R038	5732774	6.6554e-05	1.68667		Cytochrome c oxidase subunit 3	192471	P00417
C080R043	5736404	1.27559e-07	-1.52386		Lysosomal-trafficking regulator	1130	Q99698
C080R052	5724451	7.62283e-08	-1.55402		UNKNOWN
C080R053	5738653	2.97736e-15	2.56769	Fp	Succinate dehydrogenase [ubiquinone] flavoprotein subunit, mitochondrial	393884	Q7ZVF3
C080R056	5728222	1.70089e-10	1.82309		UNKNOWN
C080R066	5729367	1.71525e-11	-2.10947		UNKNOWN
C080R075	5728948	1.20365e-06	1.739		PiggyBac transposable element-derived protein 3	267004	Q8N328
C080R091	5731862	2.07478e-06	-1.65495		RNA-binding protein NOB1	67619	Q8BW10
C080R092	5734577	8.43731e-09	1.83415		Tryp_SPc, Trypsin-like serine protease. Many of these are synthesised as inactive precursor zymogens that are cleaved during limited proteolysis to generate their active forms. A few, however, are active as single chain molecules, and others are inactive due to substitutions of the catalytic triad residues.
C080R105	5735131	1.41361e-09	1.81123		MARVEL, Membrane-associating domain. MARVEL domain-containing proteins are often found in lipid-associating proteins - such as Occludin and MAL family proteins. It may be part of the machinery of membrane apposition events, such as transport vesicle biogenesis.
C080R106	5736782	1.33086e-08	-1.85374		PITSLRE serine/threonine-protein kinase CDC2L2		Q9UQ88
C080R111	5734964	6.05365e-09	2.04326		Tropomyosin-2	100101174	Q1HPQ0
C080R116	5733027	7.80786e-12	1.74075		Cytochrome b-c1 complex subunit 7	616871	P00129
C080R118	5730843	1.31984e-16	-1.88936		Neuroguidin-B		Q5M985
C080R130	5729999	1.27371e-14	-1.73229	Lola-like protein	Longitudinals lacking protein-like	44703	Q7KRI2
C080R135	5731251	2.01848e-25	-104.102		UNKNOWN
C080R138	5725098	3.4983e-08	1.87665		UNKNOWN
C080R151	5729689	3.49847e-13	-2.01394		Protein arginine N-methyltransferase 1		Q99873
C080R153	5726255	5.54751e-10	-33.9467		UNKNOWN
C080R164	5732483	2.51311e-08	1.60139	PETA-3	CD151 antigen	977	P48509
C081R002	5725938	1.94864e-16	51.7076		UNKNOWN
C081R003	5725437	1.61101e-13	2.10497	N-terminal Gln amidase	Protein N-terminal glutamine amidohydrolase	55093	Q96HA8
C081R022	5735015	2.07155e-05	-1.65978		Serine proteinase stubble catalytic chain	41958	Q05319
C081R032	5728413	3.01657e-14	-2.08184		Ribosome biogenesis protein BOP1 homolog	6643324	B4MYI5
C081R033	5729365	7.05011e-09	1.56675		UNKNOWN
C081R048	5735366	2.97734e-07	1.61728		UNKNOWN
C081R052	5726323	1.36391e-07	2.25696		UNKNOWN
C081R054	5725502	4.82405e-07	1.73075		UNKNOWN
C081R064	5733539	2.63993e-05	-1.92229	AMPK alpha-2 chain	5-AMP-activated protein kinase catalytic subunit alpha-2	397504	Q28948
C081R066	5727174	1.91116e-10	-1.67995		CCR4-NOT transcription complex subunit 1	100036630	A0JP85
C081R069	5727582	6.49483e-07	1.95786		UNKNOWN
C081R079	5730730	7.75179e-29	118.381	AADC	Aromatic-L-amino-acid decarboxylase		O96567
C081R083	5727143	4.47835e-17	-10.4661		UNKNOWN
C081R089	5726526	1.63805e-19	8.32515		UNKNOWN
C081R096	5722748	0.00027933	-2.98205		UNKNOWN
C081R097	5732209	6.18468e-12	-26.0628		Cuticle protein CP14.6		Q94984
C081R104	5737763	0.00855746	-1.51785		UNKNOWN
C081R111	5731437	3.8057e-06	-1.52694	L14mt	39S ribosomal protein L14, mitochondrial	100004912; 394122	Q7ZUH5
C081R114	5731317	6.49142e-06	-1.8832	CENP-E	Centromere-associated protein E	229841	Q6RT24
C081R120	5722868	4.32909e-08	-3.98326		UNKNOWN
C081R121	5735232	1.23511e-10	1.99625		BTB/POZ domain-containing protein 3		P58545
C081R146	5732297	4.05555e-21	121.45		UNKNOWN
C081R157	5723543	1.04446e-05	1.61368		Beta-ureidopropionase	116593	Q03248
C081R160	5737662	4.66039e-08	2.62829		AN1-type zinc finger protein 6	293067	Q6DGF4
C081R161	5729003	4.14218e-06	-1.59742		UNKNOWN
C082R001	5739280	0.00104484	1.77281		UNKNOWN
C082R012	5731631	0.00568388	1.73884		UNKNOWN
C082R017	5724113	1.43494e-10	2.02072		UNKNOWN
C082R020	5727228	1.9211e-19	78.4817	DmPO	Peroxidase	2768671	Q01603
C082R033	5731098	2.45302e-11	-2.71308		UNKNOWN
C082R034	5722173	4.86739e-16	-3.82887		UNKNOWN
C082R041	5723366	1.89979e-15	3.09519		Aspartate aminotransferase, cytoplasmic		P05201
C082R055	5735922	1.34978e-14	3.02806		Dual specificity protein phosphatase 3	1845	P51452
C082R062	5728445	6.813e-10	-1.56288		40S ribosomal protein S30 sp|P62867.1|RS30_MUSSI RecName: Full=40S ribosomal protein S30 sp|P62863.1|RS30_PIG RecName: Full=40S ribosomal protein S30 sp|P62864.1|RS30_RAT RecName: Full=40S ribosomal protein S30 sp|P62860.1|RS30_CRIGR RecName: Full=40S ribosomal protein S30 sp|P62861.1|RS30_HUMAN RecName: Full=40S ribosomal protein S30 sp|P62862.1|RS30_MOUSE RecName: Full=40S ribosomal protein S30…		P62866
C082R066	5738613	1.27819e-07	3.00708		UNKNOWN
C082R068	5732452	9.643e-08	-1.80213		Tubulin alpha-1A chain	64158	P68370
C082R071	5730454	2.3651e-06	1.65799		UNKNOWN
C082R073	5729763	7.1369e-07	-1.79897		F-box only protein 40	207215	P62932
C082R074	5735472	8.3362e-08	-7.42961		UNKNOWN
C082R081	5728330	8.43936e-07	-1.97592		UNKNOWN
C082R084	5730604	2.43346e-06	-26.1025	PPIase	Peptidyl-prolyl cis-trans isomerase		P54985
C082R085	5723200	3.91594e-12	1.75296		UNKNOWN
C082R088	5722113	1.06945e-17	74.4168		UNKNOWN
C082R089	5734003	5.06894e-24	36.5301		UNKNOWN
C082R094	5731969	3.64146e-10	-3.86179		Kinesin-like protein KIF18B	419968	Q5ZLK6
C082R110	5736334	1.76847e-09	-7.28502		UNKNOWN
C082R122	5736014	0.000277298	1.63495		UNKNOWN
C082R124	5725774	2.94522e-12	1.71917		UNKNOWN
C082R127	5735617	1.94153e-08	1.67933	PGM 1	Phosphoglucomutase-1	534402	Q08DP0
C082R138	5735366	8.8679e-06	1.60162		UNKNOWN
C082R142	5729918	1.96818e-06	1.73981		NADH-ubiquinone oxidoreductase chain 5	807915	Q34947
C082R148	5737154	1.93492e-10	2.24342		Sideroflexin-2	677143; 94279	Q925N2
C082R153	5730595	1.21672e-12	-34.0159		UNKNOWN
C082R156	5723161	0.0047256	-3.17109		Lectin_C, Lectin C-type domain. This family includes both long and short form C-type.
C082R166	5724708	6.48242e-09	-1.94541		Piwi-like protein 1	57749	Q9JMB7
C083R024	5729499	1.27295e-14	167.238		ZnMc_adamalysin_II_like, Zinc-dependent metalloprotease; adamalysin_II_like subfamily. Adamalysin II is a snake venom zinc endopeptidase. This subfamily contains other snake venom metalloproteinases, as well as membrane-anchored metalloproteases belonging to the ADAM family. ADAMs (A Disintegrin And Metalloprotease) are glycoproteins, which play roles in cell signaling, cell fusion, and cell-cell…
C083R025	5735344	3.18606e-07	-1.65143		Mitochondrial import inner membrane translocase subunit Tim9	32294	Q9VYD7
C083R066	5724901	1.57374e-06	1.54895		Uncharacterized protein C4H3.07c	2543423	Q10215
C083R070	5729869	0.000106776	-5.74302		UNKNOWN
C083R079	5734982	6.29471e-19	-6.87695		WD repeat-containing protein 76	735144	Q4KLQ5
C083R080	5726810	9.6371e-08	2.16471		UNKNOWN
C083R081	5724438	2.06414e-11	2.43567		UNKNOWN
C083R088	5731182	5.92821e-11	2.94477	PDI	Protein disulfide-isomerase	100173809	Q5R5B6
C083R098	5728759	8.61381e-05	2.02504		UNKNOWN
C083R100	5735886	4.79643e-13	2.77676	TIM-B	Triosephosphate isomerase B	560753	Q90XG0
C083R106	5735384	7.94701e-11	2.2809	GPDH-C	Glycerol-3-phosphate dehydrogenase [NAD+], cytoplasmic	60666	O35077
C083R110	5737567	4.09073e-05	-1.56576		UNKNOWN
C083R111	5737217	7.76407e-10	-9.57726		Cuticle protein 6		P82119
C083R115	5723545	1.93256e-09	-1.55591		Golgin subfamily A member 7 sp|Q7Z5G4.2|GOGA7_HUMAN RecName: Full=Golgin subfamily A member 7	616809	Q5EA55
C083R116	5723331	8.84064e-13	1.55663		UNKNOWN
C083R124	5730525	2.59084e-11	-3.21992		UNKNOWN
C083R132	5727045	6.32182e-14	2.91618		Leucine-rich repeat-containing protein 20	216011	Q8CI70
C083R133	5737376	1.37263e-14	-166.969		Chitin_bind_4, Insect cuticle protein. Many insect cuticular proteins include a 35-36 amino acid motif known as the R&R consensus. The extensive conservation of this region led to the suggestion that it functions to bind chitin. Provocatively, it has no sequence similarity to the well-known cysteine-containing chitin-binding domain found in chitinases and some peritrophic membrane proteins. Chiti…
C083R139	5729634	1.10762e-07	2.39243		WcaG, Nucleoside-diphosphate-sugar epimerases [Cell envelope biogenesis, outer membrane / Carbohydrate transport and metabolism].
C083R147	5731006	5.36497e-09	1.55192	ZnT-2	Zinc transporter 2	25362	Q62941
C083R156	5730337	3.8514e-15	-38.8191		UNKNOWN
C083R161	5723285	3.17436e-07	1.58361		Chloride intracellular channel exc-4	173314	Q8WQA4
C083R167	5722394	8.46263e-09	1.65088	E-Syt3	Extended synaptotagmin-3	83850	A0FGR9
C083R169	5731578	0.000111938	2.22191		UNKNOWN
C084R004	5730516	2.27343e-12	5.50753		UNKNOWN
C084R010	5725646	1.01462e-13	-2.23669		Pre-mRNA 3-end-processing factor FIP1	100172699	Q5RAA7
C084R012	5724890	5.52684e-06	1.95967		UNKNOWN
C084R013	5732946	1.94454e-14	2.30879	Alpha-ETF	Electron transfer flavoprotein subunit alpha, mitochondrial	521892	Q2KJE4
C084R039	5731818	5.69533e-15	-2.55328		RING finger protein 220	55182	Q5VTB9
C084R041	5732384	1.57901e-13	-2.15804		Enhancer of rudimentary homolog		Q93104
C084R048	5731791	2.17416e-16	-2.12385		Guanine nucleotide-binding protein-like 3 homolog	174329	Q21086
C084R052	5729661	5.57358e-07	1.74243		UNKNOWN
C084R059	5723538	7.27606e-12	3.93085		UNKNOWN
C084R060	5733238	1.27371e-14	-177.365		Cuticle protein 21		P81225
C084R072	5721874	1.16795e-05	1.50382		GRAM domain-containing protein 1B	235283	Q80TI0
C084R074	5723776	5.89813e-16	-2.96745		Ribosome biogenesis protein WDR12 homolog	5565845	Q17BB0
C084R090	5724075	4.14698e-08	1.56543		Ribonuclease T2	8635	O00584
C084R094	5728262	4.22729e-05	-6.00069		Lectin_C, Lectin C-type domain. This family includes both long and short form C-type.
C084R101	5726199	7.42175e-23	658.664		KU, BPTI/Kunitz family of serine protease inhibitors. Serine protease inhibitors. One member of the family is encoded by an alternatively-spliced form of Alzheimers amyloid beta-protein.
C084R102	5726430	2.33671e-14	5.83173		UNKNOWN
C084R107	5735220	9.78414e-20	10.6321		Tryp_SPc, Trypsin-like serine protease. Many of these are synthesised as inactive precursor zymogens that are cleaved during limited proteolysis to generate their active forms. A few, however, are active as single chain molecules, and others are inactive due to substitutions of the catalytic triad residues.
C084R110	5740677	4.95652e-07	1.87348	Laman	Lysosomal alpha-mannosidase E peptide	282272	Q29451
C084R113	5736663	4.98568e-06	2.41643		UNKNOWN
C084R120	5724798	2.25348e-05	-3.85532		UNKNOWN
C084R130	5731935	6.05385e-09	1.8981	TnT	Troponin T		Q9XZ71
C084R139	5729493	1.03642e-09	-1.82137		Coiled-coil domain-containing protein 6		Q16204
C084R141	5735536	1.35994e-11	-5.85757		Chitin_bind_4, Insect cuticle protein. Many insect cuticular proteins include a 35-36 amino acid motif known as the R&R consensus. The extensive conservation of this region led to the suggestion that it functions to bind chitin. Provocatively, it has no sequence similarity to the well-known cysteine-containing chitin-binding domain found in chitinases and some peritrophic membrane proteins. Chiti…
C084R146	5726335	1.89037e-16	-2.34182	U3 snoRNP-associated 55 kDa protein	U3 small nucleolar RNA-interacting protein 2	27966	Q91WM3
C084R169	5731773	0.00205196	-1.58754		UNKNOWN
C085R011	5731629	4.73487e-13	-1.6436	Imp5	Importin-5	70572	Q8BKC5
C085R014	5732602	5.73973e-11	-2.19314		Protein FAM46C	310721	Q5XIV0
C085R017	5730016	1.39817e-11	-2.02293	TA-WDRP	WD repeat-containing protein 36	134430	Q8NI36
C085R022	5738971	1.70497e-15	-1.61168	NTF-2	Probable nuclear transport factor 2	172648	Q21735
C085R030	5736892	0.000388445	2.86757		UNKNOWN
C085R031	5726516	3.70411e-16	-35.6122		UNKNOWN
C085R033	5723219	4.99693e-11	2.32009		UNKNOWN
C085R038	5722578	1.35024e-12	-2.07435		UNKNOWN
C085R044	5722177	3.94901e-14	2.8302		UNKNOWN
C085R047	5727056	8.60672e-06	-2.33744		C-factor		P21158
C085R057	5733141	4.46541e-07	1.77257		UNKNOWN
C085R060	5723481	4.45493e-11	-10.2186		Kelch-like protein 34	257240	Q8N239
C085R066	5733059	1.94602e-10	-12.0314		G2/mitotic-specific cyclin-B2	415400	P29332
C085R067	5725606	0.00768675	2.29302		UNKNOWN
C085R070	5723783	3.02585e-12	2.9079		UNKNOWN
C085R073	5735570	2.05147e-11	-1.86468		SWIB, SWIB/MDM2 domain. This family includes the SWIB domain and the MDM2 domain. The p53-associated protein (MDM2) is an inhibitor of the p53 tumour suppressor gene binding the transactivation domain and down regulating the ability of p53 to activate transcription. This family contains the p53 binding domain of MDM2.
C085R076	5728796	3.0996e-11	2.11821	PP2C-kappa	Protein phosphatase 1K, mitochondrial		Q8N3J5
C085R086	5723100	0.00366688	1.5952		Serpin-Z10	817062	Q9SIR9
C085R094	5723704	4.45352e-13	-1.95402	PLD 6	Phospholipase D6	194908	Q5SWZ9
C085R111	5734338	2.12288e-08	-1.64076		UNKNOWN
C085R114	5723766	2.88135e-18	-35.1592		UNKNOWN
C085R120	5734219	0.000953263	-1.55103		UNKNOWN
C085R121	5733309	2.8092e-10	2.72343		UNKNOWN
C085R140	5729650	4.32782e-06	-1.55553		UNKNOWN
C085R145	5722226	4.45532e-13	3.02705	FBP aldolase	Fructose-bisphosphate aldolase	853805	P14540
C085R148	5735054	1.68412e-05	2.26296		Glycogen phosphorylase	33386	Q9XTL9
C085R149	5732782	4.14675e-11	-17.8744		PAT1, Topoisomerase II-associated protein PAT1. Members of this family are necessary for accurate chromosome transmission during cell division.
C085R155	5738541	3.9837e-11	5.07421		UNKNOWN
C085R157	5729871	5.64751e-18	-6.1885		Snurportin-1	515588	Q2TBK8
C085R163	5737705	4.36164e-08	-2.09838		UNKNOWN
C086R003	5730041	3.53469e-12	-1.72656		Mitochondrial import inner membrane translocase subunit Tim8	32081	Q9Y1A3
C086R008	5722069	1.65619e-08	-1.96609	NaBC1	Sodium bicarbonate transporter-like protein 11	83959	Q8NBS3
C086R023	5722161	9.0842e-17	36.4164		UNKNOWN
C086R040	5730229	1.97234e-12	-1.74833		60S ribosomal protein L30		P58375
C086R043	5725466	1.03295e-10	1.78181		UNKNOWN
C086R050	5733068	6.94562e-12	2.95845	Core 1 beta3-Gal-T	Glycoprotein-N-acetylgalactosamine 3-beta-galactosyltransferase 1	34215	Q7K237
C086R051	5731398	5.31802e-13	47.0262		Actin		Q92192
C086R054	5722877	2.7923e-14	1.73553		UNKNOWN
C086R057	5735847	1.09344e-15	-2.19117	RNA polymerase III subunit C2	DNA-directed RNA polymerase III subunit RPC2	55703	Q9NW08
C086R067	5731794	5.97758e-07	-1.51371		Sister chromatid cohesion protein PDS5 homolog B-B	495695	Q5U241
C086R068	5723130	2.99557e-13	-1.63613		La protein homolog		Q26457
C086R080	5725717	2.34321e-12	-4.18073		UNKNOWN
C086R083	5722224	1.46112e-16	-47.6		UNKNOWN
C086R100	5733186	2.55754e-07	-2.26849		Transcriptional activator protein Pur-alpha	100045958; 19290	P42669
C086R102	5738608	1.22073e-18	-6.11261		UNKNOWN
C086R110	5723107	0.000121525	1.53756		Tropomyosin-2	100101174	Q1HPQ0
C086R130	5730701	6.8705e-09	-1.72176		Coiled-coil domain-containing protein 64 homolog	39537	Q8SWR2
C086R140	5723210	6.04797e-22	92.718		UNKNOWN
C086R142	5730964	5.21726e-10	2.884		UNKNOWN
C086R143	5726905	1.34978e-14	-1.98912		PCI domain-containing protein 2		Q5JVF3
C086R150	5731001	1.72608e-14	5.91233		UNKNOWN
C086R158	5731537	6.32376e-13	2.28894		Elongation of very long chain fatty acids protein AAEL008004	5569887	Q1HRV8
C086R160	5739324	1.04204e-17	-6.24957		Probable ATP-dependent RNA helicase DDX11	320209	Q6AXC6
C086R162	5732632	2.4041e-23	-82.0169		UNKNOWN
C086R170	5736117	1.60166e-11	-1.62709	TAFII-31	Transcription initiation factor TFIID subunit 9	532936	Q17QQ4
C087R006	5740091	1.7568e-05	2.2409		UNKNOWN
C087R013	5736121	1.9833e-05	1.50292		Transmembrane protein 43 homolog	38881	Q9VSB9
C087R019	5734968	8.24276e-10	2.20727	GAPDH	Glyceraldehyde-3-phosphate dehydrogenase		A3FKF7
C087R021	5739731	2.8128e-09	-1.94998		60S ribosomal protein L4		P49165
C087R051	5734456	1.48325e-08	-1.76561		UNKNOWN
C087R055	5731201	8.13664e-14	-23.8359	Jagged1	Protein jagged-1	29146	Q63722
C087R061	5735819	4.60022e-14	-1.76245		Uncharacterized protein ZC395.10	175727	Q23280
C087R063	5723015	1.91294e-13	2.80223		Leucine-rich repeat-containing protein 20	216011	Q8CI70
C087R071	5729106	0.000197413	-1.75155		UNKNOWN
C087R095	5740050	1.67489e-19	7.00144		1-acylglycerol-3-phosphate O-acyltransferase ABHD5	497624	Q5EE05
C087R097	5727533	1.3992e-09	-1.82834	OATP-F	Solute carrier organic anion transporter family member 1C1	53919	Q9NYB5
[truncated: 4,560 more rows]

## Sheet: BMA2b sex-biased probes g(5437)
Spot ID	Contig ID	p (Corr) (sex)	FC Male vs Female	Gene	Description	GeneID	SwissProt Accession
C001R025	5730326	1.38926e-07	1.78559		UNKNOWN
C001R027	5732006	1.77454e-10	-2.06072	Protein NNP-1	Ribosomal RNA processing protein 1 homolog A	8568	P56182
C001R032	5724148	0.000551168	1.58519		UNKNOWN
C001R042	5727571	3.26716e-11	18.3598		GRP, Glycine rich protein family. This family of proteins includes several glycine rich proteins as well as two nodulins 16 and 24. The family also contains proteins that are induced in response to various stresses.
C001R047	5738619	4.98181e-06	7.01344		Putative transcription factor SOX-14	37822	P40656
C001R061	5726159	1.51713e-08	-2.32042	RBBP-4	Histone-binding protein RBBP4	5928	Q09028
C001R070	5731916	4.39649e-11	-1.77869		Splicing factor U2AF 50 kDa subunit	32602	Q24562
C001R082	5735020	9.96516e-10	-1.8859	eIF-6	Eukaryotic translation initiation factor 6	3692	P56537
C001R100	5733578	0.00384762	3.44085		UNKNOWN
C001R101	5735860	1.95285e-05	1.68559		Protein msta, isoform B	31200	P83501
C001R103	5729991	1.78332e-11	-1.66847	NARG1-like protein	NMDA receptor-regulated 1-like protein	79612	Q6N069
C001R107	5731475	4.68181e-11	2.45396		UNKNOWN
C001R108	5724162	1.66616e-07	-1.53744		E3 ubiquitin-protein ligase hyd	41181	P51592
C001R109	5729018	3.52649e-14	2.68503		Probable E3 ubiquitin-protein ligase makorin-1	777952	Q5NU14
C001R129	5725683	1.10869e-05	-1.57734		Probable ATP-dependent RNA helicase DDX10	418965	Q5ZJF6
C001R132	5731650	2.79462e-06	-1.65494		Pre-mRNA-splicing regulator female-lethal(2)D	36527	Q9Y091
C001R145	5725864	2.23286e-20	40.6196		UNKNOWN
C002R023	5731595	1.4314e-07	-1.59687		Protein SCO1 homolog, mitochondrial	6341	O75880
C002R025	5727861	2.89056e-10	-2.71939		Ribonuclease UK114	15473	P52760
C002R039	5730493	2.90312e-05	1.51123		UNKNOWN
C002R053	5730502	0.00395481	-2.26983		UNKNOWN
C002R058	5731387	8.72274e-05	1.56415		BRLZ, basic region leucin zipper.
C002R071	5738898	3.35182e-08	-1.68316		UNKNOWN
C002R111	5735517	1.45364e-09	-1.5987		UNKNOWN
C002R132	5739280	1.16651e-07	17.0825		UNKNOWN
C002R134	5724069	0.00014982	-1.55377		ATP-dependent RNA helicase DDX55	446443	Q6AZV7
C003R022	5725619	1.07565e-28	220.509		UNKNOWN
C003R054	5722429	1.4235e-05	-1.50544		RLL, Putative carnitine deficiency-associated protein. This family of proteins conserved from nematodes to humans is of approximately 250 amino acids. It is purported to be carnitine deficiency-associated protein but this could not be confirmed. It carries a characteristic RLL sequence-motif. The function is unknown.
C003R060	5736758	0.000322903	-1.7344		Candida_ALS, Candida agglutinin-like protein (ALS). This family consists of several agglutinin-like proteins from different Candida species. ALS genes of Candida albicans encode a family of cell-surface glycoproteins with a three-domain structure. Each Als protein has a relatively conserved N-terminal domain, a central domain consisting of a tandemly repeated motif, and a serine-threonine-rich C-…
C003R068	5735433	4.53904e-08	2.1263		Solute carrier family 17 member 9	63910	Q9BYT1
C003R072	5724100	2.99333e-05	11.354		UNKNOWN
C003R105	5727414	3.44695e-08	2.84057		UNKNOWN
C003R107	5723927	0.00269728	1.60027	SV2-related protein	Synaptic vesicle 2-related protein	510256	Q1JP63
C003R111	5737165	2.54157e-12	-2.56768		UNKNOWN
C003R115	5724893	1.0193e-06	-2.93315	MMP-9	Matrix metalloproteinase-9		O18733
C003R123	5738806	1.70331e-05	1.87357		2A060605
C003R133	5726429	4.47271e-15	1.91693		3-ketoacyl-CoA thiolase	459080	Q5R1W7
C003R153	5730138	8.58302e-09	-1.56841	Dmrnahel	ATP-dependent RNA helicase WM6	33781	Q27268
C004R026	5727417	9.78051e-07	1.9642		Transmembrane 9 superfamily member 3	56889	Q9HD45
C004R033	5733094	1.19571e-08	-2.91628		Quinone oxidoreductase		P11415
C004R042	5722058	7.67887e-08	-1.86499	SAF-B1	Scaffold attachment factor B1	64196	O88453
C004R052	5736067	1.206e-10	18.3686		UNKNOWN
C004R057	5728899	8.69872e-11	3.11647		UNKNOWN
C004R060	5722183	2.92637e-11	-2.24594	AdoHcyase	Adenosylhomocysteinase		Q4R596
C004R081	5732421	1.99399e-12	4.32666		Major facilitator superfamily domain-containing protein 10	68294	Q9D2V8
C004R090	5730979	9.24533e-06	-1.72763		Probable protein phosphatase CG10417	35492	Q7K4Q5
C004R108	5727662	2.04411e-10	4.60948		UDP-N-acetylglucosamine pyrophosphorylase	107652	Q91YN5
C004R119	5730539	0.00192422	-1.95948		UNKNOWN
C004R123	5736309	1.09356e-14	21.2409		UNKNOWN
C004R125	5721783	9.72032e-11	-1.91879		Serine/threonine-protein kinase VRK1	406694	Q7ZUS1
C004R128	5723531	3.27129e-11	-6.27022		UNKNOWN
C004R142	5733822	4.10631e-06	-2.17619		UNKNOWN
C005R022	5732538	3.80906e-06	-1.51965	U1 snRNP protein A	U1 small nuclear ribonucleoprotein A	31442	P43332
C005R024	5730768	5.17277e-08	-1.82709		UNKNOWN
C005R029	5725395	0.000142389	-1.53123		SET and MYND domain-containing protein 3	64754	Q9H7B4
C005R041	5736111	6.06005e-13	2.35096	BI-1	Bax inhibitor 1	110213	Q9D2C7
C005R050	5721942	1.22202e-07	-1.61498		UNKNOWN
C005R078	5725715	1.94439e-13	-1.87614		UNKNOWN
C005R082	5731498	5.8496e-10	-2.10827	dMi-2	Chromodomain-helicase-DNA-binding protein Mi-2 homolog	40170	O97159
C005R090	5736097	4.0583e-17	39.4677		UNKNOWN
C005R099	5732041	4.54609e-08	-1.77817		Zinc finger matrin-type protein 2 sp|Q9CPW7.1|ZMAT2_MOUSE RecName: Full=Zinc finger matrin-type protein 2	153527	Q96NC0
C005R103	5730575	4.77087e-05	1.65785		Protein croquemort	33219	Q27367
C005R108	5727113	2.62463e-08	2.20792		UNKNOWN
C005R130	5729522	0.000204658	-1.65405		UNKNOWN
C005R148	5724412	3.71099e-05	9.08021		UNKNOWN
C005R150	5726940	6.02586e-07	2.23974	ABP-280	Filamin-A	192176	Q8BTM8
C006R023	5726927	1.85631e-06	-1.5315	5-Tyr-DNA phosphodiesterase	5-tyrosyl-DNA phosphodiesterase	51567	O95551
C006R026	5736772	1.03883e-12	-10.3793		Chitin_bind_4, Insect cuticle protein. Many insect cuticular proteins include a 35-36 amino acid motif known as the R&R consensus. The extensive conservation of this region led to the suggestion that it functions to bind chitin. Provocatively, it has no sequence similarity to the well-known cysteine-containing chitin-binding domain found in chitinases and some peritrophic membrane proteins. Chiti…
C006R049	5721820	8.12273e-11	2.15291	Na(+)/K(+) ATPase alpha subunit	Sodium/potassium-transporting ATPase subunit alpha		P13607
C006R050	5727948	6.49206e-09	1.8904	RIM-BP2	RIMS-binding protein 2	23504	O15034
C006R056	5728647	7.0995e-08	-1.50056		Mitochondrial import inner membrane translocase subunit Tim10	37478	Q9W2D6
C006R077	5727861	1.4077e-10	-2.86641		Ribonuclease UK114	15473	P52760
C006R078	5729932	2.47502e-13	47.6384		Proclotting enzyme heavy chain		P21902
C006R083	5735365	6.71924e-14	-2.27862		Nucleolar protein 56	67134	Q9D6Z1
C006R090	5730429	8.77266e-08	2.18126	NEMO	NF-kappa-B essential modulator		O88522
C006R098	5728055	3.77409e-18	14.8362		Chymotrypsin-like protease CTRL-1	1506	P40313
C006R100	5726928	5.12217e-09	-1.79099	LeuRS	Leucyl-tRNA synthetase, cytoplasmic	107045	Q8BMJ2
C006R121	5727972	6.2207e-12	-3.21508		FACT complex subunit SPT16	114741	Q920B9
C006R122	5726194	1.19379e-07	-1.50305		UNKNOWN
C006R133	5726473	1.64382e-11	2.2313	Heat shock protein 40 homolog	DnaJ homolog subfamily B member 4	11080	Q9UDY4
C006R138	5729589	7.97772e-10	39.1632		UNKNOWN
C006R146	5723421	1.56097e-06	1.5977	Innexin-2	Innexin inx2	31646	Q9V427
C007R025	5723197	0.000685621	1.53673		UNKNOWN
C007R036	5738038	4.86617e-07	1.60363		UNKNOWN
C007R039	5723913	5.98014e-09	-1.8544		MIP-T3, Microtubule-binding protein MIP-T3. This protein, which interacts with both microtubules and TRAF3 (tumour necrosis factor receptor-associated factor 3), is conserved from worms to humans. The N-terminal region is the microtubule binding domain and is well-conserved; the C-terminal 100 residues, also well-conserved, constitute the coiled-coil region which binds to TRAF3. The central regio…
C007R046	5722313	5.96375e-06	-1.99788	MVP	Major vault protein	379630	Q6PF69
C007R053	5729102	1.22321e-12	3.57129		COG5651, PPE-repeat proteins [Cell motility and secretion].
C007R056	5722272	8.81663e-05	1.54386	PRC	Peroxisome proliferator-activated receptor gamma coactivator-related protein 1	23082	Q5VV67
C007R068	5725827	3.46821e-17	10.5243		UNKNOWN
C007R074	5728946	8.33463e-12	-2.46151		VWD, von Willebrand factor (vWF) type D domain. Von Willebrand factor contains several type D domains: D1 and D2 are present within the N-terminal propeptide whereas the remaining D domains are required for multimerisation.
C007R086	5725566	5.28799e-08	-1.675	NOC3 protein homolog	Nucleolar complex protein 3 homolog	100174525	Q5R952
C007R088	5725369	6.76301e-06	-1.5178		UNKNOWN
C007R090	5729600	3.04894e-05	1.51161		UNKNOWN
C007R106	5723861	4.68707e-06	-1.61389		Polycomb protein Sfmbt	4816464	Q29L50
C007R115	5735978	2.923e-07	-1.55908	Imp4	Importin-4	79711	Q8TEX9
C007R118	5728187	5.81705e-06	1.93959		UNKNOWN
C007R123	5740203	1.49225e-10	2.77732		UNKNOWN
C007R130	5724633	0.00203026	4.90649		Testisin	57256	Q9JHJ7
C007R156	5731943	1.09126e-09	1.6397		UNKNOWN
C008R012	5722519	9.91007e-13	-1.8156	Sm-D2	Probable small nuclear ribonucleoprotein Sm D2	40781	Q9VI10
C008R027	5729023	4.78931e-06	2.10644		UNKNOWN
C008R034	5728790	1.06994e-06	1.89502		UNKNOWN
C008R046	5730016	7.3965e-12	-2.24627	TA-WDRP	WD repeat-containing protein 36	134430	Q8NI36
C008R047	5724858	9.06589e-16	36.3735		UNKNOWN
C008R082	5726265	2.58753e-09	-1.94022		UNKNOWN
C008R112	5731309	1.20857e-18	10.4734	LAAO	L-amino-acid oxidase		P81382
C008R127	5732459	9.91676e-10	3.22055		Tropomyosin-1, isoforms 9A/A/B	41852	P06754
C008R131	5733304	4.61555e-12	116.324		UNKNOWN
C008R133	5729457	2.1352e-15	-1.59455		UNKNOWN
C008R135	5731179	3.19803e-05	-3.37643		Cuticle protein 6		P82119
C008R148	5732349	4.04777e-06	5.38615		Zinc carboxypeptidase A 1	34297	Q9VL86
C008R159	5732455	2.0947e-09	19.0614		Tryp_SPc, Trypsin-like serine protease. Many of these are synthesised as inactive precursor zymogens that are cleaved during limited proteolysis to generate their active forms. A few, however, are active as single chain molecules, and others are inactive due to substitutions of the catalytic triad residues.
C009R010	5732769	7.47762e-09	30.7438		Lectin_C, Lectin C-type domain. This family includes both long and short form C-type.
C009R013	5730488	8.11268e-05	1.54333		Polysacc_deac_1, Polysaccharide deacetylase. This domain is found in polysaccharide deacetylase. This family of polysaccharide deacetylases includes NodB (nodulation protein B from Rhizobium) which is a chitooligosaccharide deacetylase. It also includes chitin deacetylase from yeast, and endoxylanases which hydrolyses glucosidic bonds in xylan.
C009R017	5731805	3.1729e-08	-1.57759	PPase	Inorganic pyrophosphatase	37922	O77460
C009R022	5723288	0.000207608	-1.8598		Probable pyridoxine biosynthesis SNZERR		Q8WPW2
C009R038	5724364	9.37783e-09	1.74523		UNKNOWN
C009R042	5732466	5.2371e-05	-1.52935		Alanyl-tRNA synthetase domain-containing protein 1-B	379958	Q7ZYJ9
C009R043	5730875	9.86785e-06	-1.61036		UNKNOWN
C009R049	5731574	0.000106447	1.57387		L-threonine 3-dehydrogenase, mitochondrial	511957	Q2KIR8
C009R051	5732106	1.4653e-16	11.0371		Tryp_SPc, Trypsin-like serine protease. Many of these are synthesised as inactive precursor zymogens that are cleaved during limited proteolysis to generate their active forms. A few, however, are active as single chain molecules, and others are inactive due to substitutions of the catalytic triad residues.
C009R078	5722654	3.91769e-07	2.4148		UNKNOWN
C009R082	5730330	3.76938e-07	1.74248		Nostrin	115677	Q8IVI9
C009R084	5730959	1.45476e-10	-1.92847		Caldesmon, Caldesmon.
C009R088	5729270	1.07565e-28	299.794		Uncharacterized protein DDB_G0283357	8624043	Q54R73
C009R092	5728759	1.51719e-10	-3.86032		UNKNOWN
C009R095	5735777	6.43266e-05	-1.56108		Calcium-dependent secretion activator	49968	Q9NHE5
C009R100	5723896	1.08829e-18	58.7144		UNKNOWN
C009R109	5731867	1.12715e-08	1.84828		ADIPOR-like receptor CG5315	42656	Q9VCY8
C009R123	5728745	3.51232e-05	1.59168	PDHE1-B	Pyruvate dehydrogenase E1 component subunit beta, mitochondrial	289950	P49432
C009R126	5732820	1.59577e-13	-20.6233		UNKNOWN
C009R132	5731969	1.79977e-10	-2.12706		Kinesin-like protein KIF18B	419968	Q5ZLK6
C009R134	5740469	1.61585e-10	14.3075		Cys-Gly metallodipeptidase DUG1	850605	P43616
C009R141	5731623	1.04178e-06	1.74274		Glycogen phosphorylase	33386	Q9XTL9
C009R143	5730085	0.00120075	-1.51625		Histone H2B		P21897
C009R160	5736379	1.50573e-07	4.29123		UNKNOWN
C010R009	5727441	2.26841e-12	81.0729		UNKNOWN
C010R018	5722689	7.30932e-08	-1.73211	ArgRS	Arginyl-tRNA synthetase, cytoplasmic	395040	Q6P1S4
C010R023	5727053	1.34195e-09	-1.64241		UPF0160, Uncharacterised protein family (UPF0160). This family of proteins contains a large number of metal binding residues. The patterns are suggestive of a phosphoesterase function. The conserved DHH motif may mean this family is related to pfam01368.
C010R045	5739081	6.93624e-10	-3.16936		UNKNOWN
C010R051	5727885	2.31275e-08	1.68567		UNKNOWN
C010R060	5728851	3.19034e-06	-1.63176		Ubiquitin carboxyl-terminal hydrolase 34		Q70CQ2
C010R065	5724604	2.48053e-09	2.57407	PP2C-delta	Protein phosphatase 1D	8493	O15297
C010R075	5732693	1.04132e-15	6.09792	E2F-8	Transcription factor E2F8	108961	Q58FA4
C010R083	5727522	2.80432e-12	3.15988	MRLC-C	Myosin regulatory light chain sqh	31554	P40423
C010R085	5740030	5.20772e-21	76.4053		UNKNOWN
C010R096	5729839	1.30556e-09	46.4905		Glutenin_hmw, High molecular weight glutenin subunit. Members of this family include high molecular weight subunits of glutenin. This group of gluten proteins is thought to be largely responsible for the elastic properties of gluten, and hence, doughs. Indeed, glutenin high molecular weight subunits are classified as elastomeric proteins, because the glutenin network can withstand significant def…
C010R097	5728672	1.13946e-07	2.35097	FHL-3	Four and a half LIM domains protein 3	504795	Q3ZBI6
C010R102	5731595	2.33486e-09	-1.63678		Protein SCO1 homolog, mitochondrial	6341	O75880
C010R122	5723934	2.75917e-14	14.7638		Microcephalin		P61594
C010R132	5729755	0.00226467	2.21861		UNKNOWN
C010R133	5729725	8.0976e-17	270.587		UNKNOWN
C010R138	5732586	7.87239e-06	-1.5694	TCP-1-beta	T-complex protein 1 subunit beta	505313	Q3ZBH0
C010R151	5727949	1.60644e-10	1.83822	E2(25K)	Ubiquitin-conjugating enzyme E2 K	281225	P61085
C011R019	5722286	1.10866e-08	-1.65245		Symplekin	8189	Q92797
C011R024	5733326	1.0338e-12	47.0464		UNKNOWN
C011R030	5723432	7.99514e-22	40.0275		UNKNOWN
C011R041	5727077	9.23219e-06	1.93649		4F5, 4F5 protein family. Members of this family are short proteins that are rich in aspartate, glutamate, lysine and arginine. Although the function of these proteins is unknown, they are found to be ubiquitously expressed.
C011R048	5734389	1.82352e-07	1.73088		UNKNOWN
C011R067	5722112	1.24407e-07	2.67819		UNKNOWN
C011R073	5729081	9.81447e-06	-1.7215	hG4-1	Proliferation-associated protein 2G4	5036	Q9UQ80
C011R078	5729182	9.84904e-15	4.62407		UNKNOWN
C011R079	5730839	5.08482e-08	-1.80413	FBPase 1	Fructose-1,6-bisphosphatase 1	397038	P00636
C011R090	5724319	5.67072e-08	6.8075		Plasmodium_HRP, Plasmodium histidine-rich protein (HRPII/III). This family consists of several histidine-rich protein II and III sequence from Plasmodium falciparum.
C011R093	5727754	2.14133e-08	-1.84584		UNKNOWN
C011R118	5732536	7.28892e-09	2.90828	OSBP-related protein 11	Oxysterol-binding protein-related protein 11	114885	Q9BXB4
C011R119	5729604	2.71044e-09	-1.91733		Nucleolar protein 56		Q95K50
C011R121	5731597	1.75998e-11	1.94046	V-ATPase subunit E	V-type proton ATPase subunit E		P31402
C011R150	5722266	7.1008e-11	139.082		UNKNOWN
C011R158	5731207	4.03054e-08	2.81147		UNKNOWN
C012R037	5733240	9.32428e-08	1.6599	ARPP-19	cAMP-regulated phosphoprotein 19	768853	Q5ZLY8
C012R051	5725864	6.1947e-10	21.7139		UNKNOWN
C012R053	5732382	7.65288e-07	3.20816		Peroxidasin	38326	Q9VZZ4
C012R057	5729953	0.00307981	-2.50139		UNKNOWN
C012R084	5736247	4.46873e-14	-1.99715	HP1 beta	Chromobox protein homolog 1	10951	P83916
C012R097	5729203	1.25652e-05	1.55497	CUL-2 sp|Q5RCF3.1|CUL2_PONAB RecName: Full=Cullin-2	Cullin-2	8453	Q13617
C012R100	5728607	7.21653e-05	-1.52238		UNKNOWN
C012R101	5726208	3.24805e-12	-1.74657	Hedls	Enhancer of mRNA-decapping protein 4	23644	Q6P2E9
C012R107	5730528	8.97568e-05	-1.58716	CANP 3	Calpain-3	423233	Q92177
C012R114	5739307	1.30098e-08	1.81532		ABC transporter G family member 20	8616035	Q8T674
C012R118	5726833	9.91874e-13	-1.65757		MLX-interacting protein	208104	Q2VPU4
C012R137	5735596	9.01376e-12	15.4673		UNKNOWN
C012R144	5733341	2.69454e-08	-4.40979		Uncharacterized protein sll1483	951981	P74615
C013R013	5730452	7.66192e-08	17.388		UNKNOWN
C013R042	5737140	1.32408e-08	2.28632		UNKNOWN
C013R044	5724469	3.20015e-13	-2.19592	DmMCM6	DNA replication licensing factor Mcm6	31603	Q9V461
C013R046	5730309	1.93025e-06	-3.48442		Zinc metalloproteinase nas-4	182259	P55112
C013R051	5723037	5.03565e-15	69.8979		UNKNOWN
C013R053	5729090	2.95691e-14	47.8681		UNKNOWN
C013R060	5733278	7.94562e-08	-1.63222		UNKNOWN
C013R075	5731811	1.7198e-07	-1.57052		RNA-binding protein 25		B2RY56
C013R080	5727001	6.1862e-09	2.5736		DOMON domain-containing protein CG14681	3772559	Q9VGY6
C013R093	5722977	1.33518e-11	-2.52306		Myb-binding protein 1A-like protein	321277	Q6DRL5
C013R098	5726275	8.81707e-07	-1.86763	Malonate-semialdehyde dehydrogenase [acylating]	Probable methylmalonate-semialdehyde dehydrogenase [acylating], mitochondrial	1273463	Q7QC84
C013R105	5730492	2.01992e-09	-1.5287	PTAC97	Importin subunit beta-1	16211	P70168
C013R106	5731392	2.38219e-05	2.45416		Cuticle protein CP14.6		Q94984
C013R120	5722646	3.44106e-08	2.85832		UNKNOWN
C013R124	5723993	4.65232e-08	-5.48676		Histone-lysine N-methyltransferase SETD7		Q7Z0G7
C013R144	5721937	0.000346904	6.02452		2A0309, This model describes spore germination protein GerKB and paralogs from Bacillus subtilis, Clostridium tetani, and other known or predicted endospore-forming members of the Firmicutes (low-GC Gram positive bacteria). Members show some similarity to amino acid permeases.
C013R155	5730889	1.20711e-14	19.2823		60S ribosomal protein L6	733592	Q2YGT9
C013R165	5733058	0.0009015	-1.50155		UNKNOWN
C014R009	5723956	5.54881e-17	13.9224		UNKNOWN
C014R030	5733149	0.000177563	2.22026	Notch 4	Notch 4 intracellular domain	18132	P31695
C014R033	5726999	0.00172479	-2.16879		UNKNOWN
C014R035	5738488	0.00311503	1.79278	Dpxt	Chorion peroxidase heavy chain	42131	Q9VEG6
C014R044	5735129	3.77189e-11	3.49794		UNKNOWN
C014R053	5734898	3.35498e-08	2.69852		Calcium-binding protein p22	64152	P61023
C014R064	5723789	0.000335812	1.57939		Motile sperm domain-containing protein 1	70380	Q8VEL0
C014R070	5728535	0.00106585	-1.79924		UNKNOWN
C014R074	5729244	4.96078e-07	-1.55295		Cystathionine beta-synthase		Q58H57
C014R077	5727211	8.05675e-13	8.14976	15-PGDH	15-hydroxyprostaglandin dehydrogenase [NAD+]		P70684
C014R083	5731165	0.000792302	-2.27699		UNKNOWN
C014R085	5722949	3.40772e-05	-1.76353		Candida_ALS, Candida agglutinin-like protein (ALS). This family consists of several agglutinin-like proteins from different Candida species. ALS genes of Candida albicans encode a family of cell-surface glycoproteins with a three-domain structure. Each Als protein has a relatively conserved N-terminal domain, a central domain consisting of a tandemly repeated motif, and a serine-threonine-rich C-…
C014R086	5722734	1.03014e-06	-1.64977		RWD domain-containing protein 1	66521	Q9CQK7
C014R092	5734750	0.000586593	1.68088	AtPIP5K8	Phosphatidylinositol-4-phosphate 5-kinase 8	842381	Q8RY89
C014R099	5732508	1.42676e-11	-17.224		UNKNOWN
C014R105	5728347	1.2041e-10	35.6676	CA-IX	Carbonic anhydrase 9	230099	Q8VHB5
C014R115	5730368	4.93589e-07	1.58443		UNKNOWN
C014R121	5731525	1.01591e-08	-2.86699		UNKNOWN
C014R129	5732006	1.60464e-10	-1.84853	Protein NNP-1	Ribosomal RNA processing protein 1 homolog A	8568	P56182
C014R138	5733078	1.15803e-06	3.92006		UNKNOWN
C014R149	5735978	3.02253e-12	-1.62351	Imp4	Importin-4	79711	Q8TEX9
C014R157	5730096	0.00646927	-2.4804	TTP	Tristetraproline	443283	Q6S9E0
C015R005	5722137	1.61653e-08	-1.53904	I(Cln)	Methylosome subunit pICln	398038	P54106
C015R007	5732992	5.48606e-07	-2.72332	MMP-9	Matrix metalloproteinase-9		O18733
C015R008	5731308	1.43788e-05	-1.77171		UNKNOWN
C015R022	5733477	5.08393e-09	2.61163		Translocating chain-associated membrane protein 1-like 1	446460	Q6DED0
C015R028	5724450	5.60694e-14	-1.82062		Prohibitin-2	515363	Q2HJ97
C015R030	5722846	1.57168e-09	1.96475		UNKNOWN
C015R038	5726116	1.37258e-15	-65.1851	TnI	Troponin I		P05547
C015R041	5728958	8.52965e-07	2.16733	PK	Pyruvate kinase	42620	O62619
C015R047	5732150	2.59032e-10	1.97535	BI-1	Bax inhibitor 1	110213	Q9D2C7
C015R052	5731210	1.53173e-05	-1.64637		Gamma-interferon-inducible lysosomal thiol reductase		P13284
C015R055	5729990	1.02738e-14	-2.35483	Protein dicer-1	Endoribonuclease Dcr-1	42693	Q9VCU9
C015R057	5732325	0.000352799	1.59359		UNKNOWN
C015R058	5730738	4.91708e-08	-2.75923		UNKNOWN
C015R063	5724122	1.2566e-10	-1.69468		Spermatogenesis-associated protein 5-like protein 1	533070	A7YSY2
C015R085	5732105	1.61552e-07	1.88117	ACE	Angiotensin-converting enzyme		Q10751
C015R086	5732019	3.87103e-06	2.01274		Probable fructose-2,6-bisphosphatase C732.02c	2541800	Q9URZ7
C015R090	5731864	2.75917e-14	-3.81826	NASP	Nuclear autoantigenic sperm protein	298441	Q66HD3
C015R093	5734128	1.49182e-13	9.80471		Estrogen sulfotransferase, testis isoform		P49891
C015R102	5723892	1.62681e-07	-1.55583	26S proteasome subunit S3	Probable 26S proteasome non-ATPase regulatory subunit 3	1280037	O61470
C015R109	5725177	2.51111e-12	-6.93969		UNKNOWN
C015R110	5723362	1.10315e-06	-2.14497		Aldehyde dehydrogenase X, mitochondrial	100174654	Q5R6B5
C015R113	5723237	2.74958e-06	-1.55141		Dynactin subunit 4	67665	Q8CBY8
C015R115	5733091	1.05243e-12	136.092		UNKNOWN
C015R141	5730918	5.60694e-14	-1.6425	DYHC	Dynein heavy chain, cytoplasmic	38580	P37276
C015R150	5726246	5.95144e-10	74.5806		UNKNOWN
C015R151	5729291	0.000211261	-2.49433		UNKNOWN
C016R006	5731522	1.62925e-10	1.92924		Solute carrier family 17 member 9	63910	Q9BYT1
C016R036	5723557	1.03173e-08	2.22151		Putative apospory-associated protein C		Q40784
C016R057	5731160	2.61861e-10	-6.39607		Glutenin_hmw, High molecular weight glutenin subunit. Members of this family include high molecular weight subunits of glutenin. This group of gluten proteins is thought to be largely responsible for the elastic properties of gluten, and hence, doughs. Indeed, glutenin high molecular weight subunits are classified as elastomeric proteins, because the glutenin network can withstand significant def…
C016R062	5724807	1.47667e-09	2.82775		UNKNOWN
C016R070	5722854	2.2073e-06	3.25524		UNKNOWN
C016R073	5729574	1.71855e-12	19.8959		Cytosolic non-specific dipeptidase	512626	Q3ZC84
C016R091	5736149	0.000174025	1.56961	SNAP	Soluble NSF attachment protein	40233	Q23983
C016R097	5738644	0.000982116	3.0413		UNKNOWN
C016R102	5735551	8.73474e-07	8.84857		CLECT, CLECT: C-type lectin (CTL)/C-type lectin-like (CTLD) domain; protein domains homologous to the carbohydrate-recognition domains (CRDs) of the C-type lectins. This group is chiefly comprised of eukaryotic CTLDs, but contains some, as yet functionally uncharacterized, bacterial CTLDs. Many CTLDs are calcium-dependent carbohydrate binding modules; other CTLDs bind protein ligands, lipids, and…
C016R116	5722715	0.000286574	1.6373		UNKNOWN
C016R124	5722977	1.22808e-13	-2.63386		Myb-binding protein 1A-like protein	321277	Q6DRL5
C016R136	5735607	1.32039e-07	-1.83748		UNKNOWN
C016R143	5729356	1.72079e-06	3.39689		UNKNOWN
C017R004	5731778	2.39561e-08	-1.72865		UNKNOWN
C017R021	5729718	2.34293e-14	5.52955		UNKNOWN
C017R022	5729966	3.2945e-10	1.87586		Large neutral amino acids transporter small subunit 2	100172820	Q5RAE3
C017R025	5732770	2.25683e-10	12.4071		UNKNOWN
C017R028	5736909	2.64777e-06	-1.77708		Homogentisate 1,2-dioxygenase	34552	Q9VKJ0
C017R031	5734727	6.81349e-07	-1.67102		Protein TRI1	855273	Q05024
C017R039	5738431	2.07545e-09	2.84195		G1/S-specific cyclin-D3	540547	Q3MHH5
C017R054	5736199	1.35487e-11	-2.17874		UNKNOWN
C017R076	5723878	2.05248e-05	2.04981		Abhydrolase domain-containing protein 14B	300983	Q6DGG1
C017R081	5730629	8.05704e-06	1.5007	Rsu-1	Ras suppressor protein 1	617534	Q5E9C0
C017R101	5724917	2.26451e-06	-1.69096		UNKNOWN
C017R105	5728594	2.97538e-05	-1.6781		Band 4.1-like protein 5	304733	Q5FVG2
C017R132	5735175	3.30666e-06	1.91675		Phospholip_A2_2, Phospholipase A2. This family consists of several phospholipase A2 like proteins mostly from insects.
C017R145	5733257	2.61771e-11	2.6116		UNKNOWN
C017R153	5738015	1.70509e-05	2.06701		UNKNOWN
C017R158	5729995	1.80902e-10	-1.87239		AF-4, AF-4 proto-oncoprotein. This family consists of AF4 (Proto-oncogene AF4) and FMR2 (Fragile X E mental retardation syndrome) nuclear proteins. These proteins have been linked to human diseases such as acute lymphoblastic leukaemia and mental retardation. The family also contains a Drosophila AF4 protein homologue Lilliputian which contains an AT-hook domain. Lilliputian represents a novel pa…
C017R159	5728737	4.31224e-12	-36.2787		UNKNOWN
C017R161	5726422	9.60395e-11	1.97737		Tubulin beta-1 chain		Q27U48
C018R018	5736758	0.000135181	-1.72778		Candida_ALS, Candida agglutinin-like protein (ALS). This family consists of several agglutinin-like proteins from different Candida species. ALS genes of Candida albicans encode a family of cell-surface glycoproteins with a three-domain structure. Each Als protein has a relatively conserved N-terminal domain, a central domain consisting of a tandemly repeated motif, and a serine-threonine-rich C-…
C018R022	5726877	6.75621e-20	210.547		UNKNOWN
C018R026	5730345	2.26451e-06	-1.8398		UNKNOWN
C018R029	5727929	6.515e-08	-1.7559		UNKNOWN
C018R048	5728222	1.3385e-05	1.75948		UNKNOWN
C018R049	5730384	4.39649e-11	11.6193		UNKNOWN
C018R053	5726721	4.15383e-08	5.2024		Bumetanide-sensitive sodium-(potassium)-chloride cotransporter		Q25479
C018R073	5731219	3.84488e-15	50.4311		UNKNOWN
C018R080	5732030	1.03679e-09	-1.84581		UNKNOWN
C018R086	5731302	7.47353e-05	-1.6944		UNKNOWN
C018R121	5738145	1.06735e-11	-2.06434	SKB1 homolog	Protein arginine N-methyltransferase 5	27374	Q8CIG8
C018R122	5737120	2.64777e-06	1.57814	ZIP-13	Zinc transporter ZIP13	100174648	Q5R6I6
C018R123	5725938	3.01375e-19	25.462		UNKNOWN
C018R125	5722053	0.00325112	1.79186		UNKNOWN
C018R134	5724345	5.47541e-14	34.0901	CANP A	Calpain-A catalytic subunit	37232	Q11002
C018R135	5731710	8.82219e-08	-1.82398		Ribokinase	64080	Q9H477
C018R143	5736711	3.58778e-09	-1.6678	TBP	TATA-box-binding protein		P53361
C018R144	5738397	0.000175831	-1.76655		UNKNOWN
C018R145	5732928	2.72182e-11	2.85991		Calcium-binding protein p22	64152	P61023
C018R147	5735613	1.66787e-08	-2.04113		UNKNOWN
C018R148	5730717	4.02621e-06	-4.02217	Notch 3	Notch 3 intracellular domain	18131	Q61982
C018R162	5733942	0.00196596	1.92192		Low choriolytic enzyme	100049451	P31579
C019R003	5729485	4.19992e-18	38.6431		Brain-specific angiogenesis inhibitor 2	230775	Q8CGM1
C019R008	5737049	8.81714e-12	-1.82659		Methyl-CpG-binding domain protein 2	17191	Q9Z2E1
C019R024	5727028	0.00961463	-1.58219		Histone H2B		P21897
C019R033	5725631	1.66889e-05	17.9786		UNKNOWN
C019R040	5732762	6.73046e-09	1.83226	GLUT-4	Solute carrier family 2, facilitated glucose transporter member 4	282359	Q27994
C019R047	5728429	3.68451e-15	3.30164		UBX domain-containing protein 7 sp|Q5REY7.2|UBXN7_PONAB RecName: Full=UBX domain-containing protein 7	26043	O94888
C019R060	5722818	3.44569e-12	2.04133		UNKNOWN
C019R065	5731190	4.49488e-07	2.06487		AP-1 complex subunit sigma-1A	1174	P61966
C019R067	5728149	3.09491e-10	-3.92298		UNKNOWN
C019R076	5725145	4.65395e-08	-6.81738		UNKNOWN
C019R080	5738289	1.60666e-18	30.0636		UNKNOWN
C019R101	5722909	1.12236e-12	-1.89061		RuvB-like 2		Q9DE27
C019R123	5727351	2.96374e-15	-1.7948		Probable ribosome biogenesis protein RLP24	225215; 623867	Q99L28
C019R148	5736253	3.73433e-06	3.75883		UNKNOWN
C019R152	5729400	1.65145e-15	113.078		UNKNOWN
C019R154	5723656	2.72262e-08	-1.73666	p30	Upstream activation factor subunit UAF30	854470	Q08747
C019R159	5723476	2.6388e-15	-2.40765		Pescadillo homolog	6570125	B4JZG8
C020R004	5736119	2.26611e-06	2.31879	PK	Pyruvate kinase	42620	O62619
C020R007	5726742	0.000911478	1.53566		Ras-related protein Rab-3	36127	P25228
C020R022	5732664	1.01919e-17	-2.62951		Protein LSM14 homolog A	100173930	Q5R4R4
C020R024	5733335	1.26691e-08	2.40143		DOMON domain-containing protein CG14681	3772559	Q9VGY6
C020R027	5729578	3.30722e-05	1.55665		UNKNOWN
C020R030	5726079	7.58608e-20	9.38956		Dual oxidase	33477	Q9VQH2
C020R037	5732622	6.24324e-08	19.2544		UNKNOWN
C020R044	5723956	3.25592e-15	18.6751		UNKNOWN
C020R053	5724990	5.11934e-14	11.0427		UNKNOWN
C020R056	5725451	8.77923e-14	-2.2181		Probable ATP-dependent RNA helicase DDX47	67755	Q9CWX9
C020R057	5729070	0.0023778	1.64002		UNKNOWN
C020R092	5725360	2.78035e-08	-1.61511		ATP-dependent Clp protease ATP-binding subunit clpX-like, mitochondrial	300786	Q5U2U0
C020R095	5733014	4.96367e-05	-1.50304		Flotillin-2	32425	O61492
C020R103	5722996	2.36421e-10	2.29932		Ufm1-conjugating enzyme 1	537221	Q5E953
C020R104	5735072	1.64882e-06	1.83228	ARPP-19	cAMP-regulated phosphoprotein 19	768853	Q5ZLY8
C020R110	5733983	1.16213e-07	-1.71635		UNKNOWN
C020R119	5723426	0.000838763	-1.94613		rRNA 2-O-methyltransferase fibrillarin	6547316	Q8I1F4
C020R126	5725323	2.09153e-11	-4.65792		UNKNOWN
C020R127	5722785	1.48239e-10	-1.82909	SAP 61	Splicing factor 3A subunit 3	10946	Q12874
C020R131	5722843	0.00760499	1.61454		AN1-type zinc finger protein 2B	130617	Q8WV99
C020R133	5733452	5.18945e-10	-3.68102		UNKNOWN
C020R138	5737057	2.88916e-07	1.68997		UNKNOWN
C020R146	5726837	1.1008e-05	-1.55337		Proteasome subunit alpha type-4	5685	P25789
C020R157	5737359	0.00208812	1.85997	ERF-2	Butyrate response factor 2	678	P47974
C021R027	5730724	4.35408e-12	-2.03251		Nucleolar protein 14		Q8R3N1
C021R030	5727565	0.000331351	-1.62443		UNKNOWN
C021R032	5734289	8.31047e-06	2.03204		Putative phospholipase B-like 2	181605	O62146
C021R034	5723480	5.43555e-23	95.9883		UNKNOWN
C021R036	5731309	1.18631e-09	29.824	LAAO	L-amino-acid oxidase		P81382
C021R039	5727416	7.59758e-08	4.12159		UNKNOWN
C021R041	5722970	1.69322e-05	-1.89652	Lola-like protein	Longitudinals lacking protein-like	44703	Q7KRI2
C021R061	5737158	1.97309e-09	2.14523		UNKNOWN
C021R065	5722117	6.81221e-05	1.5466		UNKNOWN
C021R072	5726026	3.19272e-16	82.1161		Carboxypeptidase B		P04069
C021R074	5726722	2.801e-08	-2.60388		Dehydrogenase/reductase SDR family member 11	395172	Q71R50
C021R098	5736713	1.41253e-08	-1.561	TCP-1-alpha	T-complex protein 1 subunit alpha		P18279
C021R099	5721867	1.86292e-10	-2.291	HSP-60	60 kDa heat shock protein, mitochondrial	32045	O02649
C021R116	5725229	1.70304e-05	-1.50262		Double-strand break repair protein MRE11A	64046	Q9JIM0
C021R117	5732907	4.69418e-09	-1.66795		THO complex subunit 6 homolog	100004014	Q5XJS5
C021R132	5724288	7.31357e-05	1.54994	Katanin p80 subunit B1	Katanin p80 WD40-containing subunit B1	373369	O61585
C021R157	5733541	3.58639e-05	-1.64137	IMP dehydrogenase 1	Inosine-5-monophosphate dehydrogenase 1	3614	P20839
C021R160	5722513	1.25534e-07	-5.23077	TAT	Tyrosine aminotransferase	234724	Q8QZR1
C021R161	5740796	7.39906e-06	1.55477	PKA C	cAMP-dependent protein kinase catalytic subunit	34284	P12370
C022R010	5735658	2.16231e-10	-3.35278		UNKNOWN
C022R028	5734321	7.25667e-10	-2.46141		UNKNOWN
C022R036	5727965	2.01804e-11	53.4909		Kunitz_BPTI, Kunitz/Bovine pancreatic trypsin inhibitor domain. Indicative of a protease inhibitor, usually a serine protease inhibitor. Structure is a disulfide rich alpha+beta fold. BPTI (bovine pancreatic trypsin inhibitor) is an extensively studied model structure. Certain family members are similar to the tick anticoagulant peptide (TAP). This is a highly selective inhibitor of factor Xa in …
C022R062	5730454	2.0679e-05	1.72784		UNKNOWN
C022R065	5731813	6.98555e-13	-2.38356		U7 snRNA-associated Sm-like protein LSm11	134353	P83369
C022R067	5729998	1.99716e-06	-1.92485	P5C reductase 2	Pyrroline-5-carboxylate reductase 2	504987	Q17QJ7
C022R071	5732353	0.001268	-1.69524	HSP81-1	Heat shock protein 81-1	835341	P27323
C022R117	5740420	6.01603e-16	5.21336		UNKNOWN
C022R121	5739339	3.39158e-05	-1.67083	Bullous pemphigoid antigen	Bullous pemphigoid antigen 1, isoforms 6/9/10	667	O94833
C022R130	5726426	6.06375e-14	18.1892		Kelch-like protein 20	100174619	Q5R7B8
C022R131	5722790	0.000199129	-1.72457		UNKNOWN
C022R141	5729053	1.01832e-11	-1.84357	hNup188	Nucleoporin NUP188 homolog	23511	Q5SRE5
C022R143	5738965	0.00031873	-1.86298		p450, Cytochrome P450. Cytochrome P450s are haem-thiolate proteins involved in the oxidative degradation of various compounds. They are particularly well known for their role in the degradation of environmental toxins and mutagens. They can be divided into 4 classes, according to the method by which electrons from NAD(P)H are delivered to the catalytic site. Sequence conservation is relatively lo…
C022R148	5738252	2.85146e-08	1.78013		LMBR1 domain-containing protein 2	92255	Q68DH5
C022R152	5730111	0.000127852	-1.55961	eIF-4E	Eukaryotic translation initiation factor 4E		O77210
C022R167	5731041	0.00639337	-1.50889		Low choriolytic enzyme	100049451	P31579
C022R169	5731910	2.53919e-08	-1.94079	Rsf-1	Remodeling and spacing factor 1	51773	Q96T23
C023R011	5731272	6.33432e-08	-1.61833		RNA methyltransferase-like protein 1	67390	Q5ND52
C023R013	5732382	4.09151e-07	3.3533		Peroxidasin	38326	Q9VZZ4
C023R016	5728282	4.94069e-10	17.0825		Glycoprotein 3-alpha-L-fucosyltransferase A	39653	Q9VUL9
C023R029	5723767	3.71157e-12	10.0864		UNKNOWN
C023R050	5732356	5.14114e-13	-1.55472		Serrate RNA effector molecule homolog	5577779	Q17FR9
C023R051	5726751	2.03017e-06	11.0241		UNKNOWN
C023R055	5732622	6.57984e-08	28.3921		UNKNOWN
C023R063	5728229	3.5586e-06	4.99348		UNKNOWN
C023R064	5727154	7.02201e-11	2.51576		UNKNOWN
C023R065	5734358	1.45995e-14	-1.91565		PAT1, Topoisomerase II-associated protein PAT1. Members of this family are necessary for accurate chromosome transmission during cell division.
C023R088	5733325	3.2153e-05	-1.60855	GlcN6P deaminase	Glucosamine-6-phosphate isomerase	5578837	Q16HW7
C023R102	5733227	3.05088e-09	-1.60209	PPase	Inorganic pyrophosphatase	37922	O77460
C023R105	5727284	1.14446e-12	-1.81452	STI1	Stress-induced-phosphoprotein 1	10963	P31948
C023R107	5723770	5.97702e-11	-1.95486		Pre-mRNA-processing-splicing factor 8	192159	Q99PV0
C023R110	5739301	4.6029e-05	-1.6947	DmTPx-1	Peroxiredoxin 1	53578	Q9V3P0
C023R113	5729369	1.33079e-07	1.59957		Probable E3 ubiquitin-protein ligase HERC1	8925	Q15751
C023R132	5738499	7.25027e-07	-1.65719		SET and MYND domain-containing protein 3	64754	Q9H7B4
C023R133	5730606	2.65559e-19	35.1587		UNKNOWN
C023R144	5724101	0.000603423	1.94207	GLS	Glutaminase liver isoform, mitochondrial	192268	P28492
C023R158	5723871	3.93343e-15	128.401		UNKNOWN
C023R159	5727884	9.93327e-06	-2.03705		UNKNOWN
C023R160	5734858	3.19083e-06	1.62424		UNKNOWN
C023R168	5727935	3.49155e-09	-2.26985		UNKNOWN
C024R003	5725523	3.46969e-11	-1.70868		RRP15-like protein	51018	Q9Y3B9
C024R008	5728412	1.22749e-11	-2.17887		Uncharacterized protein CG1785	31810	Q9W3C2
C024R023	5724853	4.05884e-08	2.30557		Putative apospory-associated protein C		Q40784
C024R026	5739260	2.89484e-10	-2.14405		S-phase kinase-associated protein 2	6502	Q13309
C024R027	5724883	3.02743e-23	104.381		UNKNOWN
C024R032	5737186	4.37979e-06	-2.80066		UNKNOWN
C024R040	5732674	1.04177e-06	-1.71193	AGA	Glycosylasparaginase beta chain		O02467
C024R042	5737757	1.84189e-05	1.52785	SelI	Ethanolaminephosphotransferase 1	28042	Q80TA1
C024R049	5729606	3.46897e-06	-1.51457		Sulfurtransferase MOCS3	5565143	Q17CA7
C024R057	5733024	1.30781e-09	-1.7553	NRD convertase	Nardilysin	4898	O43847
C024R058	5727068	1.86027e-07	-1.70521		UNKNOWN
C024R074	5735492	0.000382168	2.19873	Beta ig-h3	Transforming growth factor-beta-induced protein ig-h3	21810	P82198
C024R095	5726533	1.98953e-12	-2.47938		UNKNOWN
C024R103	5733667	0.00311966	-2.06544		UNKNOWN
C024R122	5727496	6.52457e-13	-2.57531	TopBP1	DNA topoisomerase 2-binding protein 1		Q92547
C024R126	5731050	6.34926e-09	-1.91926		Protein TRI1	855273	Q05024
C024R160	5730174	0.00150243	-1.6147		UNKNOWN
C024R162	5730442	0.000801243	2.21926		Cuticle protein CP14.6		Q94984
C024R164	5727273	0.0015549	2.14327	PDI	Protein disulfide-isomerase	39651	P54399
C025R022	5721974	3.10629e-14	-1.84052	dtom40	Mitochondrial import receptor subunit TOM40 homolog 1	44978	Q9U4L6
C025R042	5730054	8.10422e-10	-2.19315	Spred-1	Sprouty-related, EVH1 domain-containing protein 1	114715	Q924S8
C025R054	5722506	0.000204338	1.58704		Putative myosin light chain kinase 3	213435	Q3UIZ8
C025R059	5736603	2.74677e-05	-1.53052		UNKNOWN
C025R088	5722161	1.48055e-14	45.3965		UNKNOWN
C025R092	5724180	4.65883e-18	13.8234	LAAO	L-amino-acid oxidase		Q4JHE3
C025R110	5737625	3.22115e-05	-1.64468		UNKNOWN
C025R112	5738671	4.69556e-05	-1.63241		UNKNOWN
C025R148	5736030	1.77658e-11	19.1193		UNKNOWN
C025R170	5728417	9.30506e-12	8.58785		RPE-spondin	226866	Q3UPR9
C026R035	5728932	5.84137e-12	3.77943	TPT	Decaprenyl-diphosphate synthase subunit 1	23590	Q5T2R2
C026R038	5730662	1.12982e-07	1.83151	SCS-betaA	Succinyl-CoA ligase [ADP-forming] subunit beta, mitochondrial	20916	Q9Z2I9
C026R043	5733180	0.00141112	1.60102	MCT 9	Monocarboxylate transporter 9	66859	Q7TM99
C026R053	5726134	2.66752e-07	1.50817		3-ketoacyl-CoA thiolase, mitochondrial	522006	Q3T0R7
C026R069	5721993	8.65169e-06	1.6387	AIP1	Actin-interacting protein 1	39505	Q9VU68
C026R077	5727622	3.63334e-10	2.27229	CGK	cGMP-dependent protein kinase, isozyme 2 forms cD5/T2	44817	P32023
C026R088	5727802	7.22127e-09	2.34618		ATG13, Autophagy-related protein 13. Members of this family of phosphoproteins are involved in cytoplasm to vacuole transport (Cvt), and more specifically in Cvt vesicle formation. They are probably involved in the switching machinery regulating the conversion between the Cvt pathway and autophagy. Finally, ATG13 is also required for glycogen storage.
C026R106	5724259	1.97152e-23	43.3148		UNKNOWN
C026R110	5725477	3.68335e-07	-1.791		UNKNOWN
C026R119	5727838	7.34476e-25	42.2277		UNKNOWN
C026R132	5727228	8.06263e-17	14.9223	DmPO	Peroxidase	2768671	Q01603
C026R135	5732559	0.000852233	1.87885		UNKNOWN
C026R136	5733147	1.3159e-06	1.98021		Proclotting enzyme heavy chain		P21902
C026R144	5723689	7.59625e-16	-7.88586		UNKNOWN
C027R001	5729950	8.29543e-18	35.6616		UNKNOWN
C027R005	5730449	8.45741e-12	-9.73387		UNKNOWN
C027R012	5730810	3.55467e-09	-1.66289		UNKNOWN
C027R017	5740168	0.00701659	1.52765		UNKNOWN
C027R018	5726724	4.56076e-10	-1.82671		Nucleoporin NUP85	445007	Q8R480
C027R021	5723717	4.36489e-13	-4.67399		UNKNOWN
C027R033	5736940	1.00832e-12	4.16113		UNKNOWN
C027R034	5731107	4.06655e-08	-1.89333	ProRS	Probable prolyl-tRNA synthetase, mitochondrial	25973	Q7L3T8
C027R040	5732796	3.49429e-05	1.54642	b5R.2	NADH-cytochrome b5 reductase 2	595026	Q5BJ68
C027R045	5731621	1.30404e-10	-2.29973	HSP-60	60 kDa heat shock protein, mitochondrial	32045	O02649
C027R053	5737959	2.18915e-05	-1.73495		UNKNOWN
C027R054	5728805	1.35251e-13	-1.8299	eIF-6	Eukaryotic translation initiation factor 6	3692	P56537
C027R055	5734036	2.07043e-07	-1.5974		UNKNOWN
C027R072	5723128	1.08511e-09	1.72239		Zona_pellucida, Zona pellucida-like domain.
C027R076	5733611	3.20613e-14	-2.11796	HP1 beta	Chromobox protein homolog 1	10951	P83916
C027R077	5725531	2.97278e-07	-1.9324		UNKNOWN
C027R093	5731656	3.99595e-05	8.96303		UNKNOWN
C027R101	5722376	7.56827e-08	-7.19282		UNKNOWN
C027R104	5724923	1.57832e-05	-2.35038	MMP-9	Matrix metalloproteinase-9	17395	P41245
C027R107	5738350	1.39491e-05	-1.56242		Dolichyldiphosphatase 1		B2KI79
C027R116	5726322	2.33485e-06	1.79886		Putative epidermal cell surface receptor	40861	Q04164
C027R127	5736356	9.49277e-08	1.99498	WIPI-2	WD repeat domain phosphoinositide-interacting protein 2	416481	Q5ZHN3
C027R131	5732693	1.45971e-15	5.2615	E2F-8	Transcription factor E2F8	108961	Q58FA4
C027R132	5726711	0.000529159	-1.66176	Bullous pemphigoid antigen	Bullous pemphigoid antigen 1, isoforms 6/9/10	667	O94833
C027R139	5725908	2.12875e-06	1.9321		Glutamine synthetase		Q04831
C027R147	5724427	1.30765e-11	3.11811		UNKNOWN
C027R148	5727669	3.89273e-06	-2.54675		ANK, ankyrin repeats; ankyrin repeats mediate protein-protein interactions in very diverse families of proteins. The number of ANK repeats in a protein can range from 2 to over 20 (ankyrins, for example). ANK repeats may occur in combinations with other types of domains. The structural repeat unit contains two antiparallel helices and a beta-hairpin, repeats are stacked in a superhelical arrangem…
C027R166	5732507	5.25536e-05	-1.53901	SCEH	Enoyl-CoA hydratase, mitochondrial	93747	Q8BH95
C027R170	5723618	1.7953e-06	-1.79573		Inner nuclear membrane protein Man1	380664	Q9WU40
C028R002	5735497	1.7954e-07	2.15255		Voltage-gated potassium channel subunit beta-2	29738	P62483
C028R008	5732613	9.17404e-05	-1.96344		UNKNOWN
C028R019	5723904	1.17685e-06	2.7395	pp-GaNTase 1	Polypeptide N-acetylgalactosaminyltransferase 1	36717	Q6WV20
C028R039	5729496	6.65608e-11	-1.85302		Uncharacterized protein ZC395.10	175727	Q23280
C028R046	5729213	2.97256e-16	310.605		E1_DerP2_DerF2, ML domain. ML domain - MD-2-related lipid recognition domain. This family consists of proteins from plants, animals and fungi, including dust mite allergen Der P 2. It has been implicate in lipid recognition, particularly in the recognition of pathogen related products. A mutation in Npc2 causes a rare form of Niemann-Pick type C2 disease.
C028R047	5728162	0.00586251	-1.58545		Merozoite_SPAM, Merozoite surface protein (SPAM). This family consists of several Plasmodium falciparum SPAM (secreted polymorphic antigen associated with merozoites) proteins. Variation among SPAM alleles is the result of deletions and amino acid substitutions in non-repetitive sequences within and flanking the alanine heptad-repeat domain. Heptad repeats in which the a and d position contain hy…
C028R049	5735886	0.000182474	1.65867	TIM-B	Triosephosphate isomerase B	560753	Q90XG0
C028R055	5732176	3.42e-06	-1.59276		F-box/SPRY domain-containing protein 1	6495804	B3MDR0
C028R061	5727007	0.00382629	3.15695		UNKNOWN
C028R063	5724336	1.80003e-06	2.10966	AK	Probable adenylate kinase isoenzyme F38B2.4	181317	Q20140
C028R064	5735777	3.46148e-05	-1.63622		Calcium-dependent secretion activator	49968	Q9NHE5
C028R078	5723642	6.93816e-07	1.92747		UNKNOWN
C028R080	5739708	4.83948e-12	-2.16527		UNKNOWN
C028R099	5732261	1.64683e-10	-1.95516		p21-activated protein kinase-interacting protein 1-like	336470	Q6TNS2
C028R105	5728225	3.48766e-07	-2.42885		UNKNOWN
C028R112	5735472	7.12895e-11	18.5593		UNKNOWN
C028R113	5727492	1.52331e-14	16.3629		Atrophin-1, Atrophin-1 family. Atrophin-1 is the protein product of the dentatorubral-pallidoluysian atrophy (DRPLA) gene. DRPLA OMIM:125370 is a progressive neurodegenerative disorder. It is caused by the expansion of a CAG repeat in the DRPLA gene on chromosome 12p. This results in an extended polyglutamine region in atrophin-1, that is thought to confer toxicity to the protein, possibly throug…
C028R126	5726378	3.567e-11	4.16375		UNKNOWN
C028R146	5729187	9.36678e-10	1.71993		UNKNOWN
C028R154	5725337	3.62958e-11	36.37		UNKNOWN
C028R156	5730091	1.08346e-07	1.64048		Transmembrane protein 147	69804	Q9CQG6
C028R165	5727276	6.45923e-05	-1.57015		UNKNOWN
C029R005	5723915	8.34394e-13	-2.23052		UNKNOWN
C029R007	5725387	2.11936e-08	-2.04524	Hsp10	10 kDa heat shock protein, mitochondrial	100049361	Q9W6X3
C029R015	5728160	0.00245162	1.63741		UNKNOWN
C029R020	5721974	1.53167e-10	-1.96472	dtom40	Mitochondrial import receptor subunit TOM40 homolog 1	44978	Q9U4L6
C029R021	5723093	1.85396e-09	1.71761		Transmembrane BAX inhibitor motif-containing protein 4	51643	Q9HC24
C029R026	5727813	1.65454e-05	-1.50199		RNA (guanine-9-)-methyltransferase domain-containing protein 2	493374	Q66JJ4
C029R043	5731399	2.23322e-05	-1.66838		Cathepsin L light chain	36546	Q95029
C029R093	5732831	4.51981e-07	-1.91656		Probable ATP-dependent RNA helicase DDX56	508728	Q3SZ40
C029R095	5725076	4.98626e-15	7.85188		UNKNOWN
C029R096	5735615	1.58863e-05	-1.5751		UNKNOWN
C029R098	5735191	2.15446e-08	2.74731		UNKNOWN
C029R107	5723363	8.25026e-09	1.71399		Golgin subfamily A member 1	2800	Q92805
C029R113	5730779	4.6974e-08	1.93961		UNKNOWN
C029R140	5739367	1.02614e-08	19.7464		UNKNOWN
C029R143	5731007	0.000583788	-1.55289		Dihydropteridine reductase	64192	P11348
C029R144	5728322	4.1544e-09	-3.79706	CTDSP-like 2	CTD small phosphatase-like protein 2	8627575	Q54GB2
C029R148	5729132	0.000467357	-1.54177		UNKNOWN
C029R154	5729874	4.98626e-15	-2.94342		Histone H2A sp|P84052.2|H2A_DROER RecName: Full=Histone H2A sp|P84053.2|H2A_DROHY RecName: Full=Histone H2A sp|P84054.2|H2A_DROSI RecName: Full=Histone H2A sp|P84055.2|H2A_DROYA RecName: Full=Histone H2A sp|P84056.2|H2A_RHYAM RecName: Full=Histone H2A sp|P84057.2|H2A_TIGCA RecName: Full=Histone H2A	318855; 3771774; 3771783; 3771785; 3772148; 3772278; 3772282; 3772345; 3772351; 3772360; 3772447; 3772448; 3772505; 3772541; 3772565; 3772618; 3772632	P84051
C029R155	5732545	1.65701e-08	-1.59029		Glycine cleavage system H protein, mitochondrial	40349	Q9U616
C029R159	5723714	2.01363e-15	88.8495		UNKNOWN
C029R168	5728774	7.27725e-13	7.76906		UNKNOWN
C030R001	5732843	1.81475e-05	-1.59977		JmjC domain-containing protein C2orf60 homolog	557725	Q08BV2
C030R011	5732044	2.35965e-07	-1.69438	Sm-D3	Small nuclear ribonucleoprotein Sm D3	6634	P62318
C030R014	5726722	2.25383e-08	-2.59889		Dehydrogenase/reductase SDR family member 11	395172	Q71R50
C030R022	5735313	2.17228e-05	-1.59991		UNKNOWN
C030R032	5725290	2.12506e-10	107.781		UNKNOWN
C030R035	5732300	4.69906e-11	-1.67836	eIF-2-alpha	Eukaryotic translation initiation factor 2 subunit 1	32617	P41374
C030R043	5727713	2.89255e-06	1.7279		Gamma-interferon-inducible lysosomal thiol reductase		P13284
C030R056	5732349	1.29773e-05	4.7908		Zinc carboxypeptidase A 1	34297	Q9VL86
C030R058	5738806	4.30277e-05	1.88022		2A060605
C030R072	5728149	1.09248e-10	-4.1482		UNKNOWN
C030R083	5724173	1.71127e-08	2.01332		Rho GTPase-activating protein 68F	39385	Q9VTU3
C030R093	5726953	1.20747e-14	33.8894		UNKNOWN
C030R103	5738199	4.62383e-16	10.4424	AQP-3	Aquaporin-3	11828	Q8R2N1
C030R108	5739333	2.30251e-06	-1.71155		UNKNOWN
C030R114	5731807	2.77668e-07	-1.57108		Interleukin enhancer-binding factor 2 homolog	406517	Q6NZ06
C030R129	5728605	2.67721e-17	49.2512		Plasmodium_HRP, Plasmodium histidine-rich protein (HRPII/III). This family consists of several histidine-rich protein II and III sequence from Plasmodium falciparum.
C030R145	5722044	4.55958e-10	-1.53018		Tubulin beta chain		O44388
C030R154	5729825	9.46923e-09	-1.55079		UNKNOWN
C030R161	5736193	3.50626e-12	7.53617		Papilin	43872	Q868Z9
C030R163	5731299	1.19396e-05	2.79151		UNKNOWN
C031R012	5738199	4.11308e-11	3.55401	AQP-3	Aquaporin-3	11828	Q8R2N1
C031R017	5732112	3.86996e-07	-1.5129	CysRS	Cysteinyl-tRNA synthetase, cytoplasmic	423086	Q5F408
C031R019	5722764	8.00485e-07	4.5319		UNKNOWN
C031R030	5721861	4.7309e-08	1.52372		ODC_AZ, Ornithine decarboxylase antizyme. This family consists of ornithine decarboxylase antizyme proteins. The polyamine biosynthetic enzyme ornithine decarboxylase (ODC) is degraded by the 26 S proteasome via a ubiquitin-independent pathway. Its degradation is greatly accelerated by association with the polyamine-induced regulatory protein antizyme 1 (AZ1).
C031R044	5724474	0.000514504	-2.3424		UNKNOWN
C031R048	5727969	9.91555e-15	-1.94004	HP1 beta	Chromobox protein homolog 1	10951	P83916
C031R049	5725231	2.03857e-22	115.077		UNKNOWN
C031R057	5725044	0.000409744	-3.51554		Prolyl 4-hydroxylase subunit alpha-2	178170	Q20065
C031R062	5732449	3.1504e-05	-1.51783		WD repeat-containing protein 55 homolog	6501174	B3M1G0
C031R080	5726729	1.02589e-06	2.14239	AK 1	Adenylate kinase isoenzyme 1		P00571
C031R085	5727752	5.55998e-12	-1.80727		Nuclear pore complex protein Nup93	30172	Q7ZU29
C031R098	5733562	4.02585e-12	-3.19627		TFIIF_alpha, Transcription initiation factor IIF, alpha subunit (TFIIF-alpha). Transcription initiation factor IIF, alpha subunit (TFIIF-alpha) or RNA polymerase II-associating protein 74 (RAP74) is the large subunit of transcription factor IIF (TFIIF), which is essential for accurate initiation and stimulates elongation by RNA polymerase II.
C031R107	5723793	3.31627e-08	-2.79844		UNKNOWN
C031R110	5729784	1.19544e-08	7.86792		UNKNOWN
C031R114	5735903	2.22445e-08	1.98377		UNKNOWN
C031R123	5731114	2.12033e-15	-1.6151		Nucleosome assembly protein 1-like 1	407956; 548738	Q28EB4
C031R128	5725369	9.48313e-06	-1.52779		UNKNOWN
C031R135	5726146	4.01074e-14	58.5913		UNKNOWN
C031R137	5728629	2.20072e-15	3.92933		UNKNOWN
C031R143	5732457	6.15323e-08	-1.51298		Elongation factor Tu, mitochondrial	233870	Q8BFR5
C031R148	5735590	6.54714e-11	-1.91332	TCP-1-epsilon	T-complex protein 1 subunit epsilon	22948	P48643
C032R007	5731259	2.89617e-14	-2.19826		tRNA wybutosine-synthesizing protein 1 homolog	735035	Q2KHP8
C032R011	5727841	6.66957e-10	23.2329		UNKNOWN
C032R016	5738767	0.000685046	2.03545		UNKNOWN
C032R028	5728768	1.74788e-10	16.4383		UNKNOWN
C032R033	5731207	5.51704e-05	1.88684		UNKNOWN
C032R041	5738809	8.72751e-12	2.24715		LIM and calponin homology domains-containing protein 1	734736	Q3KQW7
C032R046	5733853	6.41147e-05	8.12256		UNKNOWN
C032R069	5734396	4.71148e-07	-1.81045		Nucleoporin NDC1	335236	Q7SZC5
C032R072	5732980	1.38098e-08	-1.77067		Ribosome production factor 1	379964	Q8AVP1
C032R084	5729880	1.23737e-06	2.48682	AP-N	Aminopeptidase N	290	P15144
C032R093	5737022	4.34037e-05	-1.86122		UNKNOWN
C032R106	5737107	3.47122e-06	1.6412		UNKNOWN
C032R118	5727328	8.74782e-07	1.69335	TRIC-B	Trimeric intracellular cation channel type B	393145	Q7ZVP8
C032R141	5730633	4.06724e-05	1.71062	FHL-2	Four and a half LIM domains protein 2	510008	Q2KI95
C032R148	5728985	1.79083e-05	-1.56541		UNKNOWN
C032R160	5729886	3.14102e-12	-1.62879		RNA-binding protein with serine-rich domain 1	504506	A6QR16
C032R164	5731654	0.000248816	-1.50392	NF-YC	Nuclear transcription factor Y subunit gamma	18046	P70353
C032R167	5722051	7.95482e-15	71.9722		UNKNOWN
C033R006	5733629	0.000296127	-1.5622	Poly(A)-binding protein	Polyadenylate-binding protein	37070	P21187
C033R015	5732442	6.72571e-15	-2.05292	GABP subunit beta-1	GA-binding protein subunit beta-1	14391	Q00420
C033R030	5724550	5.63264e-05	-1.59652		UNKNOWN
C033R041	5734011	6.46238e-10	8.58154		UNKNOWN
C033R048	5726637	1.05668e-11	11.9878		UNKNOWN
C033R053	5725108	1.73891e-18	3.73032		Hypoxia up-regulated protein 1		Q566I3
C033R067	5722948	1.81049e-21	62.74		Uncharacterized protein DDB_G0283357	8624043	Q54R73
C033R070	5733901	2.68511e-09	2.69169		UNKNOWN
C033R079	5731287	1.35631e-07	2.41156		UNKNOWN
C033R086	5728367	0.000241519	-1.92774		NADPH oxidase 5	79400	Q96PH1
C033R090	5739205	1.60255e-11	-3.98112		UNKNOWN
C033R091	5722343	2.0591e-06	-3.6055		UNKNOWN
C033R112	5730274	3.71586e-08	23.2188		UNKNOWN
C033R145	5738834	0.00011003	1.53969	InsP3R	Inositol 1,4,5-trisphosphate receptor	40664	P29993
C033R146	5730019	8.2222e-08	3.88712		ATP-synt_C, ATP synthase subunit C.
C033R147	5723694	1.16401e-17	23.4998		UNKNOWN
C033R165	5731202	3.0161e-12	-2.18842	PPIase	FK506-binding protein 4	2288	Q02790
C033R169	5726384	0.00011056	-1.54016		Excitatory amino acid transporter 2	20511	P43006
C034R003	5731022	4.71631e-15	-2.3029	RCAF subunit ASF1	Histone chaperone asf1	40141	Q9V464
C034R005	5738468	6.29612e-09	-1.7004		UNKNOWN
C034R017	5723750	1.06057e-07	-1.56906		UNKNOWN
C034R020	5734421	8.00629e-09	12.3681	TFPI-2	Tissue factor pathway inhibitor 2	21789	O35536
C034R029	5735624	8.89381e-05	11.4504		UNKNOWN
C034R030	5726593	3.28035e-08	2.18325		Olfactomedin-like protein 2A	100125057	A4IIT5
C034R034	5731604	1.04554e-07	-1.71245	Poly(A)-binding protein-interacting protein 1	Polyadenylate-binding protein-interacting protein 1	380223	Q7ZYB4
C034R035	5722375	1.601e-12	2.89914		Ethanolamine-phosphate cytidylyltransferase	89841	O88637
C034R040	5725339	8.01253e-05	-1.57948		Leucine-rich repeat and WD repeat-containing protein 1	444544	Q6GM71
C034R042	5736890	9.10414e-06	1.69381		UNKNOWN
C034R052	5729410	3.62513e-06	-1.5366		Mediator of RNA polymerase II transcription subunit 29	1281934	Q7PUD7
C034R059	5728733	6.94703e-15	2.4897		UNKNOWN
C034R061	5730883	8.22419e-08	-2.51872		UNKNOWN
C034R064	5737365	1.36306e-20	34.6		UNKNOWN
C034R066	5721811	5.50054e-05	8.3792		UNKNOWN
C034R068	5738893	2.18459e-09	4.46143	PPIase	FK506-binding protein 2B		P0C1J5
C034R069	5732674	2.00654e-05	-1.55183	AGA	Glycosylasparaginase beta chain		O02467
C034R072	5732366	1.4076e-11	-3.25737		Putative ascorbate peroxidase		Q539E5
C034R104	5723261	4.74409e-07	-1.99117		UNKNOWN
C034R105	5729558	0.00376906	-2.01473		UNKNOWN
C034R126	5723812	4.08196e-05	6.52278		Trypsin-1		P00765
C034R129	5726855	4.1355e-13	-2.83416	FAA	Fumarylacetoacetase	2184	P16930
C034R133	5725111	7.2285e-08	-2.01695		WD repeat-containing protein 46	9277	O15213
C034R168	5732703	4.27068e-07	2.26313		UNKNOWN
C035R010	5724339	8.80105e-14	3.01466		Protein grainyhead		P13002
C035R011	5727544	1.10697e-06	-1.83643		Mpv17-like protein 2	448319	Q6DIY8
C035R024	5730690	2.32614e-11	2.01487		ER lumen protein retaining receptor	34427	O76767
C035R035	5730172	8.47511e-10	-1.81382		PAT1, Topoisomerase II-associated protein PAT1. Members of this family are necessary for accurate chromosome transmission during cell division.
C035R037	5725148	4.64484e-08	1.50702		Ras-related protein ORAB-1		P22125
C035R042	5730173	1.33783e-06	-1.87994		Myophilin		Q24799
C035R048	5724289	2.20802e-08	-1.73141		Glutamate-rich WD repeat-containing protein 1	83743	Q9BQ67
C035R053	5732356	8.85283e-14	-1.72405		Serrate RNA effector molecule homolog	5577779	Q17FR9
C035R063	5736138	2.88846e-05	-1.51623	ERj3p	DnaJ homolog subfamily B member 11	51726	Q9UBS4
C035R066	5740820	7.92101e-05	-1.51073		Collagen, Collagen triple helix repeat (20 copies). Members of this family belong to the collagen superfamily. Collagens are generally extracellular structural proteins involved in formation of connective tissue structure. The alignment contains 20 copies of the G-X-Y repeat that forms a triple helix. The first position of the repeat is glycine, the second and third positions can be any residue b…
C035R091	5730003	2.67683e-08	-2.11747		60S ribosomal protein L29	507270	Q58DW3
C035R106	5724364	1.10822e-09	1.59584		UNKNOWN
C035R108	5733314	5.12217e-09	-2.1118		U3 small nucleolar RNA-associated protein 15 homolog	526343	A7MB12
C035R130	5726186	5.86321e-09	-1.81355		UNKNOWN
C035R131	5730322	2.08638e-06	-1.6372	Mitochondrial RNase P protein 1	Mitochondrial ribonuclease P protein 1 homolog	37124	Q7JUX9
C035R140	5733393	4.66653e-09	5.49004		LDLa, Low Density Lipoprotein Receptor Class A domain, a cysteine-rich repeat that plays a central role in mammalian cholesterol metabolism; the receptor protein binds LDL and transports it into cells by endocytosis; 7 successive cysteine-rich repeats of about 40 amino acids are present in the N-terminal of this multidomain membrane protein; other homologous domains occur in related receptors, in…
C035R143	5725996	1.53733e-10	-1.52093	RNA polymerases I, II, and III subunit ABC2	DNA-directed RNA polymerases I, II, and III subunit RPABC2		Q32PE0
C035R149	5735982	2.6185e-06	4.70577		UNKNOWN
C035R159	5727829	0.00104988	-2.36269		UNKNOWN
C035R166	5732307	6.92543e-06	-2.27883	MMP-2	72 kDa type IV collagenase	386583	Q90611
C036R002	5730399	1.51939e-06	-1.7461		UNKNOWN
C036R003	5738913	1.19393e-07	-1.93076		SWI/SNF-related matrix-associated actin-dependent regulator of chromatin subfamily E member 1	6605	Q969G3
C036R012	5729270	1.52223e-24	132.856		Uncharacterized protein DDB_G0283357	8624043	Q54R73
C036R013	5733452	1.87615e-13	-4.18732		UNKNOWN
C036R014	5726033	6.37388e-10	-1.80411		UNKNOWN
C036R016	5727830	4.82077e-09	-1.54346		JmjC domain-containing protein 5	308976	Q497B8
C036R028	5735794	3.3196e-08	-1.75088		Caseinolytic peptidase B protein homolog	20480	Q60649
C036R033	5738832	6.16148e-05	-1.5519		UNKNOWN
C036R042	5724798	2.86194e-13	-8.63293		UNKNOWN
C036R050	5728438	0.000221386	-3.14357		UNKNOWN
C036R053	5733255	1.4997e-09	1.6991		UNKNOWN
C036R055	5725495	2.72102e-11	-1.75449	PRS-I sp|P60891.2|PRPS1_HUMAN RecName: Full=Ribose-phosphate pyrophosphokinase 1	Ribose-phosphate pyrophosphokinase 1	29562; 314140	P60892
C036R056	5735732	1.82445e-09	36.1124		UNKNOWN
C036R057	5733415	2.98271e-07	3.05586		UNKNOWN
C036R081	5724083	8.74477e-10	3.59184		Tropomyosin		O44119
C036R083	5736895	3.53242e-05	-1.92142		An_peroxidase, Animal haem peroxidase.
C036R099	5730839	8.98976e-09	-1.63037	FBPase 1	Fructose-1,6-bisphosphatase 1	397038	P00636
C036R101	5725683	7.927e-08	-1.71082		Probable ATP-dependent RNA helicase DDX10	418965	Q5ZJF6
C036R102	5730160	0.00704271	-2.49908		PHA00370, attachment protein.
C036R107	5738161	1.61143e-06	-1.64627		Sequestosome-1	100172461	Q5RBA5
C036R109	5732130	5.0722e-13	-3.3856		UNKNOWN
C036R122	5729917	5.05072e-07	2.50761		ATG13, Autophagy-related protein 13. Members of this family of phosphoproteins are involved in cytoplasm to vacuole transport (Cvt), and more specifically in Cvt vesicle formation. They are probably involved in the switching machinery regulating the conversion between the Cvt pathway and autophagy. Finally, ATG13 is also required for glycogen storage.
C036R126	5726506	6.03983e-07	1.5983		UNKNOWN
C036R135	5733397	2.35165e-08	2.54954		Putative serine protease K12H4.7	176136	P34528
C036R155	5738592	0.000188482	1.62351		UNKNOWN
C036R162	5724899	2.31278e-08	-1.56693		N(6)-adenine-specific DNA methyltransferase 1		Q9Y5N5
C037R004	5724215	5.20206e-14	2.59663		UNKNOWN
C037R005	5730721	2.34583e-12	-2.08052		ATP-dependent RNA helicase DDX24		Q9ESV0
C037R019	5735792	1.72279e-08	-21.2711		COesterase, Carboxylesterase.
C037R021	5726959	0.000360534	1.5181		Inward rectifier potassium channel irk-1	180944	P52192
C037R038	5736651	5.57384e-07	6.24976		UNKNOWN
C037R048	5722948	4.62957e-20	93.3372		Uncharacterized protein DDB_G0283357	8624043	Q54R73
C037R064	5734773	3.84739e-05	7.50478		UNKNOWN
C037R077	5724616	0.000396034	1.56636	TPO	Thyroid peroxidase	403521	Q8HYB7
C037R094	5729283	2.31456e-09	2.77726		UNKNOWN
C037R099	5734122	8.46106e-05	-1.6164		UNKNOWN
C037R107	5722493	8.73219e-11	3.45288	FHL-2	Four and a half LIM domains protein 2	510008	Q2KI95
C037R108	5729726	4.25611e-14	13.0136		UNKNOWN
C037R121	5721937	1.5957e-05	16.068		2A0309, This model describes spore germination protein GerKB and paralogs from Bacillus subtilis, Clostridium tetani, and other known or predicted endospore-forming members of the Firmicutes (low-GC Gram positive bacteria). Members show some similarity to amino acid permeases.
C037R133	5735218	7.8437e-16	15.4717		UNKNOWN
C037R136	5737043	1.9572e-08	1.62905		F-box/LRR-repeat protein 6	30840	Q9QXW0
C037R166	5722914	4.37491e-10	1.9111		UNKNOWN
C038R014	5727491	0.000162609	1.53714	TRAP-gamma	Translocon-associated protein subunit gamma	6747	Q9UNL2
C038R016	5722743	7.34476e-25	378.964		UNKNOWN
C038R019	5724784	3.05809e-12	8.19875	15-PGDH	15-hydroxyprostaglandin dehydrogenase [NAD+]		P70684
C038R036	5731568	5.87145e-08	4.18224		Uncharacterized protein C05D11.1	175914	P48053
C038R041	5730583	0.000411551	1.87803	Beta ig-h3	Transforming growth factor-beta-induced protein ig-h3	21810	P82198
C038R067	5732796	2.85979e-10	1.60086	b5R.2	NADH-cytochrome b5 reductase 2	595026	Q5BJ68
C038R069	5731664	6.06373e-10	-2.02313	HsGCN1	Translational activator GCN1		Q92616
C038R082	5732260	0.000794122	2.85041	IU-nucleoside hydrolase	Inosine-uridine preferring nucleoside hydrolase		P83851
C038R088	5722840	5.49457e-08	3.75032	7-DHC reductase	7-dehydrocholesterol reductase	841465	Q9LDU6
C038R103	5727820	1.65891e-12	2.68824	Guanosine monophosphate reductase 1	GMP reductase 1	66355	Q9DCZ1
C038R104	5732362	1.04269e-12	-1.72608		COG0724, RNA-binding proteins (RRM domain) [General function prediction only].
C038R108	5729303	2.31657e-07	-1.50582		mRNA-decapping enzyme 2		Q9CYC6
C038R122	5736336	2.6417e-05	-1.69445	hSPT6	Transcription elongation factor SPT6		Q7KZ85
C038R131	5737341	8.81329e-11	-2.58605	WIPI-2	WD repeat domain phosphoinositide-interacting protein 2	26100	Q9Y4P8
C038R140	5722405	2.47216e-11	40.6145	FIBL-6	Hemicentin-1	83872	Q96RW7
C038R143	5739069	4.88757e-06	-1.63422		Sex determination protein fruitless		Q8IN81
C038R146	5736744	5.32079e-08	-1.86828		UNKNOWN
C038R148	5724102	6.51581e-10	-1.53909	SRP55	Serine-arginine protein 55		P26686
C038R150	5732852	2.19473e-10	2.07342		UNKNOWN
C039R007	5731523	3.84899e-10	-1.78139		Omega-3 fatty acid desaturase, endoplasmic reticulum	817548	P48623
C039R010	5726984	3.08403e-06	-1.79268		UNKNOWN
C039R014	5729745	1.14166e-07	-2.0089		ATP-dependent helicase brm	39744	P25439
C039R019	5725704	3.25556e-06	6.9662		UNKNOWN
C039R027	5728805	1.83008e-07	-1.6742	eIF-6	Eukaryotic translation initiation factor 6	3692	P56537
C039R028	5730431	1.16393e-10	5.60246		Leucine-rich repeat-containing protein 20	216011	Q8CI70
C039R030	5730541	3.96428e-06	-2.68576	MMP-9	Matrix metalloproteinase-9	17395	P41245
C039R047	5732067	3.88813e-07	1.75075		Uncharacterized protein F13E6.1	181265	P55326
C039R096	5728722	5.81814e-14	-1.87184		DNA topoisomerase 3-beta-1	8940	O95985
C039R103	5730699	0.000335812	3.52711		UNKNOWN
C039R104	5735958	1.35225e-06	1.84773		Surfeit locus protein 4 homolog	41864	O18405
C039R123	5730959	1.68593e-12	-2.36868		Caldesmon, Caldesmon.
C039R124	5732075	1.92127e-12	144.353		UNKNOWN
C039R127	5727464	3.47152e-21	39.2287		UNKNOWN
C039R154	5728943	5.66941e-09	2.28366		UNKNOWN
C039R168	5737091	1.96376e-11	1.87917		Serine/threonine-protein phosphatase 2B catalytic subunit 3	8674098	Q9VXF1
C040R001	5731452	1.16425e-05	3.23516		UNKNOWN
C040R004	5728354	1.57004e-05	-1.72985		Splicing factor, arginine/serine-rich 7	507066	Q3T106
C040R039	5723015	8.66143e-11	5.10878		Leucine-rich repeat-containing protein 20	216011	Q8CI70
C040R046	5732248	3.32898e-08	-1.54061		RNA exonuclease 4	379197	Q91560
C040R048	5731306	1.11041e-09	3.35795	KSST	Carbohydrate sulfotransferase 1	445124	Q6DBY9
C040R056	5730695	1.59734e-07	1.84205		UNKNOWN
C040R057	5731547	5.36975e-13	2.29626		Golgin subfamily A member 2	2801	Q08379
C040R059	5738541	2.07203e-12	4.95101		UNKNOWN
C040R061	5725226	7.90767e-15	262.52		UNKNOWN
C040R066	5727855	4.54657e-07	-1.89527		UNKNOWN
C040R138	5735884	1.34919e-28	196.131		UNKNOWN
C040R143	5726594	7.10127e-05	-4.20648		UNKNOWN
C040R168	5731523	3.95017e-09	-2.03698		Omega-3 fatty acid desaturase, endoplasmic reticulum	817548	P48623
C041R014	5733667	0.00942907	-1.97168		UNKNOWN
C041R037	5734393	6.39863e-09	12.9059		UNKNOWN
C041R038	5731360	2.79415e-12	-5.76564		UNKNOWN
C041R040	5724819	0.000216274	-3.0845		UNKNOWN
C041R041	5738743	0.00519277	-1.5496		Clathrin heavy chain	32537	P29742
C041R042	5726671	3.22259e-12	-2.26271	p49	DNA primase small subunit	5557	P49642
C041R049	5727669	4.59638e-06	-2.60532		ANK, ankyrin repeats; ankyrin repeats mediate protein-protein interactions in very diverse families of proteins. The number of ANK repeats in a protein can range from 2 to over 20 (ankyrins, for example). ANK repeats may occur in combinations with other types of domains. The structural repeat unit contains two antiparallel helices and a beta-hairpin, repeats are stacked in a superhelical arrangem…
C041R052	5727108	2.61414e-05	1.59936		UNKNOWN
C041R071	5722630	5.66412e-05	2.32404		Tubulin beta chain		P11833
C041R100	5739579	1.52946e-08	-2.6068	MAAI	Maleylacetoacetate isomerase	14874	Q9WVL0
C041R101	5722252	1.74139e-19	143.389		UNKNOWN
C041R106	5728641	1.03571e-19	209.519		UNKNOWN
C041R132	5730540	3.95735e-09	-2.13894		Probable pyridoxine biosynthesis SNZERR		Q8WPW2
C041R137	5731650	7.86441e-07	-1.83104		Pre-mRNA-splicing regulator female-lethal(2)D	36527	Q9Y091
C041R139	5735608	3.88931e-24	125.913		UNKNOWN
C041R153	5730433	6.13811e-07	-1.57078	PAP-gamma	Poly(A) polymerase gamma	216578	Q6PCL9
C042R010	5729237	3.90262e-11	-1.5323		UNKNOWN
C042R020	5732256	0.00218354	-2.21558		UNKNOWN
C042R023	5736182	4.34708e-05	1.55853		Tropomyosin, Tropomyosin.
C042R036	5722766	3.33346e-06	1.68057		Protein msta, isoform B	31200	P83501
C042R040	5726175	8.80105e-14	-1.85097		Protein SDA1 homolog	5512522	A7S6A5
C042R044	5735903	2.8383e-09	2.14317		UNKNOWN
C042R065	5724801	9.77256e-10	2.71107		UNKNOWN
C042R073	5728051	9.69801e-05	1.50549	AK	Arginine kinase		O15992
C042R083	5728466	2.69125e-14	8.62731	SSB-1	SPRY domain-containing SOCS box protein 1	504407	Q5E9X6
C042R095	5731154	8.18358e-08	2.03681		Transforming acidic coiled-coil-containing protein 3	10460	Q9Y6A5
C042R098	5734820	4.34596e-09	-3.58009		Aldehyde dehydrogenase		Q27640
C042R116	5740865	3.6763e-11	18.1245		UNKNOWN
C042R124	5731185	0.00281536	-3.34874		UNKNOWN
C042R127	5722454	1.88125e-10	-1.55056		DNA-binding protein HEXBP		Q04832
C042R133	5723616	7.21736e-17	178.626		Putative uncharacterized protein DDB_G0277255	8620953	Q86K40
C042R135	5730665	5.77062e-09	-2.75613	TOPOII	DNA topoisomerase 2	692558	O16140
C042R153	5730364	4.14791e-05	-2.15369		UNKNOWN
C043R002	5726184	5.18942e-05	-1.65529		Protein preli-like	35969	Q9V579
C043R023	5722266	3.31667e-15	71.1883		UNKNOWN
C043R037	5727766	0.00750909	1.50678		Titin		Q9I7U4
C043R039	5728355	2.38467e-10	-1.76995	U3 snoRNP-associated 55 kDa protein	U3 small nucleolar RNA-interacting protein 2	9136	O43818
C043R044	5724441	1.07361e-06	1.50089	eIF3a	Eukaryotic translation initiation factor 3 subunit A	6033979	B0W6N3
C043R050	5731156	0.000146883	-2.07447		UNKNOWN
C043R051	5723644	1.36103e-08	1.85588	KDEL receptor 2	ER lumen protein retaining receptor 2	771927	Q5ZKX9
C043R065	5727622	1.64995e-09	2.21342	CGK	cGMP-dependent protein kinase, isozyme 2 forms cD5/T2	44817	P32023
C043R068	5726701	0.00252799	3.18571		24-dehydrocholesterol reductase	74754	Q8VCH6
C043R072	5726089	1.28699e-14	6.35751		UNKNOWN
C043R081	5740272	2.0953e-06	1.97144		Actin-3		P41340
C043R090	5727269	3.70356e-08	-2.00174		Cell division control protein 6 homolog	23834	O89033
C043R093	5724525	1.09725e-12	2.24015		DnaJ homolog subfamily C member 25 homolog	32493	Q9VXT2
C043R110	5725240	1.42456e-11	-2.57553		Mitotic checkpoint protein BUB3	9184	O43684
C043R111	5726228	4.32479e-09	-1.59215		DnaJ homolog subfamily A member 1	100174139	Q5NVI9
C043R147	5724396	0.00241233	2.0146		UNKNOWN
C043R152	5726975	2.44539e-08	-2.79377		UNKNOWN
C044R026	5738927	1.35789e-10	-1.64575		UNKNOWN
C044R039	5722516	1.92664e-05	1.62378		UNKNOWN
C044R042	5735492	0.000113289	2.28074	Beta ig-h3	Transforming growth factor-beta-induced protein ig-h3	21810	P82198
C044R046	5722043	0.00447821	1.90558		UNKNOWN
C044R049	5727570	9.25977e-08	-1.78636		UNKNOWN
C044R067	5725266	3.14562e-10	8.47307		CBM_14, Chitin binding Peritrophin-A domain. This domain is called the Peritrophin-A domain and is found in chitin binding proteins particularly peritrophic matrix proteins of insects and animal chitinases. Copies of the domain are also found in some baculoviruses. Relevant references that describe proteins with this domain include. It is an extracellular domain that contains six conserved cystei…
C044R075	5726750	1.92794e-15	7.03766		UNKNOWN
C044R086	5728509	5.76908e-08	1.94401		UNKNOWN
C044R113	5737383	3.92063e-06	-2.12756		UNKNOWN
C044R123	5724035	3.01397e-05	-2.15536		Zinc metalloproteinase nas-4	182259	P55112
C044R132	5725037	5.62878e-07	2.51994		UNKNOWN
C044R134	5723476	9.56167e-18	-2.56818		Pescadillo homolog	6570125	B4JZG8
C044R140	5728843	1.86979e-10	2.68562	Guanosine monophosphate reductase	Probable GMP reductase	178834	O16294
C044R165	5726528	3.02053e-05	1.59244	Aconitase	Cytoplasmic aconitate hydratase	373916	Q90875
C045R017	5726759	0.000298655	-1.65051	IMP dehydrogenase 1	Inosine-5-monophosphate dehydrogenase 1	3614	P20839
C045R019	5723653	4.53532e-05	1.7044		UNKNOWN
C045R033	5725715	3.09853e-14	-1.95436		UNKNOWN
C045R040	5721785	1.24447e-11	-2.01967		DNA-binding protein HEXBP		Q04832
C045R053	5732591	7.78237e-07	1.62053	Siah-1b	E3 ubiquitin-protein ligase SIAH1B	20438	Q06985
C045R060	5729682	3.60762e-09	179.687		UNKNOWN
C045R065	5726184	3.04935e-06	-1.54469		Protein preli-like	35969	Q9V579
C045R069	5721764	2.72387e-10	1.72827		BTB/POZ domain-containing protein 6-A	553533	Q5TZE1
C045R074	5723571	1.29656e-10	-1.89538		UNKNOWN
C045R083	5731554	7.66304e-08	2.12228	pp-GaNTase 9	Probable N-acetylgalactosaminyltransferase 9	176557	Q9U2C4
C045R088	5722398	3.79337e-08	17.6638		UNKNOWN
C045R109	5728960	8.04194e-14	5.48231		Dual oxidase	33477	Q9VQH2
C045R116	5727445	0.000103837	1.51108		Troponin C, isoform 1		P21797
C045R126	5724516	1.48257e-09	3.01103		E1_DerP2_DerF2, ML domain. ML domain - MD-2-related lipid recognition domain. This family consists of proteins from plants, animals and fungi, including dust mite allergen Der P 2. It has been implicate in lipid recognition, particularly in the recognition of pathogen related products. A mutation in Npc2 causes a rare form of Niemann-Pick type C2 disease.
C045R133	5726369	1.36654e-14	311.674		UNKNOWN
C045R141	5738031	6.18759e-10	2.29946		UNKNOWN
C045R151	5728450	3.89301e-09	-1.96237		60S ribosomal protein L30		P58374
C045R164	5735236	9.96131e-09	2.48573		UNKNOWN
C045R167	5730699	1.79546e-05	4.92777		UNKNOWN
C046R021	5732691	0.00960686	2.07663	PAGM	Phosphoacetylglucosamine mutase		O95394
C046R022	5725903	1.20942e-06	-1.52764		THUMP domain-containing protein 1 homolog	38533	Q9VZD8
C046R023	5736643	9.8669e-09	2.01496	GLUT-8	Solute carrier family 2, facilitated glucose transporter member 8	282867	P58354
C046R032	5721770	4.78582e-12	2.48669		2-oxoglutarate dehydrogenase E1 component-like, mitochondrial	55753	Q9ULD0
C046R035	5730624	2.22458e-07	-1.66329		tRNA (guanine-N(7)-)-methyltransferase	6095251	A8NFF0
C046R060	5726469	6.9732e-15	3.72787		PRK07764, DNA polymerase III subunits gamma and tau; Validated.
C046R062	5736782	1.98035e-13	-2.19348		PITSLRE serine/threonine-protein kinase CDC2L2		Q9UQ88
C046R068	5732449	2.2611e-08	-1.82146		WD repeat-containing protein 55 homolog	6501174	B3M1G0
C046R076	5721996	0.00197906	1.62482	N-acetylglucosamine kinase	N-acetyl-D-glucosamine kinase	508132	Q3SZM9
C046R107	5730226	8.44428e-05	-1.62187		UNKNOWN
C046R112	5730449	4.45335e-12	-10.4928		UNKNOWN
C046R128	5726583	6.86117e-07	-1.67326		UNKNOWN
C046R134	5726174	8.70133e-09	-1.58787		Methyltransferase-like protein 13	414682	Q6NTR1
C046R138	5726035	6.27033e-20	10.1065		UNKNOWN
C046R142	5733274	1.8037e-05	-1.65378		Malate dehydrogenase	1496204	Q9V0D5
C046R158	5729378	2.09361e-13	3.49694	DAP kinase 1	Death-associated protein kinase 1	1612	P53355
C047R022	5729449	2.7813e-12	-1.65098		Transcription factor BTF3 homolog 4	539753	Q2KIY7
C047R028	5737213	0.000219457	-1.78345		Calcium-dependent secretion activator	49968	Q9NHE5
C047R035	5729825	6.96229e-08	-1.54885		UNKNOWN
C047R037	5726760	6.79613e-08	2.49188		DnaJ homolog subfamily B member 5	540083	Q5BIP8
C047R042	5725520	2.85146e-08	2.26329		Zinc finger MYND domain-containing protein 17	74843	Q9D5Z5
C047R043	5724933	1.43845e-07	1.8968	IMPase	Inositol monophosphatase ttx-7	172477	Q19420
C047R050	5732157	1.81623e-05	1.58721	GRS2	Golgi reassembly-stacking protein 2	26003	Q9H8Y8
C047R069	5729291	6.75443e-05	-2.4698		UNKNOWN
C047R079	5725688	1.00461e-07	-1.83704		UNKNOWN
C047R080	5731142	0.000155125	1.86365	ZIP-1	Zinc transporter ZIP1	321324	P59889
C047R085	5728144	2.71137e-07	-1.54613	TAFII20/TAFII15	Transcription initiation factor TFIID subunit 12	614227	Q3T174
C047R089	5739323	2.40008e-08	2.38305		Tubulin polyglutamylase TTLL5		Q8CHB8
C047R095	5722182	1.30376e-05	-1.60682	AMPK beta-1 chain	5-AMP-activated protein kinase subunit beta-1	19079	Q9R078
C047R099	5726575	0.000928891	-1.58186		UNKNOWN
C047R103	5725517	8.5832e-24	600.731		Kunitz/BPTI-like toxin		B5L5M7
C047R109	5724825	1.9221e-13	-1.93206		UNKNOWN
C047R110	5725283	0.000301994	1.66066		UNKNOWN
C047R113	5728909	7.46309e-10	-2.04239	E(spl)mgamma	Enhancer of split mgamma protein	43151	Q01070
C047R122	5729896	2.88024e-09	-1.60247		Pleiotropic regulator 1	533951	Q2KID6
C047R130	5729143	3.56761e-07	1.97593	Na(+)/K(+) ATPase alpha subunit	Sodium/potassium-transporting ATPase subunit alpha		P13607
C047R142	5725996	3.92492e-09	-1.53025	RNA polymerases I, II, and III subunit ABC2	DNA-directed RNA polymerases I, II, and III subunit RPABC2		Q32PE0
C047R148	5737130	2.13717e-05	-1.95866		Elongation of very long chain fatty acids protein AAEL008004	5569887	Q1HRV8
C047R151	5737038	8.27236e-05	-2.59653		ZnMc_astacin_like, Zinc-dependent metalloprotease, astacin_like subfamily or peptidase family M12A, a group of zinc-dependent proteolytic enzymes with a HExxH zinc-binding site/active site. Members of this family may have an amino terminal propeptide, which is cleaved to yield the active protease domain, which is consequently always found at the N-terminus in multi-domain architectures. This fami…
C047R165	5723050	6.71487e-17	-2.43118		Nucleoplasmin, Nucleoplasmin. Nucleoplasmins are also known as chromatin decondensation proteins. They bind to core histones and transfer DNA to them in a reaction that requires ATP. This is thought to play a role in the assembly of regular nucleosomal arrays.
C048R002	5734461	8.07736e-07	-1.82658	FAP	Glomulin	11146	Q92990
C048R010	5722573	1.2652e-08	-1.97226	E(spl)mbeta	Enhancer of split mbeta protein	43152	Q01069
C048R015	5734822	1.36718e-06	-1.5043		Transmembrane protein 120 homolog	31270	Q9U1M2
C048R017	5726983	3.55566e-05	-1.76293		UNKNOWN
C048R026	5737508	1.22423e-12	-1.69018	hCAP	Structural maintenance of chromosomes protein 3	9126	Q9UQE7
C048R062	5730937	1.6068e-14	-2.77306		Putative rRNA methyltransferase 3	303608	Q5RJT2
C048R073	5733616	0.003558	1.74723		UNKNOWN
C048R084	5722519	6.20586e-16	-1.89195	Sm-D2	Probable small nuclear ribonucleoprotein Sm D2	40781	Q9VI10
C048R089	5730389	4.12986e-06	-2.42365		UNKNOWN
C048R116	5725037	3.5843e-05	1.76891		UNKNOWN
C048R120	5728185	3.92499e-19	21.8342		UNKNOWN
C048R124	5738722	4.22936e-17	32.8131		Pro-resilin	36880	Q9V7U0
C048R143	5732759	1.67571e-10	6.93699		UNKNOWN
C048R145	5729932	2.46961e-17	14.6527		Proclotting enzyme heavy chain		P21902
C048R148	5731043	0.000517309	-1.81681		UNKNOWN
C048R161	5733331	2.2765e-08	-1.64536	HLA-HA8	Pumilio domain-containing protein KIAA0020		Q15397
C048R162	5726553	1.48001e-12	3.11058		UNKNOWN
C048R163	5730425	9.91969e-06	-2.26744	MMP-9	Matrix metalloproteinase-9		O18733
C049R016	5734654	7.12201e-15	61.5863		UNKNOWN
C049R044	5722609	6.13936e-06	-4.50621		UNKNOWN
C049R047	5729263	3.37453e-14	24.2		UNKNOWN
C049R062	5730472	4.98519e-05	1.72276		AMP deaminase 2		Q01433
C049R074	5722062	1.59705e-06	22.4746		UNKNOWN
C049R080	5722150	0.000450463	-1.54813	Alpha-2-MRAP	Alpha-2-macroglobulin receptor-associated protein	4043	P30533
C049R082	5734184	7.97573e-11	3.20446		UNKNOWN
C049R087	5722736	1.12825e-08	-1.501		Nucleolar protein 16		Q4SQ06
C049R088	5723694	1.67016e-21	49.9758		UNKNOWN
C049R091	5734654	3.60243e-19	235.187		UNKNOWN
C049R097	5736949	2.73017e-10	-1.6367		Pre-rRNA-processing protein TSR2 homolog		Q3KPN2
C049R103	5728223	1.58336e-06	-1.50263		Bromodomain adjacent to zinc finger domain protein 2B	395400	Q9DE13
C049R104	5730809	7.49388e-08	-1.55807	eIF3i	Eukaryotic translation initiation factor 3 subunit I	732970	Q1HPW4
C049R118	5730621	3.23649e-10	-2.16439		Kelch domain-containing protein 4	100172995	Q5R8W1
C049R119	5737372	0.000183049	-1.50206		UNKNOWN
C049R124	5727882	1.97729e-11	-2.63018		UNKNOWN
C049R125	5730094	1.36468e-05	-2.46149		UNKNOWN
C049R129	5732585	1.02751e-21	53.1248		UNKNOWN
C049R147	5726445	0.00014255	1.52117		Calcineurin subunit B type 2	46456	Q24214
C049R151	5725743	4.68923e-14	5.45026		UNKNOWN
C049R153	5735673	1.27853e-14	71.0096		UNKNOWN
C049R162	5722818	1.54744e-10	2.02476		UNKNOWN
C049R163	5729247	5.72944e-07	-1.61574		UNKNOWN
C049R166	5725215	7.19209e-09	-1.64733	DHS	Probable deoxyhypusine synthase	38917	Q9VSF4
C049R169	5726007	1.48424e-09	-1.88003		UNKNOWN
C050R001	5733136	4.37641e-06	-1.51677		Surfeit locus protein 6 homolog	42370	Q9VDS6
C050R016	5729935	4.30763e-07	2.65129	UNC-45B	Protein unc-45 homolog B	146862	Q8IWX7
C050R022	5727438	0.000852413	-1.53026		UNKNOWN
C050R028	5726509	2.17881e-05	-1.60513		WD repeat and SOF domain-containing protein 1	380321	Q7ZYQ6
C050R037	5724260	6.7533e-06	-2.64564		UNKNOWN
C050R041	5728134	3.75079e-06	1.64311		Ras-related protein Rab-4B	445498	Q68EK7
C050R053	5728969	0.00149999	1.55994		Proclotting enzyme heavy chain		P21902
C050R065	5735993	2.28148e-09	16.2348		UNKNOWN
C050R076	5723384	7.39272e-12	7.83968		UNKNOWN
C050R083	5723861	4.34596e-09	-1.78565		Polycomb protein Sfmbt	4816464	Q29L50
C050R092	5736336	7.38114e-08	-1.84383	hSPT6	Transcription elongation factor SPT6		Q7KZ85
C050R104	5735508	2.2904e-25	31.5583		UNKNOWN
C050R112	5731079	6.8988e-06	-6.14027		UNKNOWN
C050R122	5724354	3.2833e-08	-1.79187		UNKNOWN
C050R127	5727953	1.13746e-15	-1.80796		Probable ribosome biogenesis protein RLP24	225215; 623867	Q99L28
C050R128	5734329	2.02457e-13	-2.30116		Nucleolar GTP-binding protein 1	23560	Q9BZE4
C050R152	5729489	5.80022e-12	-2.23344		Putative ribosomal RNA methyltransferase NOP2	4839	P46087
C051R009	5732996	5.05237e-06	-1.61356	Tho2	THO complex subunit 2	331401	B1AZI6
C051R015	5723952	1.50783e-06	1.558		UNKNOWN
C051R038	5725535	1.62652e-05	2.05218		Probable glucosamine 6-phosphate N-acetyltransferase	43504	Q9VAI0
C051R041	5732307	8.3068e-08	-2.80599	MMP-2	72 kDa type IV collagenase	386583	Q90611
C051R049	5735842	1.01958e-08	-1.70382		UNKNOWN
C051R070	5736379	5.49312e-05	2.7313		UNKNOWN
C051R073	5728355	6.20447e-13	-1.88365	U3 snoRNP-associated 55 kDa protein	U3 small nucleolar RNA-interacting protein 2	9136	O43818
C051R086	5733241	1.44372e-09	2.35702	Na(+)/K(+) ATPase alpha subunit	Sodium/potassium-transporting ATPase subunit alpha		P13607
C051R087	5731049	1.27717e-05	-1.50499		UNKNOWN
C051R092	5724196	4.41616e-06	24.7929		UNKNOWN
C051R104	5733170	2.80381e-06	-1.66556		Alpha-ketoglutarate-dependent dioxygenase alkB homolog 2	121642	Q6NS38
C051R107	5728318	3.00014e-07	1.51056		Lamin Dm0	33782	P08928
C051R117	5726174	4.41026e-08	-1.7409		Methyltransferase-like protein 13	414682	Q6NTR1
C051R119	5725622	1.0615e-07	1.53953		Transaldolase	21351	Q93092
C051R126	5734732	6.26571e-10	-1.75394		26S proteasome non-ATPase regulatory subunit 2	539784	P56701
C051R152	5727322	9.18884e-16	-1.94026	HP1 beta	Chromobox protein homolog 1	10951	P83916
C051R160	5728467	0.000109259	-2.847		UNKNOWN
C051R162	5721852	0.00017324	1.59888		UNKNOWN
C051R164	5737204	1.87833e-11	-2.49726		UNKNOWN
C052R011	5730911	6.39731e-09	-1.74728	Aurora-A	Serine/threonine-protein kinase 6	397925	Q91820
C052R031	5733028	2.47718e-06	1.77684		Serine-threonine kinase receptor-associated protein	297699	Q5XIG8
C052R034	5724396	0.000670307	1.87451		UNKNOWN
C052R041	5740078	3.37814e-05	1.50665		Probable serine incorporator	5513123	A7S4N4
C052R051	5731202	6.17245e-12	-2.03052	PPIase	FK506-binding protein 4	2288	Q02790
C052R052	5736907	0.000389465	-4.4445		UNKNOWN
C052R054	5737444	2.45639e-15	-2.03299		PAT1, Topoisomerase II-associated protein PAT1. Members of this family are necessary for accurate chromosome transmission during cell division.
C052R073	5725778	6.79483e-09	-1.52011		Probable ATP-dependent RNA helicase DDX28	71986	Q9CWT6
C052R095	5729089	1.63691e-15	18.3482		Sugar transporter ERD6-like 4	838529	Q93YP9
C052R110	5735445	3.1093e-16	-2.14697		UNKNOWN
C052R112	5729485	5.92704e-14	36.4734		Brain-specific angiogenesis inhibitor 2	230775	Q8CGM1
C052R135	5725108	1.07386e-14	3.08363		Hypoxia up-regulated protein 1		Q566I3
C052R139	5734968	2.11538e-05	1.67874	GAPDH	Glyceraldehyde-3-phosphate dehydrogenase		A3FKF7
C052R141	5722652	8.54187e-06	-2.54381	MMP-9	Matrix metalloproteinase-9	17395	P41245
C052R157	5726704	3.48577e-09	-2.13922		UNKNOWN
C052R159	5732694	1.89388e-10	-1.60706	Nudix motif 19	Nucleoside diphosphate-linked moiety X motif 19, mitochondrial	427548	Q5ZL13
C052R167	5724819	0.000617216	-1.96555		UNKNOWN
C052R169	5721769	1.422e-07	-1.61353	Eukaryotic release factor 1	Eukaryotic peptide chain release factor subunit 1	40240	Q9VPH7
C053R012	5732679	0.00892284	-1.785	MMP-9	Matrix metalloproteinase-9	81687	P50282
C053R014	5739118	0.00151928	-1.60223	URE-binding protein 1	E3 ubiquitin-protein ligase HUWE1		Q7TMY8
C053R015	5722952	3.59503e-15	-2.12528	snRNP-E	Small nuclear ribonucleoprotein E	393979	Q7ZUG0
C053R016	5732275	0.00177693	-1.54685	DHPase	Dihydropyrimidinase	1807	Q14117
C053R037	5722916	6.56857e-15	-2.27176		Protein LSM14 homolog B	149986	Q9BX40
C053R061	5731864	6.47771e-15	-4.59029	NASP	Nuclear autoantigenic sperm protein	298441	Q66HD3
C053R062	5729053	1.30762e-09	-1.87806	hNup188	Nucleoporin NUP188 homolog	23511	Q5SRE5
C053R067	5740606	1.69447e-07	-1.96809		UNKNOWN
C053R073	5726292	1.55696e-09	-1.79601		RNA-binding protein 28	55131	Q9NW13
C053R076	5737123	0.000496802	1.50009	Innexin-2	Innexin inx2		Q9XYN1
C053R079	5734686	0.00014808	5.79017		Zinc metalloproteinase nas-6	181796	Q9U3S9
C053R086	5726598	2.81033e-09	-1.65464		UNKNOWN
C053R110	5734128	1.04625e-15	9.00601		Estrogen sulfotransferase, testis isoform		P49891
C053R123	5723314	1.01605e-05	1.77814		UNKNOWN
C053R129	5735731	1.99833e-22	124.861		UNKNOWN
C053R158	5725339	8.07443e-05	-1.80001		Leucine-rich repeat and WD repeat-containing protein 1	444544	Q6GM71
C053R159	5722865	0.00245287	5.40002		UNKNOWN
C054R004	5732690	1.08544e-06	-1.86508		UNKNOWN
C054R012	5736216	0.000203617	-1.68167	SART-3	Squamous cell carcinoma antigen recognized by T-cells 3	53890	Q9JLI8
C054R014	5727860	9.95069e-10	-2.33628	TdT-interacting factor 2	Deoxynucleotidyltransferase terminal-interacting protein 2	30836	Q5QJE6
C054R026	5738574	1.00112e-08	2.13367	AOE37-2	Peroxiredoxin-4	10549	Q13162
C054R040	5739021	8.51577e-11	-2.34317	APC4	Anaphase-promoting complex subunit 4	100172595	Q5RAQ5
C054R046	5733749	1.56075e-06	-1.67538		UNKNOWN
C054R055	5722115	2.40742e-09	-1.55589	ELP2	Probable elongator complex protein 2	36123	Q7K4B3
C054R071	5736250	3.37932e-14	-1.69902		Exosome complex exonuclease RRP41	109075	Q921I9
C054R094	5733491	0.00107931	2.126		von Willebrand factor D and EGF domain-containing protein		Q8N2E2
C054R095	5728676	1.38501e-13	-2.77598		DNA replication licensing factor mcm5	550081	Q561P5
C054R122	5738452	3.67422e-05	1.69641		UNKNOWN
C054R130	5733375	7.01036e-11	1.75206		BTB/POZ domain-containing protein 3		P58545
C054R131	5726167	1.64717e-08	-1.65231		Uncharacterized protein C20orf72	92667	Q9BQP7
C054R134	5732440	1.08521e-06	-2.52935		UNKNOWN
C054R140	5731086	1.01811e-12	-2.38562	RNase H2 subunit B	Ribonuclease H2 subunit B	79621	Q5TBB1
C054R144	5723301	7.06464e-14	69.4018		UNKNOWN
C054R150	5736293	1.84097e-05	-1.55257		UNKNOWN
C054R154	5739354	2.30361e-10	20.0958		PCEMA1, Acidic phosphoprotein precursor PCEMA1. This family consists of several acidic phosphoprotein precursor PCEMA1 sequences which appear to be found exclusively in Plasmodium chabaudi. PCEMA1 is an antigen that is associated with the membrane of the infected erythrocyte throughout the entire intraerythrocytic cycle. The exact function of this family is unclear.
C054R156	5731818	7.67482e-09	-1.75496		RING finger protein 220	55182	Q5VTB9
C054R164	5723407	6.52955e-16	10.2703		UNKNOWN
C054R169	5726981	3.30374e-06	2.10877		UNKNOWN
C055R006	5728941	4.06515e-11	-2.04627		UNKNOWN
C055R008	5734530	0.0013913	-1.5122		UNKNOWN
C055R024	5731663	2.44061e-08	1.8066		Uncharacterized protein C4B3.18	2539367	Q9USK7
C055R042	5726369	8.75335e-26	148.413		UNKNOWN
C055R053	5737633	1.70016e-11	-124.486		UNKNOWN
C055R062	5725326	5.12866e-11	-3.32485		UNKNOWN
C055R071	5726053	0.00320775	-3.40646	ERp72	Protein disulfide-isomerase A4	9601	P13667
C055R076	5740004	3.33225e-05	-1.71571	Protein FACJ	Fanconi anemia group J protein homolog	417642	Q3YK19
C055R082	5721796	9.75331e-19	237.923		Axoneme-associated protein mst101(2)		Q08696
C055R084	5734222	2.26521e-10	-2.28671		UNKNOWN
C055R087	5738329	7.59781e-07	-1.63244		UNKNOWN
C055R093	5723878	0.00014491	2.00605		Abhydrolase domain-containing protein 14B	300983	Q6DGG1
C055R102	5721949	1.77308e-06	-1.55607		Protein FAM136A	494828	Q63ZH8
C055R111	5727221	1.98527e-12	42.186		UNKNOWN
C055R130	5721942	7.33358e-05	-1.51592		UNKNOWN
C055R140	5731287	2.94266e-08	2.97093		UNKNOWN
C055R145	5728844	1.38696e-25	212.542		UNKNOWN
C055R146	5723996	7.52048e-07	2.17753		Glycine receptor subunit alpha-4	14657	Q61603
C055R147	5724418	7.97407e-05	-1.61229		Dihydropteridine reductase	618084	Q3T0Z7
C055R152	5739378	2.11479e-07	49.2966		UNKNOWN
C055R155	5724575	2.57296e-06	-1.73049		UNKNOWN
C055R165	5734782	1.50135e-16	17.4394		UNKNOWN
C055R166	5739922	3.85388e-07	2.67151		Coactosin-like protein	617165	Q2HJ57
C055R167	5729580	1.03472e-15	11.8303		UNKNOWN
C056R006	5724607	5.67961e-05	-1.5289		Probable ATP-dependent RNA helicase DDX4		Q4R5S7
C056R011	5730250	6.06904e-10	-2.47275		Proclotting enzyme heavy chain		P21902
C056R021	5731182	1.53804e-05	-1.60376	PDI	Protein disulfide-isomerase	100173809	Q5R5B6
C056R040	5736365	0.00042201	1.80963		UNKNOWN
C056R048	5732227	4.68867e-06	-1.5095	ARP1B	Beta-centractin	10120	P42025
C056R062	5726063	1.01116e-17	5.55392		UNKNOWN
C056R067	5738231	4.12943e-16	1439.31		FhaB, Large exoproteins involved in heme utilization or adhesion [Intracellular trafficking and secretion].
C056R068	5729926	2.40324e-09	1.78068	AK	Probable adenylate kinase isoenzyme F38B2.4	181317	Q20140
C056R073	5735422	1.03557e-24	553.083	TFPI	Tissue factor pathway inhibitor	21788	O54819
C056R090	5729905	3.60031e-08	2.16848	LACS 4	Long-chain-fatty-acid--CoA ligase 4	113976	O35547
C056R092	5731569	6.35183e-05	11.0927		UNKNOWN
C056R111	5727855	2.27946e-06	-1.82412		UNKNOWN
C056R113	5722579	2.77415e-15	19.5741		Torso-like protein	42564	P40689
C056R123	5730107	0.00316244	1.52259		Netrin receptor UNC5A	107448	Q8K1S4
C056R124	5737062	7.23841e-13	-10.3346		UNKNOWN
C056R148	5736947	0.000298482	-1.68204	GlcN6P deaminase 1	Glucosamine-6-phosphate isomerase 1	522919	A4FV08
C056R153	5731251	6.57364e-09	-3.90383		UNKNOWN
C056R155	5726766	2.82046e-10	4.5389		UNKNOWN
C056R162	5730280	7.10622e-08	1.93274	ODC-Az	Ornithine decarboxylase antizyme	18245	P54369
C056R163	5726127	4.18072e-11	-2.53288		UNKNOWN
C056R167	5733176	2.34176e-05	-3.71931		GRP, Glycine rich protein family. This family of proteins includes several glycine rich proteins as well as two nodulins 16 and 24. The family also contains proteins that are induced in response to various stresses.
C057R001	5738827	9.86193e-08	-1.86555		UNKNOWN
C057R008	5724987	2.76855e-06	29.7562		UNKNOWN
C057R010	5729035	6.19138e-09	-1.6393		Uncharacterized protein ZC395.10	175727	Q23280
C057R016	5728739	6.96484e-05	1.54043		UNKNOWN
C057R017	5731881	1.43954e-12	-1.57898		Prolyl-tRNA synthetase		P07814
C057R027	5726984	1.53214e-09	-1.90869		UNKNOWN
C057R032	5723432	2.1519e-14	15.275		UNKNOWN
C057R045	5732703	1.41167e-07	2.23731		UNKNOWN
C057R056	5725610	1.29026e-22	105.912		KU, BPTI/Kunitz family of serine protease inhibitors. Serine protease inhibitors. One member of the family is encoded by an alternatively-spliced form of Alzheimers amyloid beta-protein.
C057R059	5724641	3.18976e-09	-1.72099		UNKNOWN
C057R060	5723074	5.30889e-08	2.84603		UNKNOWN
C057R076	5725703	7.07712e-09	-1.61218	ARID domain-containing protein 2	AT-rich interactive domain-containing protein 2		Q68CP9
C057R082	5734326	7.54182e-07	1.52167		CXXU_selWTH, This model represents a domain found in both bacteria and animals, including animal proteins SelT, SelW, and SelH, all of which are selenoproteins. In a CXXC motif near the N-terminus of the domain, selenocysteine may replace the second Cys. Proteins with this domain may include an insert of about 70 amino acids. This model is broader than the current SelW model pfam05169 in Pfam.
C057R091	5734672	1.2942e-05	-1.7954		Glutathione S-transferase 1, isoform D	1273988	Q93113
C057R098	5735655	0.00863589	3.13063		UNKNOWN
C057R099	5732541	2.60476e-09	-2.03852		Nucleolar protein 58		Q4R779
C057R101	5734856	3.788e-05	2.03491	FEM1a	Protein fem-1 homolog A	327613	Q6P9Z4
C057R114	5733123	1.81475e-05	1.5217		Tubulin beta chain		P11833
C057R121	5724446	0.00550186	-3.18912		UNKNOWN
C057R123	5735844	2.86501e-21	160.864		UNKNOWN
C057R164	5724358	1.42531e-05	1.88824		UNKNOWN
C057R165	5727953	6.9732e-15	-1.81877		Probable ribosome biogenesis protein RLP24	225215; 623867	Q99L28
C058R009	5724061	3.83383e-13	21.8727		Pro-resilin	36880	Q9V7U0
C058R010	5726737	5.8048e-13	22.7145		UNKNOWN
C058R025	5725930	1.81885e-12	1.71093		Transmembrane 9 superfamily member 3	56889	Q9HD45
C058R034	5730530	7.74224e-13	6.57663	GFAT 2	Glucosamine--fructose-6-phosphate aminotransferase [isomerizing] 2	9945	O94808
C058R046	5722764	1.04177e-06	38.4696		UNKNOWN
C058R077	5731753	4.40794e-09	-1.89663		Transportin-1	767620	Q3SYU7
C058R089	5729137	1.66944e-06	1.70306		Endosulfine, cAMP-regulated phosphoprotein/endosulfine conserved region. Conserved region found in both cAMP-regulated phosphoprotein 19 (ARPP-19) and Alpha/Beta endosulfine. No function has yet been assigned to ARPP-19. Endosulfine is the endogenous ligand for the ATP-dependent potassium (K ATP) channels which occupy a key position in the control of insulin release from the pancreatic beta cell …
C058R090	5729198	7.0244e-06	-2.27385		UNKNOWN
C058R094	5735818	2.06535e-12	3.30694		UNKNOWN
C058R101	5729587	1.90858e-12	-1.80255		UNKNOWN
C058R102	5729646	4.47379e-08	1.57029		UNKNOWN
C058R106	5732985	1.5592e-05	1.61931	Glycerophosphodiester phosphodiesterase	Glycerophosphoryl diester phosphodiesterase	946725	P09394
C058R112	5724158	1.05313e-12	73.5131		UNKNOWN
C058R114	5732604	1.45929e-12	2.67984		Myosin heavy chain, muscle		P05661
C058R121	5732126	5.31994e-06	1.91802		Glutamine synthetase		Q04831
C058R132	5726022	4.55725e-09	-1.53687		UNKNOWN
C058R135	5725247	5.66574e-12	3.68102		Cystathionine beta-synthase		Q58H57
C058R138	5724170	3.00211e-10	2.41247		zf-LITAF-like, LITAF-like zinc finger domain. Members of this family are usually short proteins (<300 residues) with the motif C-XX-C- separated from a more C-terminal cysteine-rich motif HX-C(P)X-C-X4-G-R by a variable region of usually 25-30 (hydrophobic) residues. This domain was first identified in LPS-induced tumour necrosis alpha factor (LITAF) which is produced in mammalian cells after bei…
C058R168	5725670	1.9155e-11	3.25092		UNKNOWN
C059R008	5739594	6.26425e-07	1.91497		Leucine-rich repeat-containing protein 40	334130	Q7SXW3
C059R030	5725670	3.411e-11	2.9225		UNKNOWN
C059R051	5727766	0.000257356	1.54131		Titin		Q9I7U4
C059R055	5732696	0.000796699	-1.52038		Clathrin heavy chain 1	54241	P11442
C059R070	5735508	5.19476e-28	159.535		UNKNOWN
C059R081	5723713	3.44819e-10	-1.78173		UNKNOWN
C059R083	5723161	5.78867e-12	77.8889		Lectin_C, Lectin C-type domain. This family includes both long and short form C-type.
C059R088	5734084	8.93562e-06	6.67416		UNKNOWN
C059R092	5722398	2.81713e-12	11.002		UNKNOWN
C059R103	5726073	0.000345322	-1.59397		UNKNOWN
C059R108	5722981	1.40555e-17	14.8144		UNKNOWN
C059R143	5728088	1.00865e-07	-1.76893		Barrier-to-autointegration factor sp|Q5RBU9.1|BAF_PONAB RecName: Full=Barrier-to-autointegration factor	8815	O75531
C059R150	5726761	8.11094e-26	230.544		UNKNOWN
C059R157	5734998	8.79719e-13	33.7389	TESSP-1	Testis serine protease 1	71003	Q920S2
C059R169	5726844	2.68539e-09	3.02246		ChtBD2, Chitin-binding domain type 2.
C060R004	5734672	8.89931e-05	-1.69928		Glutathione S-transferase 1, isoform D	1273988	Q93113
C060R025	5724641	4.51752e-10	-1.72172		UNKNOWN
C060R034	5724975	4.24433e-07	2.22113		UNKNOWN
C060R042	5726037	0.000142263	1.54422	Mothers against DPP homolog 4	Mothers against decapentaplegic homolog 4	4089	Q13485
C060R047	5727978	3.67947e-07	-1.57412		UNKNOWN
C060R061	5738435	3.43138e-23	131.22		UNKNOWN
C060R063	5733021	1.86829e-14	-2.45662		H/ACA ribonucleoprotein complex subunit 4	37873	O44081
C060R067	5739130	2.55931e-06	-1.88464		UNKNOWN
C060R073	5737192	5.09154e-06	1.98025		Gustatory receptor trehalose 1	140439	Q9NDM2
C060R075	5729839	8.75196e-10	36.4598		Glutenin_hmw, High molecular weight glutenin subunit. Members of this family include high molecular weight subunits of glutenin. This group of gluten proteins is thought to be largely responsible for the elastic properties of gluten, and hence, doughs. Indeed, glutenin high molecular weight subunits are classified as elastomeric proteins, because the glutenin network can withstand significant def…
C060R116	5735799	1.77098e-06	11.4152		UNKNOWN
C060R117	5730910	2.50362e-09	-1.84411		Histone RNA hairpin-binding protein	43448	Q9VAN6
C060R132	5738785	1.97447e-10	-2.78726		PRK13808, adenylate kinase; Provisional.
C060R142	5724506	9.16884e-05	1.82776	ABP-280	Filamin-A	192176	Q8BTM8
C060R153	5726164	3.03331e-15	-2.84617		DNA replication licensing factor MCM4	35679	Q26454
C060R156	5724346	1.47695e-09	-1.58401	CSTF 50 kDa subunit	Cleavage stimulation factor 50 kDa subunit	1477	Q05048
C060R165	5725870	8.50004e-13	5.82916		UNKNOWN
C060R170	5730513	6.54606e-06	-1.60718		UNKNOWN
C061R002	5735510	1.63695e-19	37.6139		UNKNOWN
C061R006	5729823	0.000729565	1.57662		UNKNOWN
C061R012	5739549	5.53986e-17	16.2253		UNKNOWN
C061R020	5732221	3.38893e-05	-1.63885	UCH-L5	Ubiquitin carboxyl-terminal hydrolase isozyme L5	51377	Q9Y5K5
C061R021	5723767	4.83787e-12	11.0835		UNKNOWN
C061R028	5728967	1.51181e-10	2.20738		Ufm1-conjugating enzyme 1	537221	Q5E953
C061R035	5727479	2.02812e-15	-26.0265		PRK07003, DNA polymerase III subunits gamma and tau; Validated.
C061R036	5730674	5.86479e-15	-1.77938	Imp7	Importin-7	233726	Q9EPL8
C061R049	5721869	2.34834e-06	-1.66286		Cell division cycle protein 20 homolog	991	Q12834
C061R065	5723373	5.8733e-06	1.5741		UNKNOWN
C061R082	5728585	1.67483e-08	-2.25732		Putative oxidoreductase GLYR1 homolog	5568239	Q175F8
C061R089	5740402	2.13164e-07	5.10994		UNKNOWN
C061R110	5733275	3.15639e-11	-1.67179	SRP55	Serine-arginine protein 55		P26686
C061R111	5722665	4.10407e-11	-1.86822	Protein NOC2 homolog	Nucleolar complex protein 2 homolog	508638	Q3SYU1
C061R115	5722654	0.000352016	2.09649		UNKNOWN
C061R119	5721969	0.00218222	-1.89857		ANK, ankyrin repeats; ankyrin repeats mediate protein-protein interactions in very diverse families of proteins. The number of ANK repeats in a protein can range from 2 to over 20 (ankyrins, for example). ANK repeats may occur in combinations with other types of domains. The structural repeat unit contains two antiparallel helices and a beta-hairpin, repeats are stacked in a superhelical arrangem…
C061R123	5729780	7.75673e-08	-1.85718		UNKNOWN
C061R128	5731741	1.4536e-06	-1.54399	CK II sp|P68400.1|CSK21_HUMAN RecName: Full=Casein kinase II subunit alpha	Casein kinase II subunit alpha	282419	P68399
C061R132	5725150	0.000102199	-4.02238		UNKNOWN
C061R134	5735535	1.87293e-14	22.9317		PRK07764, DNA polymerase III subunits gamma and tau; Validated.
C061R158	5735959	3.49132e-27	80.2262		UNKNOWN
C061R164	5738188	0.000331658	2.5045		UNKNOWN
C062R007	5723375	1.78247e-10	-1.76762	HD1	Probable histone deacetylase 1-B		O42227
C062R011	5727438	1.80189e-06	-1.64793		UNKNOWN
C062R026	5736182	1.47729e-05	1.58378		Tropomyosin, Tropomyosin.
C062R033	5722785	1.68407e-12	-2.00664	SAP 61	Splicing factor 3A subunit 3	10946	Q12874
C062R036	5721995	2.71886e-11	3.49965		UNKNOWN
C062R037	5722565	8.47036e-12	31.2286		RT_LTR, RT_LTR: Reverse transcriptases (RTs) from retrotransposons and retroviruses which have long terminal repeats (LTRs) in their DNA copies but not in their RNA template. RT catalyzes DNA replication from an RNA template, and is responsible for the replication of retroelements. An RT gene is usually indicative of a mobile element such as a retrotransposon or retrovirus. RTs are present in a v…
C062R043	5722141	8.31014e-08	-2.02885	hKSR2	Kinase suppressor of Ras 2	283455	Q6VAB6
C062R053	5738771	6.31907e-06	-1.63994		U2AF_lg, Members of this subfamily are found in plants, metazoa and fungi.
C062R057	5734966	8.93895e-06	-1.75962	APC5	Anaphase-promoting complex subunit 5	51433	Q9UJX4
C062R061	5729781	3.78582e-12	-1.81502		Protein LAS1 homolog	76130	A2BE28
C062R069	5725927	6.98509e-12	4.44315		UNKNOWN
C062R071	5739360	1.3436e-16	56.2581		PRK12323, DNA polymerase III subunits gamma and tau; Provisional.
C062R079	5735547	7.96121e-12	65.1762		UNKNOWN
C062R093	5731323	1.06462e-08	-2.77309		UNKNOWN
C062R102	5722065	0.000259966	1.69815		UNKNOWN
C062R103	5725207	9.90377e-05	8.50959		UNKNOWN
C062R107	5725185	4.80384e-12	3.30841		UNKNOWN
C062R109	5726367	1.19594e-10	5.84904		Protein msta, isoform A	31200	O46040
C062R154	5729558	0.00527982	-1.96867		UNKNOWN
C062R157	5735179	5.74727e-15	5.68574		UNKNOWN
C062R162	5728152	6.92364e-05	-1.53657		BUD22, BUD22. BUD22 has been shown in yeast to be a nuclear protein involved in bud-site selection. It plays a role in positioning the proximal bud pole signal.
C063R012	5736744	1.65969e-06	-1.7836		UNKNOWN
C063R016	5730397	3.21317e-08	-5.67126		UNKNOWN
C063R025	5733085	5.87084e-09	1.58776	GCP-4	Gamma-tubulin complex component 4	27229	Q9UGJ1
C063R027	5722987	0.000188885	1.93652	AtPIP5K8	Phosphatidylinositol-4-phosphate 5-kinase 8	842381	Q8RY89
C063R028	5736377	4.69634e-21	97.7274		Papilin	43872	Q868Z9
C063R034	5722185	5.92661e-08	1.83592		UNKNOWN
C063R035	5727519	3.34005e-08	-1.80389		UNKNOWN
C063R037	5723334	8.26082e-10	-1.76203		Suppressor of G2 allele of SKP1 homolog	67955	Q9CX34
C063R053	5740203	4.46975e-11	2.9132		UNKNOWN
C063R061	5725840	5.22977e-13	2.42564		Probable phosphatase phospho2	493318	Q66KD6
C063R063	5731863	6.2019e-08	1.86401		SEC14-like protein 1	6397	Q92503
C063R066	5728844	7.26286e-26	95.5572		UNKNOWN
C063R068	5730885	0.000373579	-1.53739		Collagen alpha-2(IV) chain	181708	P17140
C063R082	5724332	2.91651e-06	-1.54605		Ras-like protein		P18262
C063R104	5725193	2.28607e-21	75.1646		UNKNOWN
C063R109	5725619	6.50656e-26	320.588		UNKNOWN
C063R116	5726907	1.8428e-07	4.50635		JHBP, Juvenile hormone binding protein domains in insects. The juvenile hormone exerts pleiotropic functions during insect life cycles and its binding proteins regulate these functions.
C063R155	5731998	0.00424915	1.66005		RING finger protein unkempt	42738	Q86B79
C063R163	5731407	2.39652e-10	-1.86534	hCAP-H	Condensin complex subunit 2	23397	Q15003
C064R001	5726535	2.29177e-07	1.89064		ZP, Zona pellucida (ZP) domain. ZP proteins are responsible for sperm-adhesion fo the zona pellucida. ZP domains are also present in multidomain transmembrane proteins such as glycoprotein GP2, uromodulin and TGF-beta receptor type III (betaglycan).
C064R020	5725621	0.00163764	1.50469		UNKNOWN
C064R022	5726170	7.36327e-23	70.8934		UNKNOWN
C064R030	5722610	3.11739e-06	1.73522		Protein msta, isoform A	31200	O46040
C064R040	5730119	1.97073e-15	-2.7256		Histone H2A sp|P84052.2|H2A_DROER RecName: Full=Histone H2A sp|P84053.2|H2A_DROHY RecName: Full=Histone H2A sp|P84054.2|H2A_DROSI RecName: Full=Histone H2A sp|P84055.2|H2A_DROYA RecName: Full=Histone H2A sp|P84056.2|H2A_RHYAM RecName: Full=Histone H2A sp|P84057.2|H2A_TIGCA RecName: Full=Histone H2A	318855; 3771774; 3771783; 3771785; 3772148; 3772278; 3772282; 3772345; 3772351; 3772360; 3772447; 3772448; 3772505; 3772541; 3772565; 3772618; 3772632	P84051
C064R050	5732945	9.13098e-07	-2.00176		UNKNOWN
C064R055	5734657	5.45761e-06	11.8044		UNKNOWN
C064R058	5725731	0.000269597	-1.50932		E3 ubiquitin-protein ligase UBR3	68795	Q5U430
C064R077	5736895	2.28533e-06	-2.04413		An_peroxidase, Animal haem peroxidase.
C064R082	5728510	1.44701e-12	23.4481		Chitin_bind_4, Insect cuticle protein. Many insect cuticular proteins include a 35-36 amino acid motif known as the R&R consensus. The extensive conservation of this region led to the suggestion that it functions to bind chitin. Provocatively, it has no sequence similarity to the well-known cysteine-containing chitin-binding domain found in chitinases and some peritrophic membrane proteins. Chiti…
C064R084	5727715	1.70707e-17	12.7907		Chitin_bind_4, Insect cuticle protein. Many insect cuticular proteins include a 35-36 amino acid motif known as the R&R consensus. The extensive conservation of this region led to the suggestion that it functions to bind chitin. Provocatively, it has no sequence similarity to the well-known cysteine-containing chitin-binding domain found in chitinases and some peritrophic membrane proteins. Chiti…
C064R086	5726936	1.16515e-05	-3.24531	MMP-2	72 kDa type IV collagenase	386583	Q90611
C064R103	5724411	8.3586e-05	-3.87414		MDN1, AAA ATPase containing von Willebrand factor type A (vWA) domain [General function prediction only].
C064R107	5725567	8.85195e-08	2.38765		Ribulose-phosphate 3-epimerase	6120	Q96AT9
C064R126	5735020	8.02649e-13	-1.73792	eIF-6	Eukaryotic translation initiation factor 6	3692	P56537
C064R130	5732591	5.18945e-10	2.1512	Siah-1b	E3 ubiquitin-protein ligase SIAH1B	20438	Q06985
C064R169	5728587	4.65704e-09	-2.75684		Dehydrogenase/reductase SDR family member 1	52585	Q99L04
C065R010	5726397	2.96131e-06	-1.77197		UNKNOWN
C065R011	5724942	3.50886e-07	-1.93423		Selenide, water dikinase	36587	O18373
C065R012	5725516	1.60167e-25	360.787		Kunitz/BPTI-like toxin		B5L5M7
C065R017	5739276	6.32534e-06	-1.87943		UNKNOWN
C065R021	5729383	7.69435e-06	1.86866	TRAP-delta	Translocon-associated protein subunit delta	20832	Q62186
C065R039	5730148	3.69324e-06	-1.73902		UNKNOWN
C065R046	5731948	1.20438e-05	-1.5762		UNKNOWN
C065R052	5732563	4.04482e-06	2.35684	TN	Tenascin	21923	Q80YX1
C065R054	5730461	0.000504519	-1.55861		UNKNOWN
C065R057	5739819	1.77454e-13	-13.4744		UNKNOWN
C065R062	5724603	1.3442e-06	2.08582		UNKNOWN
C065R075	5733885	2.64994e-06	1.78181		UNKNOWN
C065R079	5731311	5.81917e-10	-1.90087	TCP-1-delta	T-complex protein 1 subunit delta		Q9NB32
C065R101	5732780	7.06087e-06	1.54687	BCAT(c)	Branched-chain-amino-acid aminotransferase, cytosolic	29592	P54690
C065R119	5722241	3.80579e-10	13.6965		UNKNOWN
C065R150	5722282	1.75807e-05	1.52105	AMAN II	Alpha-mannosidase 2	41126	Q24451
C065R151	5730717	1.80573e-06	-3.91753	Notch 3	Notch 3 intracellular domain	18131	Q61982
C065R161	5726130	5.2093e-06	1.81425	TGFB-inducible early growth response protein 2	Krueppel-like factor 11	8462	O14901
C065R165	5731343	0.00394799	-1.72846		UNKNOWN
C066R003	5728666	2.97758e-05	-1.59586		UNKNOWN
C066R016	5730475	1.8593e-06	-1.63985		Pre-mRNA-splicing factor CWC22 homolog	57703	Q9HCG8
C066R042	5734752	2.77062e-07	-1.76046		Homeobox, Homeobox domain.
C066R046	5738145	2.48004e-14	-2.15926	SKB1 homolog	Protein arginine N-methyltransferase 5	27374	Q8CIG8
C066R049	5726094	2.85962e-17	21.7151		Papilin	43872	Q868Z9
C066R054	5724674	2.70576e-11	2.46468	LKR	Saccharopine dehydrogenase	520865	A8E657
C066R064	5733600	7.81035e-12	-2.77724		UNKNOWN
C066R072	5727088	2.76109e-07	-1.97248		UNKNOWN
C066R073	5732958	9.02106e-18	242.785		UNKNOWN
C066R077	5730227	0.000131461	-1.6366		UNKNOWN
C066R086	5734661	2.2618e-09	-2.11665		Transcription factor Sox-6	100144640	B1H349
C066R101	5725403	1.70292e-23	167.49		UNKNOWN
C066R107	5727717	5.52364e-06	-1.54103		Fructose-bisphosphate aldolase		P07764
C066R126	5722819	8.8078e-07	-1.55165	IMP dehydrogenase 1	Inosine-5-monophosphate dehydrogenase 1	3614	P20839
C066R133	5736129	6.40791e-08	1.56352		Cysteine protease ATG4D	100141400	Q684M2
C066R134	5739708	4.87921e-10	-2.20617		UNKNOWN
C066R139	5732747	2.32005e-09	2.57916		Hexokinase type 2	43191	Q9NFT7
C066R157	5724934	7.41419e-11	-2.21691		Transposon TX1 uncharacterized 149 kDa protein		P14381
C067R003	5731663	6.53108e-05	1.57267		Uncharacterized protein C4B3.18	2539367	Q9USK7
C067R006	5725482	4.51707e-09	-1.76607		Exosome component 10		P56960
C067R011	5729403	3.06985e-10	2.35988	PPIase	70 kDa peptidyl-prolyl isomerase		Q43207
C067R016	5724010	8.28266e-12	108.336		ATG13, Autophagy-related protein 13. Members of this family of phosphoproteins are involved in cytoplasm to vacuole transport (Cvt), and more specifically in Cvt vesicle formation. They are probably involved in the switching machinery regulating the conversion between the Cvt pathway and autophagy. Finally, ATG13 is also required for glycogen storage.
C067R017	5722839	4.23305e-07	2.67941		Protein FAM179A	320159	Q3TYG6
C067R019	5738011	0.00344071	1.63602		UNKNOWN
C067R043	5733659	0.00212521	-1.51554		Myosin-VI	395487	Q9I8D1
C067R086	5739093	4.01463e-05	-1.64964		Protein SET	41844	P53997
C067R088	5726479	3.09581e-05	-1.56065		Histone acetyltransferase type B catalytic subunit	8520	O14929
C067R099	5734289	7.59793e-06	2.14989		Putative phospholipase B-like 2	181605	O62146
C067R102	5730653	8.4406e-10	-1.54883		mRNA export factor		Q4R6D2
C067R108	5731159	5.07363e-11	-1.55064		UNKNOWN
C067R120	5729871	5.2758e-08	-1.70174		Snurportin-1	515588	Q2TBK8
C067R126	5733417	5.00983e-11	2.15369	mp23	Thioredoxin domain-containing protein	3501428	Q4N4N8
C067R128	5726827	4.56358e-10	2.88405		Dynactin subunit 5	100173847	Q5R559
C067R131	5722205	6.82732e-14	-2.2497		Protein MAK16 homolog A	447074	Q66L33
C067R136	5735498	4.3665e-06	-1.75013		UNKNOWN
C067R142	5737692	3.12092e-14	-3.3148		UNKNOWN
C067R143	5723246	1.65135e-05	-1.58743		UNKNOWN
C067R153	5725532	0.0013592	2.01541		UNKNOWN
C067R157	5729702	0.000126662	-1.93177	RALDH 1	Retinal dehydrogenase 1		Q8MI17
C068R004	5733028	1.63781e-05	1.55249		Serine-threonine kinase receptor-associated protein	297699	Q5XIG8
C068R008	5725076	7.14954e-16	7.97285		UNKNOWN
C068R010	5725567	6.65701e-10	2.75647		Ribulose-phosphate 3-epimerase	6120	Q96AT9
C068R016	5726959	1.0945e-14	13.1228		Inward rectifier potassium channel irk-1	180944	P52192
C068R049	5723576	2.52065e-06	39.1097		UNKNOWN
C068R061	5723229	2.74968e-05	1.71284	pp-GaNTase 6	Probable N-acetylgalactosaminyltransferase 6	175558	O61394
C068R062	5731334	5.01051e-17	-2.47315	PPIase	39 kDa FK506-binding nuclear protein	41860	P54397
C068R069	5731625	1.33631e-10	3.5095	MMR	Macrophage mannose receptor 1	17533	Q61830
C068R075	5735996	7.4151e-06	-1.51605		UNKNOWN
C068R084	5721977	4.9926e-08	-1.7014		DNA replication complex GINS protein PSF1	69270	Q9CZ15
C068R095	5727529	3.59371e-16	23.0927		UNKNOWN
C068R101	5725523	3.68769e-06	2.9606		RRP15-like protein	51018	Q9Y3B9
C068R121	5727794	8.06935e-09	-1.78429	WHSC1-like protein 1	Histone-lysine N-methyltransferase NSD3		Q9BZ95
C068R124	5726953	2.16292e-15	37.5286		UNKNOWN
C068R128	5728848	6.89926e-06	1.64178		Transmembrane emp24 domain-containing protein 5	289883	Q6AXN3
C068R135	5722901	1.16779e-07	1.81435		UNKNOWN
C068R141	5730172	1.92292e-10	-1.82163		PAT1, Topoisomerase II-associated protein PAT1. Members of this family are necessary for accurate chromosome transmission during cell division.
C068R150	5734971	2.73603e-07	1.50204		Maltase 1		O16098
C069R015	5736935	4.38524e-06	-2.31509	MMP-9	Matrix metalloproteinase-9	17395	P41245
C069R020	5726360	5.57421e-05	-11.0305		UNKNOWN
C069R033	5734321	8.83994e-13	-2.72602		UNKNOWN
C069R038	5734151	1.14599e-12	-1.67884		GTP-binding nuclear protein Ran	44072	Q9VZ23
C069R041	5723488	7.57194e-09	-1.83451	BAP-1	Membrane-associated guanylate kinase, WW and PDZ domain-containing protein 1	14924	Q6RHR9
C069R049	5738592	1.08521e-06	1.65257		UNKNOWN
C069R056	5722188	0.00548279	-2.40849		UNKNOWN
C069R077	5731869	0.000477516	-1.53464		Oxidoreductase NAD-binding domain-containing protein 1	558500	A3KP77
C069R080	5725629	6.15545e-08	1.64985	EMAP-1	Echinoderm microtubule-associated protein-like 1	2009	O00423
C069R088	5729605	1.93071e-05	1.70136		UNKNOWN
C069R104	5725910	3.45731e-06	1.87285	FBP aldolase	Fructose-bisphosphate aldolase	853805	P14540
C069R113	5722226	3.19043e-05	1.62337	FBP aldolase	Fructose-bisphosphate aldolase	853805	P14540
C069R119	5722307	3.00162e-10	-1.65647		U3 small nucleolar ribonucleoprotein protein MPP10		Q810V0
C069R124	5729337	8.84047e-11	62.1483		Glutenin_hmw, High molecular weight glutenin subunit. Members of this family include high molecular weight subunits of glutenin. This group of gluten proteins is thought to be largely responsible for the elastic properties of gluten, and hence, doughs. Indeed, glutenin high molecular weight subunits are classified as elastomeric proteins, because the glutenin network can withstand significant def…
C069R129	5722439	6.96216e-05	-1.5588		TFIIS, Transcription elongation factor S-II protein N terminal. This domain corresponds to the alpha helical N terminal domain of transcription elongation factor S-II proteins.
C069R144	5738623	9.30375e-11	4.74248		UNKNOWN
C069R156	5723731	1.53161e-09	-1.64374		Heat shock 70 kDa protein 4L	22824	O95757
C069R169	5735052	1.51658e-08	1.81511		UNKNOWN
C070R004	5729373	3.19755e-08	1.67208	NS1-binding protein homolog	Influenza virus NS1A-binding protein homolog	446327	Q6DFU2
C070R012	5723256	3.87452e-07	-1.53457	Valacyclovirase	Valacyclovir hydrolase	670	Q86WA6
C070R016	5731926	3.99091e-08	-1.50265		26S proteasome non-ATPase regulatory subunit 2	539784	P56701
C070R019	5739935	5.79639e-08	-1.60065		Probable protein phosphatase CG10417	35492	Q7K4Q5
C070R024	5726372	7.15182e-11	-1.50007	APT-1	Acyl-protein thioesterase 1	25514	P70470
C070R033	5725030	3.74019e-11	-2.13446		UNKNOWN
C070R038	5726277	6.14954e-10	5.58732		UNKNOWN
C070R043	5739102	2.10578e-06	-1.6149		UNKNOWN
C070R061	5732519	7.7397e-11	-3.39924		UNKNOWN
C070R070	5726501	5.9117e-15	9.80521		UNKNOWN
C070R081	5726115	4.39267e-20	-68.02	TnI	Troponin I		P05547
C070R091	5727489	7.59158e-11	-1.98354	RF-C 38 kDa subunit	Replication factor C subunit 3	69263	Q8R323
C070R093	5730590	0.000654348	1.55132		UNKNOWN
C070R096	5737288	3.35341e-09	-1.53253	L51mt	39S ribosomal protein L51, mitochondrial	4818075	Q29PG4
C070R100	5727360	2.08026e-14	19.1214	CKI-alpha	Casein kinase I isoform alpha	113927	P97633
C070R111	5722877	1.43918e-09	1.62798		UNKNOWN
C070R113	5726489	2.11367e-29	318.176		UNKNOWN
C070R137	5722472	3.81076e-12	-1.73528		UNKNOWN
C070R153	5727012	1.34456e-11	-1.84381		UNKNOWN
C071R023	5733621	9.92027e-07	-1.76498		Trithorax group protein osa	42130	Q8IN94
C071R024	5739324	3.68458e-08	-1.88825		Probable ATP-dependent RNA helicase DDX11	320209	Q6AXC6
C071R030	5737346	1.85494e-06	1.62623		Tubulin beta-1 chain		Q27U48
C071R032	5721936	5.8383e-10	-1.50488		UNKNOWN
C071R036	5722634	7.63448e-09	2.37737		DnaJ homolog subfamily B member 5	540083	Q5BIP8
C071R043	5723906	1.6896e-14	12.1765		UNKNOWN
C071R054	5722215	6.91959e-06	1.63394		UNKNOWN
C071R058	5731522	1.73657e-10	1.95822		Solute carrier family 17 member 9	63910	Q9BYT1
C071R059	5722565	2.5192e-16	19.8909		RT_LTR, RT_LTR: Reverse transcriptases (RTs) from retrotransposons and retroviruses which have long terminal repeats (LTRs) in their DNA copies but not in their RNA template. RT catalyzes DNA replication from an RNA template, and is responsible for the replication of retroelements. An RT gene is usually indicative of a mobile element such as a retrotransposon or retrovirus. RTs are present in a v…
C071R085	5727492	2.85871e-14	21.0246		Atrophin-1, Atrophin-1 family. Atrophin-1 is the protein product of the dentatorubral-pallidoluysian atrophy (DRPLA) gene. DRPLA OMIM:125370 is a progressive neurodegenerative disorder. It is caused by the expansion of a CAG repeat in the DRPLA gene on chromosome 12p. This results in an extended polyglutamine region in atrophin-1, that is thought to confer toxicity to the protein, possibly throug…
C071R097	5725198	0.000763686	1.72675		ATP synthase subunit beta, mitochondrial	43829	Q05825
C071R111	5731863	2.97529e-08	1.77233		SEC14-like protein 1	6397	Q92503
C071R114	5733621	2.67654e-06	-1.75322		Trithorax group protein osa	42130	Q8IN94
C071R134	5725563	7.69383e-11	-1.68966		26S proteasome non-ATPase regulatory subunit 2	539784	P56701
C071R157	5727594	6.32114e-09	-18.5742	Neuroligin Y	Neuroligin-4, Y-linked	22829	Q8NFZ3
C072R007	5726124	1.22269e-05	-1.95769		UNKNOWN
C072R011	5729738	4.92167e-06	1.79207		UNKNOWN
C072R016	5723875	1.21057e-09	2.47987	ROAT1-B	Solute carrier family 22 member 6-B	447487	Q66J52
C072R024	5726965	5.49895e-10	1.86524	V-ATPase subunit d 1	V-type proton ATPase subunit d 1	31342	Q9W4P5
C072R026	5726874	0.000115015	1.6647		F-box/LRR-repeat protein 5	496483	Q5XGI3
C072R027	5728917	0.000151825	-1.82022		UNKNOWN
C072R035	5727149	4.70611e-14	9.07657		UNKNOWN
C072R047	5725878	6.38874e-09	-1.64473		UNKNOWN
C072R049	5721876	7.7144e-08	1.77387		UNKNOWN
C072R061	5731088	1.11286e-07	-1.54192		Nuclear migration protein nudC	513277	Q17QG2
C072R077	5724255	1.6886e-25	120.582		UNKNOWN
C072R078	5730973	0.000125704	-1.59925		UNKNOWN
C072R082	5736647	2.21612e-11	-3.02551		UNKNOWN
C072R083	5735364	2.18854e-18	25.9998		UNKNOWN
C072R091	5729027	6.23238e-10	-1.8149		UNKNOWN
C072R093	5724894	4.36098e-13	3.01442		5-nucleotidase	936131	O34313
C072R095	5726277	5.38635e-10	5.3365		UNKNOWN
C072R096	5730555	4.609e-08	-1.58024		Uncharacterized protein C18orf19 homolog	421045	Q5ZML6
C072R101	5726312	2.94983e-07	1.61227	GOS-28	Golgi SNAP receptor complex member 1		O88630
C072R104	5731226	5.6877e-15	-2.177	AP endonuclease 1	DNA-(apurinic or apyrimidinic site) lyase	11792	P28352
C072R131	5728060	6.45685e-08	-1.75803		UNKNOWN
C072R132	5736392	5.30484e-06	1.51545		Ubiquitin-conjugating enzyme E2 H	7328	P62256
C072R142	5723951	4.88019e-23	284.545		UNKNOWN
C072R151	5732438	9.98906e-05	-1.73244		RnaseH, RNase H (RNase HI) is an endonuclease that cleaves the RNA strand of an RNA/DNA hybrid in a not sequence-specific manner. One of the important functions of RNase H is to remove Okazaki fragments during DNA replication. RNase H knockout mice lack mitochondrial DNA replication and die as embryos. The retroviral reverse transcriptase contains an RNase H domain that plays an important role in…
C072R160	5737395	0.0007582	-1.5732		UNKNOWN
C073R002	5728262	1.10194e-08	23.1065		Lectin_C, Lectin C-type domain. This family includes both long and short form C-type.
C073R004	5734036	1.4346e-07	-1.60266		UNKNOWN
C073R012	5723853	0.000149368	1.50565		Lysyl oxidase homolog 2		Q5RFQ6
C073R018	5732062	7.26342e-13	21.3397		UNKNOWN
C073R021	5726631	1.62171e-08	-1.67415		Cleavage and polyadenylation specificity factor subunit 5	394092	Q7T3C6
C073R034	5727878	1.86829e-14	40.6713		UNKNOWN
C073R042	5721968	5.84297e-24	50.2647		UNKNOWN
C073R050	5734606	3.87704e-10	3.8429		Myosin heavy chain, non-muscle	38001	Q99323
C073R055	5729713	7.44914e-07	-1.93629		UNKNOWN
C073R060	5730180	6.41024e-11	-1.82416		Acidic leucine-rich nuclear phosphoprotein 32 family member A	37043	Q9V895
C073R062	5722567	1.40367e-09	-1.80133	HP1 beta	Chromobox protein homolog 1	10951	P83916
C073R069	5729876	2.7997e-09	-2.4875		Protein Peter pan	42502	Q9VDE5
C073R079	5729075	2.94656e-13	3.04408		UNKNOWN
C073R083	5729873	0.00014491	-1.55492		Homeobox protein Hox-A2	524150	Q0VCS4
C073R088	5729054	1.42252e-17	-2.6545	NASP	Nuclear autoantigenic sperm protein	298441	Q66HD3
C073R097	5735905	1.03472e-15	29.5685		UNKNOWN
C073R098	5722840	1.23926e-07	5.1066	7-DHC reductase	7-dehydrocholesterol reductase	841465	Q9LDU6
C073R101	5725856	5.12885e-12	28.5508		Microcephalin		P61594
C073R102	5726527	0.000134408	1.55082		Centaurin-gamma-1A	34803	Q9NGC3
C073R103	5732196	2.35437e-05	1.91622		UNKNOWN
C073R111	5738743	0.0066668	-1.51519		Clathrin heavy chain	32537	P29742
C073R125	5728958	8.58068e-06	2.03766	PK	Pyruvate kinase	42620	O62619
C073R131	5736138	2.11175e-06	-1.64406	ERj3p	DnaJ homolog subfamily B member 11	51726	Q9UBS4
C073R136	5735586	3.81225e-18	17.6587		Na(+)/H(+) antiporter nhaA	3787184	Q2YMB3
C073R143	5736781	3.66442e-06	2.16491		UNKNOWN
C073R148	5731116	0.00458814	-1.82641		UNKNOWN
C073R150	5735180	5.37738e-21	27.5582		UNKNOWN
C073R157	5724261	3.06363e-06	1.99723	TRAP-delta	Translocon-associated protein subunit delta	20832	Q62186
C073R159	5739037	0.000120941	-1.75246	UBF-1-A	Nucleolar transcription factor 1-A	399317	P25979
C073R167	5723771	6.78578e-11	2.86915		UNKNOWN
C074R019	5723502	1.89882e-17	27.1683		UNKNOWN
C074R021	5723656	1.66038e-08	-1.73513	p30	Upstream activation factor subunit UAF30	854470	Q08747
C074R049	5728246	8.65391e-15	179.657		UNKNOWN
C074R052	5735030	8.20992e-09	-1.67477		Digestive organ expansion factor homolog	421384	Q5ZLG3
C074R053	5723999	1.23728e-12	-2.46519	PPIase	FK506-binding protein 4	508535	Q9TRY0
C074R076	5727185	2.93011e-05	5.96213		UNKNOWN
C074R082	5722417	5.73969e-09	-3.59594		UNKNOWN
C074R104	5728020	1.10529e-05	4.68731		Carboxypeptidase B		P04069
C074R108	5725956	4.88003e-07	3.55066		UNKNOWN
C074R111	5735755	6.62822e-05	1.84395		CDK5RAP3-like protein	180327	Q9U2Y2
C074R116	5729054	4.23092e-19	-2.84847	NASP	Nuclear autoantigenic sperm protein	298441	Q66HD3
C074R137	5738816	0.00244741	-1.5596	PCB 1	Pyruvate carboxylase 1	179616	O17732
C074R145	5727048	9.61694e-11	1.8388		Tubulin beta chain		P11833
C074R146	5736879	5.93572e-09	-2.13138		UNKNOWN
C074R147	5729774	1.81475e-05	2.11025		UNKNOWN
C074R148	5733036	2.23722e-05	1.69875		Coronin-2B	549719	A8WGE3
C074R162	5735583	4.37329e-10	-1.72049		La protein homolog	35305	P40796
C074R167	5730973	0.000107452	-1.77918		UNKNOWN
C075R003	5729541	5.60917e-07	2.05356		UNKNOWN
C075R005	5729682	1.93563e-10	81.0911		UNKNOWN
C075R010	5727991	2.06959e-06	1.71635		UNKNOWN
C075R040	5738029	4.46899e-10	3.12555	Na(+)/K(+) ATPase alpha subunit	Sodium/potassium-transporting ATPase subunit alpha		P13607
C075R042	5730942	3.49422e-10	-2.03546	NURF-140	Chromatin-remodeling complex ATPase chain Iswi	36390	Q24368
C075R043	5736208	0.000683363	1.51501		UNKNOWN
C075R053	5727838	3.32001e-24	38.1643		UNKNOWN
C075R059	5736076	4.94418e-07	1.65907	RNase Z 1	Probable ribonuclease Z 1	2542457	Q10155
C075R062	5735187	1.39291e-07	34.3023		UNKNOWN
C075R078	5725004	0.000197538	1.65023	dSlo	Calcium-activated potassium channel slowpoke		Q03720
C075R079	5725150	0.000163366	-3.63969		UNKNOWN
C075R082	5723428	3.77248e-14	6.26724	GFAT 2	Glucosamine--fructose-6-phosphate aminotransferase [isomerizing] 2	14584	Q9Z2Z9
C075R109	5730662	2.19736e-09	1.67895	SCS-betaA	Succinyl-CoA ligase [ADP-forming] subunit beta, mitochondrial	20916	Q9Z2I9
C075R111	5726225	9.45601e-09	-1.98764	AdoHcyase	Adenosylhomocysteinase	32471	Q27580
C075R118	5723273	4.16885e-12	-1.59171	Imp4	Importin-4	79711	Q8TEX9
C075R119	5733498	2.18038e-11	-1.81912		RNA-binding protein pno1	5518945	A7RP64
C075R125	5731753	2.41049e-08	-2.09045		Transportin-1	767620	Q3SYU7
C075R131	5732474	9.81389e-08	2.68351		G1/S-specific cyclin-D3	540547	Q3MHH5
C075R145	5732250	5.27244e-07	-3.33131		UNKNOWN
C075R148	5734433	3.27174e-12	4.98153		UNKNOWN
C075R155	5730446	1.00751e-06	-1.61598	TCP-1-delta	T-complex protein 1 subunit delta		Q9NB32
C075R163	5733394	0.00410732	-1.59718		Herpes_BLLF1, Herpes virus major outer envelope glycoprotein (BLLF1). This family consists of the BLLF1 viral late glycoprotein, also termed gp350/220. It is the most abundantly expressed glycoprotein in the viral envelope of the Herpesviruses and is the major antigen responsible for stimulating the production of neutralising antibodies in vivo.
C076R003	5728354	3.36453e-09	-1.71974		Splicing factor, arginine/serine-rich 7	507066	Q3T106
C076R023	5728376	5.72674e-09	-1.50403		Proteasome assembly chaperone 2	496562	Q5XGC5
C076R030	5731434	1.08496e-06	-1.76039	tRNA(m1A58)MTase subunit TRM6	tRNA (adenine-N(1)-)-methyltransferase non-catalytic subunit TRM6	51605	Q9UJA5
C076R031	5722638	8.93454e-13	-13.857		UNKNOWN
C076R034	5729070	0.000641666	1.68373		UNKNOWN
C076R056	5726889	5.33621e-11	-1.7637		Protein tumorous imaginal discs, mitochondrial		Q24331
C076R059	5727963	3.47801e-09	-1.55151		DNA repair protein complementing XP-A cells homolog	31357	P28518
C076R093	5729338	1.12402e-12	2.0512	Zeta-1 COP	Coatomer subunit zeta-1	281707	P35604
C076R094	5735862	4.97155e-22	51.1901		UNKNOWN
C076R098	5722313	2.0887e-05	-2.00001	MVP	Major vault protein	379630	Q6PF69
C076R100	5740530	0.000410675	1.54044	SCS-betaA	Succinyl-CoA ligase [ADP-forming] subunit beta, mitochondrial		O97580
C076R103	5736129	3.58112e-05	1.55356		Cysteine protease ATG4D	100141400	Q684M2
C076R107	5727571	7.76005e-12	22.8316		GRP, Glycine rich protein family. This family of proteins includes several glycine rich proteins as well as two nodulins 16 and 24. The family also contains proteins that are induced in response to various stresses.
C076R125	5738688	3.00392e-05	-2.60363	MMP-9	Matrix metalloproteinase-9	17395	P41245
C076R127	5733785	3.23147e-07	-1.90552		Zinc finger RNA-binding protein	321659	Q6PCR6
C076R130	5726405	3.81225e-18	4.44661		UNKNOWN
C076R138	5733264	1.4552e-07	-1.80409		TIP41-like protein	432068	Q6IRA8
C076R150	5729517	6.33357e-08	-1.68987		Probable RNA-binding protein 19	9904	Q9Y4C8
C076R152	5725995	5.7497e-09	1.56418	TPST	Protein-tyrosine sulfotransferase	32312	Q9VYB7
C076R160	5740792	3.42576e-06	1.82171		UNKNOWN
C076R163	5733735	0.000175742	-1.69467		J domain-containing protein	692566	Q9U6V7
C076R170	5726378	9.94791e-11	4.67168		UNKNOWN
C077R006	5732170	5.28481e-11	3.2018	ACHY-II	Antichymotrypsin-2		P80034
C077R026	5731010	2.03975e-09	-1.58824		Acetyl-CoA acetyltransferase	4249783	P14611
C077R030	5732571	0.000317616	-1.5494	hTid-1	DnaJ homolog subfamily A member 3, mitochondrial	9093	Q96EY1
C077R031	5728031	3.16259e-12	4.44599		UNKNOWN
C077R035	5730324	9.72585e-13	-2.00622	IPTase	tRNA isopentenyltransferase, mitochondrial	66966	Q80UN9
C077R044	5727899	6.33376e-12	-5.77997		UNKNOWN
C077R049	5725053	3.7543e-05	-1.68896		UNKNOWN
C077R056	5731568	2.26325e-09	4.63515		Uncharacterized protein C05D11.1	175914	P48053
C077R063	5729555	6.17899e-14	16.7381		UNKNOWN
C077R069	5731427	5.35224e-09	-1.87122		Negative elongation factor E	38982	P92204
C077R078	5733455	8.47039e-05	1.95403		UNKNOWN
C077R080	5724289	6.88517e-12	-1.80521		Glutamate-rich WD repeat-containing protein 1	83743	Q9BQ67
C077R083	5735708	1.61768e-07	1.82994		UNKNOWN
C077R094	5728170	1.57132e-09	2.13885		UNKNOWN
C077R108	5725952	2.17113e-19	147.013		UNKNOWN
C077R111	5729643	1.58238e-10	36.3328		GRP, Glycine rich protein family. This family of proteins includes several glycine rich proteins as well as two nodulins 16 and 24. The family also contains proteins that are induced in response to various stresses.
C077R120	5731837	3.20351e-06	-1.63068		FAS-associated factor 2	23197	Q96CS3
C077R124	5723414	0.00121359	4.80208		Small proline-rich protein 3	100009219	Q28658
C077R139	5729597	5.69272e-05	1.77628		UNKNOWN
C077R140	5732040	2.95172e-06	-1.81256		Protein AATF	417653	Q5ZIM6
C077R143	5723116	3.56024e-16	-6.268		UNKNOWN
C077R153	5731315	2.26092e-22	11.697		UNKNOWN
C078R002	5736715	5.40699e-12	-2.06583		Probable ATP-dependent RNA helicase pitchoune	42595	Q9VD51
C078R013	5735180	3.54139e-21	39.0555		UNKNOWN
C078R019	5729033	5.0242e-10	-1.75433		DnaJ homolog subfamily C member 17	55192	Q9NVM6
C078R044	5722902	0.00928603	2.16664	PAGM	Phosphoacetylglucosamine mutase	109785	Q9CYR6
C078R046	5733013	0.00010812	-1.65509		UNKNOWN
C078R049	5722152	7.52643e-17	-2.39817	H2A/z	Histone H2A.Z	426361	Q5ZMD6
C078R057	5722548	9.89873e-14	37.7208		UNKNOWN
C078R063	5729609	1.34721e-09	-2.06159		UNKNOWN
C078R072	5733844	5.92237e-06	-1.59912		UNKNOWN
C078R073	5727618	2.19503e-13	3.51633		UNKNOWN
C078R096	5735774	7.86201e-06	-1.68944		Serine/threonine-protein kinase PRP4 homolog	512236	Q08DZ2
C078R102	5726349	6.49297e-11	2.45951		UNKNOWN
C078R104	5724303	2.44621e-11	-1.51898		Thioredoxin-like protein 1	53382	Q8CDN6
C078R109	5723620	6.32527e-06	-1.57628		tRNA 2-thiocytidine biosynthesis protein ttcA 2	4548151	A0Q736
C078R112	5728593	2.03357e-07	1.83919		ODC_AZ, Ornithine decarboxylase antizyme. This family consists of ornithine decarboxylase antizyme proteins. The polyamine biosynthetic enzyme ornithine decarboxylase (ODC) is degraded by the 26 S proteasome via a ubiquitin-independent pathway. Its degradation is greatly accelerated by association with the polyamine-induced regulatory protein antizyme 1 (AZ1).
C078R126	5730665	9.65199e-10	-2.54213	TOPOII	DNA topoisomerase 2	692558	O16140
C078R132	5739359	3.0578e-06	3.44686		UNKNOWN
C078R148	5722605	6.34485e-15	4.15664	eIF-4E-3	Eukaryotic translation initiation factor 4E-3	178536	O61955
C078R160	5726326	4.91858e-11	15.5878		Long-chain-fatty-acid--CoA ligase ACSBG2	328845	Q2XU92
C079R009	5735634	5.32036e-10	-2.59099		UNKNOWN
C079R010	5722152	1.62319e-11	-2.47967	H2A/z	Histone H2A.Z	426361	Q5ZMD6
C079R020	5731189	1.39508e-10	6.49649		UNKNOWN
C079R040	5727063	3.14558e-11	-6.06219		UNKNOWN
C079R045	5726336	2.15552e-10	1.8885		Serine/threonine-protein kinase tricorner	40165	Q9NBK5
C079R055	5726163	6.10383e-07	5.61131		UNKNOWN
C079R076	5728912	1.8593e-06	1.74516		Ras-related protein Rab-14 sp|Q5R8Z8.3|RAB14_PONAB RecName: Full=Ras-related protein Rab-14 sp|Q5ZKU5.3|RAB14_CHICK RecName: Full=Ras-related protein Rab-14 sp|P61106.4|RAB14_HUMAN RecName: Full=Ras-related protein Rab-14	68365	Q91V41
C079R090	5739002	2.43011e-11	-2.15146		DNA excision repair protein haywire	39202	Q02870
C079R096	5735625	0.000174829	-1.63959		UNKNOWN
C079R100	5727532	1.60772e-10	2.40693		3-ketoacyl-CoA thiolase	459080	Q5R1W7
C079R101	5731615	0.000103442	-1.52966		UNKNOWN
C079R107	5731302	1.16327e-06	-1.88593		UNKNOWN
C079R121	5724304	1.08692e-10	-26.6894		UNKNOWN
C079R124	5730280	2.64001e-07	1.73707	ODC-Az	Ornithine decarboxylase antizyme	18245	P54369
C079R129	5730039	0.00235685	-1.73608	MA sp|P68344.1|VGP3_EBVP3 RecName: Full=Envelope glycoprotein GP340	Envelope glycoprotein GP340		P68343
C079R136	5724772	0.002266	1.55938		Ubiquitin-fold modifier 1	365797	Q5BJP3
C079R139	5722092	3.69829e-12	-8.06428		UNKNOWN
C079R143	5725838	0.000297123	8.59562		UNKNOWN
C079R165	5725765	1.35002e-07	1.83805		UNKNOWN
C080R002	5723852	2.74087e-13	6.28859		UPF0673 membrane protein C1F5.03c	2541471	Q10058
C080R006	5729975	0.000220023	2.56809		UNKNOWN
C080R009	5739307	1.55225e-09	2.03006		ABC transporter G family member 20	8616035	Q8T674
C080R022	5722665	5.90274e-10	-1.87736	Protein NOC2 homolog	Nucleolar complex protein 2 homolog	508638	Q3SYU1
C080R027	5733397	2.47135e-08	2.69653		Putative serine protease K12H4.7	176136	P34528
C080R052	5724451	1.81871e-07	-1.75649		UNKNOWN
C080R056	5728222	3.39768e-07	1.95054		UNKNOWN
C080R060	5724418	6.05678e-07	-1.92806		Dihydropteridine reductase	618084	Q3T0Z7
C080R086	5723182	1.42672e-06	-1.65696		Protein archease	550382	Q566V0
C080R089	5735195	0.00138778	4.02376		UNKNOWN
C080R098	5732212	0.000504543	-1.74643		UNKNOWN
C080R105	5735131	2.075e-07	2.36095		MARVEL, Membrane-associating domain. MARVEL domain-containing proteins are often found in lipid-associating proteins - such as Occludin and MAL family proteins. It may be part of the machinery of membrane apposition events, such as transport vesicle biogenesis.
C080R106	5736782	1.31098e-11	-2.30473		PITSLRE serine/threonine-protein kinase CDC2L2		Q9UQ88
C080R118	5730843	8.14346e-17	-1.99893		Neuroguidin-B		Q5M985
C080R124	5726783	3.25351e-13	-1.66908		Retinoic acid receptor RXR-gamma	100171682	Q5REL6
C080R130	5729999	1.28113e-12	-2.06175	Lola-like protein	Longitudinals lacking protein-like	44703	Q7KRI2
C080R151	5729689	6.00214e-12	-1.80333		Protein arginine N-methyltransferase 1		Q99873
C080R153	5726255	9.09334e-08	17.6831		UNKNOWN
C080R169	5728610	0.000298482	1.74588		UNKNOWN
C081R002	5725938	9.91555e-15	32.6471		UNKNOWN
C081R021	5736639	3.54348e-07	1.91588		Protein goliath	38006	Q06003
C081R040	5729211	8.12579e-12	23.6079		UNKNOWN
C081R055	5735958	1.59364e-09	2.02452		Surfeit locus protein 4 homolog	41864	O18405
C081R057	5727963	1.52953e-10	-1.74677		DNA repair protein complementing XP-A cells homolog	31357	P28518
C081R059	5731710	9.15671e-08	-1.66548		Ribokinase	64080	Q9H477
C081R074	5740503	5.62221e-05	-1.61702		UNKNOWN
C081R079	5730730	1.18275e-24	45.174	AADC	Aromatic-L-amino-acid decarboxylase		O96567
C081R083	5727143	2.815e-08	-2.79299		UNKNOWN
C081R089	5726526	1.81635e-19	4.7335		UNKNOWN
C081R096	5722748	4.60827e-13	180.254		UNKNOWN
C081R104	5737763	0.000224481	-3.59785		UNKNOWN
C081R116	5733275	5.95496e-12	-1.76581	SRP55	Serine-arginine protein 55		P26686
C081R120	5722868	8.95774e-12	3.53036		UNKNOWN
C081R146	5732297	1.05522e-18	23.3732		UNKNOWN
C081R148	5733357	2.37819e-10	-1.88003	L3mt	39S ribosomal protein L3, mitochondrial	94062	Q99N95
C082R001	5739280	4.53125e-07	12.2076		UNKNOWN
C082R008	5723477	3.73999e-10	-2.68893		Ribonuclease UK114	15473	P52760
C082R012	5731631	7.04146e-12	-6.99407		UNKNOWN
C082R020	5727228	1.73201e-19	23.4406	DmPO	Peroxidase	2768671	Q01603
C082R033	5731098	5.61512e-12	2.90048		UNKNOWN
C082R034	5722173	2.43799e-06	-1.52383		UNKNOWN
C082R041	5723366	8.58635e-07	1.72243		Aspartate aminotransferase, cytoplasmic		P05201
C082R048	5722243	5.29725e-09	1.87472	NCS-2	Neuronal calcium sensor 2	172866	P36609
C082R059	5725183	4.78824e-05	-1.58884		Tectonin beta-propeller repeat-containing protein	40229	Q9VWB0
C082R071	5730454	1.39775e-07	2.27404		UNKNOWN
C082R074	5735472	1.24192e-11	21.7055		UNKNOWN
C082R084	5730604	1.57932e-07	-7.70219	PPIase	Peptidyl-prolyl cis-trans isomerase		P54985
C082R088	5722113	1.04351e-17	19.4326		UNKNOWN
C082R089	5734003	1.09381e-14	4.47238		UNKNOWN
C082R094	5731969	8.6065e-05	-1.61801		Kinesin-like protein KIF18B	419968	Q5ZLK6
C082R110	5736334	0.00702826	-2.64051		UNKNOWN
C082R113	5731597	1.96408e-12	1.72869	V-ATPase subunit E	V-type proton ATPase subunit E		P31402
C082R116	5731679	5.26837e-11	-2.05168		WD repeat-containing protein 74	505875	Q58D06
C082R129	5729912	7.34354e-08	-1.82206		Ribosome biogenesis protein BMS1 homolog	9790	Q14692
C082R131	5727445	4.24772e-05	1.51597		Troponin C, isoform 1		P21797
C082R143	5722271	2.73017e-10	13.2162		UNKNOWN
C082R153	5730595	3.5586e-06	3.48938		UNKNOWN
C082R156	5723161	1.99157e-11	59.8949		Lectin_C, Lectin C-type domain. This family includes both long and short form C-type.
C083R006	5734369	3.37241e-10	3.75783		UNKNOWN
C083R024	5729499	1.20526e-15	19.6358		ZnMc_adamalysin_II_like, Zinc-dependent metalloprotease; adamalysin_II_like subfamily. Adamalysin II is a snake venom zinc endopeptidase. This subfamily contains other snake venom metalloproteinases, as well as membrane-anchored metalloproteases belonging to the ADAM family. ADAMs (A Disintegrin And Metalloprotease) are glycoproteins, which play roles in cell signaling, cell fusion, and cell-cell…
C083R028	5727053	1.55041e-10	-1.70665		UPF0160, Uncharacterised protein family (UPF0160). This family of proteins contains a large number of metal binding residues. The patterns are suggestive of a phosphoesterase function. The conserved DHH motif may mean this family is related to pfam01368.
C083R052	5731458	1.3109e-05	1.66692		ATP-citrate synthase	104112	Q91V92
C083R070	5729869	3.4498e-16	76.8912		UNKNOWN
C083R079	5734982	5.40531e-12	-2.58858		WD repeat-containing protein 76	735144	Q4KLQ5
C083R080	5726810	2.33401e-06	1.77565		UNKNOWN
C083R088	5731182	2.21069e-06	-1.71077	PDI	Protein disulfide-isomerase	100173809	Q5R5B6
C083R098	5728759	6.48034e-13	-9.41505		UNKNOWN
C083R100	5735886	8.43723e-05	1.61121	TIM-B	Triosephosphate isomerase B	560753	Q90XG0
C083R110	5737567	0.000676298	1.79552		UNKNOWN
C083R111	5737217	2.72395e-06	-3.96964		Cuticle protein 6		P82119
C083R132	5727045	3.19594e-10	6.09713		Leucine-rich repeat-containing protein 20	216011	Q8CI70
C083R141	5739323	6.02681e-10	2.17715		Tubulin polyglutamylase TTLL5		Q8CHB8
C083R148	5726510	9.63905e-10	-1.72044		WD repeat and SOF domain-containing protein 1	380321	Q7ZYQ6
C083R152	5728467	0.000134338	-2.71705		UNKNOWN
C083R161	5723285	7.39119e-07	1.55744		Chloride intracellular channel exc-4	173314	Q8WQA4
C083R169	5731578	2.85675e-16	-9.66733		UNKNOWN
C084R004	5730516	3.35551e-06	-2.32945		UNKNOWN
C084R010	5725646	8.50662e-09	-1.79265		Pre-mRNA 3-end-processing factor FIP1	100172699	Q5RAA7
C084R017	5725440	0.000110343	-1.51982		UNKNOWN
C084R020	5731307	3.68676e-06	1.74649	GLUT-1	Solute carrier family 2, facilitated glucose transporter member 1	6513	P11166
C084R039	5731818	2.02931e-10	-1.75286		RING finger protein 220	55182	Q5VTB9
C084R041	5732384	1.29996e-08	-1.64159		Enhancer of rudimentary homolog		Q93104
C084R046	5733018	6.39998e-06	-1.51728	CUL-5	Cullin-5	100172507	Q5RB36
C084R048	5731791	5.50008e-11	-1.69166		Guanine nucleotide-binding protein-like 3 homolog	174329	Q21086
C084R049	5723434	3.62473e-05	-2.85217		UNKNOWN
C084R054	5740073	8.65633e-11	-1.68557		Transcription elongation factor SPT6	44000	Q9W420
C084R059	5723538	6.42188e-12	6.22464		UNKNOWN
C084R060	5733238	3.16161e-12	-16.03		Cuticle protein 21		P81225
C084R061	5722646	3.14046e-07	2.86813		UNKNOWN
C084R074	5723776	7.24762e-12	-2.1596		Ribosome biogenesis protein WDR12 homolog	5565845	Q17BB0
C084R082	5737620	0.0012688	1.70846		UNKNOWN
C084R084	5722380	0.000195883	1.55731		UNKNOWN
C084R089	5726130	3.68374e-07	2.03428	TGFB-inducible early growth response protein 2	Krueppel-like factor 11	8462	O14901
C084R094	5728262	2.12988e-13	94.6236		Lectin_C, Lectin C-type domain. This family includes both long and short form C-type.
C084R099	5734966	5.63631e-06	-1.6904	APC5	Anaphase-promoting complex subunit 5	51433	Q9UJX4
C084R101	5726199	9.85127e-18	140.591		KU, BPTI/Kunitz family of serine protease inhibitors. Serine protease inhibitors. One member of the family is encoded by an alternatively-spliced form of Alzheimers amyloid beta-protein.
C084R102	5726430	6.56489e-23	19.6222		UNKNOWN
C084R103	5733600	7.03579e-10	-2.49037		UNKNOWN
C084R107	5735220	2.39012e-13	7.44071		Tryp_SPc, Trypsin-like serine protease. Many of these are synthesised as inactive precursor zymogens that are cleaved during limited proteolysis to generate their active forms. A few, however, are active as single chain molecules, and others are inactive due to substitutions of the catalytic triad residues.
C084R110	5740677	7.14836e-07	2.03063	Laman	Lysosomal alpha-mannosidase E peptide	282272	Q29451
C084R120	5724798	6.40331e-12	-5.7418		UNKNOWN
C084R127	5725148	2.43845e-09	2.01622		Ras-related protein ORAB-1		P22125
C084R137	5722259	2.96238e-13	2.25373		cAMP-dependent protein kinase regulatory subunit		P31319
C084R141	5735536	1.58205e-11	2.86855		Chitin_bind_4, Insect cuticle protein. Many insect cuticular proteins include a 35-36 amino acid motif known as the R&R consensus. The extensive conservation of this region led to the suggestion that it functions to bind chitin. Provocatively, it has no sequence similarity to the well-known cysteine-containing chitin-binding domain found in chitinases and some peritrophic membrane proteins. Chiti…
C084R145	5738712	4.71403e-07	2.79816	AtPIP5K5	Phosphatidylinositol-4-phosphate 5-kinase 5	818720	Q9SLG9
C084R146	5726335	9.24324e-12	-2.06164	U3 snoRNP-associated 55 kDa protein	U3 small nucleolar RNA-interacting protein 2	27966	Q91WM3
C084R169	5731773	1.99773e-09	3.92672		UNKNOWN
C085R004	5728176	2.47395e-06	1.68476		UNKNOWN
C085R011	5731629	2.74347e-14	-1.93606	Imp5	Importin-5	70572	Q8BKC5
C085R017	5730016	8.87254e-12	-2.03912	TA-WDRP	WD repeat-containing protein 36	134430	Q8NI36
C085R021	5727655	2.21744e-05	9.05468		Candida_ALS, Candida agglutinin-like protein (ALS). This family consists of several agglutinin-like proteins from different Candida species. ALS genes of Candida albicans encode a family of cell-surface glycoproteins with a three-domain structure. Each Als protein has a relatively conserved N-terminal domain, a central domain consisting of a tandemly repeated motif, and a serine-threonine-rich C-…
C085R028	5730510	7.85914e-09	-5.07162	MMP-2	72 kDa type IV collagenase	17390	P33434
C085R031	5726516	3.93111e-06	1.9635		UNKNOWN
C085R047	5727056	0.00158949	-1.94122		C-factor		P21158
C085R052	5725821	2.03759e-05	1.50254	V-ATPase subunit A 2	V-type proton ATPase catalytic subunit A isoform 2	45012	Q27331
C085R060	5723481	7.28131e-08	13.5599		Kelch-like protein 34	257240	Q8N239
C085R067	5725606	1.40843e-10	-21.2444		UNKNOWN
C085R073	5735570	1.59243e-07	-1.59844		SWIB, SWIB/MDM2 domain. This family includes the SWIB domain and the MDM2 domain. The p53-associated protein (MDM2) is an inhibitor of the p53 tumour suppressor gene binding the transactivation domain and down regulating the ability of p53 to activate transcription. This family contains the p53 binding domain of MDM2.
C085R086	5723100	9.36026e-06	2.24423		Serpin-Z10	817062	Q9SIR9
C085R094	5723704	3.46938e-08	-1.52642	PLD 6	Phospholipase D6	194908	Q5SWZ9
C085R103	5732580	7.87169e-06	-1.81859		UNKNOWN
C085R114	5723766	3.87878e-06	2.64672		UNKNOWN
C085R120	5734219	1.33701e-08	-7.89706		UNKNOWN
C085R126	5732675	5.72944e-07	-1.72321	Dsrc41	Tyrosine-protein kinase Src42A	35524	Q9V9J3
C085R145	5722226	3.24728e-06	1.83422	FBP aldolase	Fructose-bisphosphate aldolase	853805	P14540
C085R148	5735054	0.0030248	1.61624		Glycogen phosphorylase	33386	Q9XTL9
C085R155	5738541	1.29327e-14	5.21883		UNKNOWN
C085R157	5729871	3.60028e-07	-1.61215		Snurportin-1	515588	Q2TBK8
C085R165	5735609	8.21626e-12	1.6964		UNKNOWN
C086R010	5737346	1.0466e-09	1.86303		Tubulin beta-1 chain		Q27U48
C086R012	5732378	2.00584e-10	-2.47481	HPPDase	4-hydroxyphenylpyruvate dioxygenase	29531	P32755
C086R023	5722161	3.05422e-09	9.84112		UNKNOWN
C086R031	5726146	5.99287e-14	67.3992		UNKNOWN
C086R043	5725466	8.20367e-10	1.76218		UNKNOWN
C086R051	5731398	4.602e-19	17.319		Actin		Q92192
C086R057	5735847	6.93629e-10	-1.73165	RNA polymerase III subunit C2	DNA-directed RNA polymerase III subunit RPC2	55703	Q9NW08
C086R059	5730944	1.08412e-08	-1.83622	PPIase 1	Peptidyl-prolyl cis-trans isomerase 1		Q27450
C086R061	5731799	1.04584e-07	-1.51535		ATP-binding cassette sub-family F member 1	85493	Q6MG08
C086R068	5723130	9.91338e-13	-1.80961		La protein homolog		Q26457
C086R083	5722224	4.68125e-12	24.5503		UNKNOWN
C086R098	5722174	5.75279e-07	-1.70721		Ribosome biogenesis protein NSA2 homolog	522309	Q3SX11
C086R102	5738608	9.05774e-12	-3.02645		UNKNOWN
C086R105	5738729	3.30617e-07	1.67727		UNKNOWN
C086R140	5723210	1.40301e-19	39.1204		UNKNOWN
C086R142	5730964	1.92524e-05	1.60751		UNKNOWN
C086R143	5726905	8.67383e-11	-1.6487		PCI domain-containing protein 2		Q5JVF3
C086R150	5731001	7.02758e-24	34.5632		UNKNOWN
C086R155	5724999	6.73013e-14	9.78458		Sodium-dependent multivitamin transporter	170551	O70247
C086R156	5729027	1.24382e-12	-1.80339		UNKNOWN
C086R158	5731537	1.3858e-10	2.34893		Elongation of very long chain fatty acids protein AAEL008004	5569887	Q1HRV8
C086R159	5730320	1.27086e-09	2.16747		UNKNOWN
C086R160	5739324	4.13521e-11	-2.44911		Probable ATP-dependent RNA helicase DDX11	320209	Q6AXC6
C086R162	5732632	2.30493e-05	-2.15894		UNKNOWN
C086R168	5724721	4.46928e-11	-1.90729		SWI/SNF complex subunit SMARCC1	20588	P97496
C087R019	5734968	8.06818e-06	1.81304	GAPDH	Glyceraldehyde-3-phosphate dehydrogenase		A3FKF7
C087R042	5722347	1.06283e-14	2.95874	Tspan-13	Tetraspanin-13	526460	Q3ZBV0
C087R050	5737302	0.000201876	-3.23871		UNKNOWN
C087R061	5735819	1.74484e-07	-1.60362		Uncharacterized protein ZC395.10	175727	Q23280
C087R063	5723015	1.70068e-09	5.20774		Leucine-rich repeat-containing protein 20	216011	Q8CI70
C087R071	5729106	1.98179e-07	-2.03058		UNKNOWN
C087R072	5724451	5.60919e-12	-2.02932		UNKNOWN
C087R088	5725235	1.07615e-11	109.101		COG5651, PPE-repeat proteins [Cell motility and secretion].
C087R091	5725352	0.00459514	2.23181	PAGM	Phosphoacetylglucosamine mutase	109785	Q9CYR6
C087R095	5740050	4.35002e-14	5.82881		1-acylglycerol-3-phosphate O-acyltransferase ABHD5	497624	Q5EE05
C087R112	5727239	7.60937e-07	-1.53381	CPSF 73 kDa subunit	Cleavage and polyadenylation specificity factor subunit 3	281712	P79101
C087R123	5728702	1.71795e-18	36.473		UNKNOWN
C087R130	5723699	9.32674e-09	2.87609		UNKNOWN
C087R140	5731108	2.66773e-05	-1.59923		UNKNOWN
C087R141	5723717	2.842e-10	-3.20309		UNKNOWN
C087R144	5727149	1.16874e-13	13.9456		UNKNOWN
C087R150	5733176	5.74904e-06	-4.15436		GRP, Glycine rich protein family. This family of proteins includes several glycine rich proteins as well as two nodulins 16 and 24. The family also contains proteins that are induced in response to various stresses.
C087R153	5724099	2.98544e-05	1.61729	Dab2-interacting protein 2	Nostrin	329416	Q6WKZ7
C087R157	5721770	4.57756e-12	2.38163		2-oxoglutarate dehydrogenase E1 component-like, mitochondrial	55753	Q9ULD0
C087R169	5740606	9.33283e-08	-1.96611		UNKNOWN
C088R029	5734426	4.87715e-06	1.72252		UNKNOWN
C088R030	5735563	3.03096e-07	1.78913		UNKNOWN
C088R043	5736386	3.24166e-27	161.218	HGTp type II.4	Keratin-associated protein 6-2	16701	O08884
C088R045	5729738	1.61345e-06	1.75167		UNKNOWN
C088R053	5729911	3.55949e-09	12.1484		UNKNOWN
C088R055	5724795	8.51297e-18	17.9576		Chitin_bind_4, Insect cuticle protein. Many insect cuticular proteins include a 35-36 amino acid motif known as the R&R consensus. The extensive conservation of this region led to the suggestion that it functions to bind chitin. Provocatively, it has no sequence similarity to the well-known cysteine-containing chitin-binding domain found in chitinases and some peritrophic membrane proteins. Chiti…
C088R059	5724290	7.11048e-09	-1.69862		Sjoegren syndrome/scleroderma autoantigen 1 homolog	56390	P56873
C088R060	5722338	7.96524e-06	-1.51398		Probable ATP-dependent RNA helicase YTHDC2	240255	B2RR83
C088R064	5739205	5.17863e-13	-3.29769		UNKNOWN
C088R067	5732730	1.49272e-09	-1.59423	C1qBP	Complement component 1 Q subcomponent-binding protein, mitochondrial	29681	O35796
C088R075	5725384	1.3922e-12	3.03067		Chitin_bind_4, Insect cuticle protein. Many insect cuticular proteins include a 35-36 amino acid motif known as the R&R consensus. The extensive conservation of this region led to the suggestion that it functions to bind chitin. Provocatively, it has no sequence similarity to the well-known cysteine-containing chitin-binding domain found in chitinases and some peritrophic membrane proteins. Chiti…
C088R094	5733597	0.000197081	-1.71454		UNKNOWN
C088R099	5727143	3.62552e-09	-3.0329		UNKNOWN
C088R110	5730461	0.000616983	-1.72558		UNKNOWN
C088R112	5725436	1.07578e-07	2.21842	GLUT1CBP	PDZ domain-containing protein GIPC1	83823	Q9Z254
C088R114	5731262	2.04716e-06	-10.0118	POM210	Nuclear pore membrane glycoprotein 210	23225	Q8TEM1
C088R127	5732266	1.92921e-12	-1.87809		Snurportin-1	515588	Q2TBK8
C088R132	5731759	3.87704e-10	-3.41506		UNKNOWN
C088R135	5735788	1.90526e-12	8.52068		UNKNOWN
C088R144	5722745	1.29523e-07	2.42195		Protein FAM179A	320159	Q3TYG6
C088R153	5731024	1.34276e-08	2.76945		Protein spire		Q9U1K1
C088R170	5723251	7.56824e-07	1.84416		AMP deaminase 2	362015	Q02356
C089R026	5726750	2.9799e-18	23.4722		UNKNOWN
C089R029	5740161	4.40496e-06	-1.91913		Calmodulin-like protein 4	91860	Q96GE6
C089R034	5722981	2.01857e-14	72.593		UNKNOWN
C089R038	5734468	3.56312e-05	-3.28966		UNKNOWN
C089R039	5736910	7.67337e-14	11.2188		SCP_GAPR-1_like, SCP_GAPR-1_like: SCP-like extracellular protein domain, golgi-associated plant pathogenesis related protein (GAPR)-like sub-family. The wider family of SCP containing proteins includes plant pathogenesis-related protein 1 (PR-1), CRISPs, mammalian cysteine-rich secretory proteins, which combine SCP with a C-terminal cysteine rich domain, and allergen 5 from vespid venom. It has b…
C089R040	5725962	9.84803e-09	-1.50539		E3 ubiquitin-protein ligase hyd	41181	P51592
C089R058	5734969	4.24481e-07	-3.62612		Histone-lysine N-methyltransferase SETD7	73251	Q8VHL1
C089R060	5730081	2.85049e-05	1.73404	AdoMet synthetase 2	S-adenosylmethionine synthetase isoform type-2	171347	P18298
C089R070	5733438	1.48983e-10	28.9204	MRJP-3	Major royal jelly protein 3	406121	Q17060
C089R076	5728994	5.32229e-09	-2.03054		Glutaredoxin 3	449777	Q5XJ54
C089R083	5732035	1.206e-10	-1.52983		UNKNOWN
C089R085	5732261	1.46605e-06	-2.72383		p21-activated protein kinase-interacting protein 1-like	336470	Q6TNS2
C089R086	5728123	7.59514e-14	14.6343		UNKNOWN
C089R106	5723991	0.00016177	1.68186		Protein msta, isoform A	31200	O46040
C089R111	5723090	3.50325e-11	21.5326		UNKNOWN
C089R116	5740161	1.6852e-06	-1.88502		Calmodulin-like protein 4	91860	Q96GE6
C089R129	5726310	1.10165e-08	-1.84466		UNKNOWN
C089R131	5728338	8.17978e-13	-1.73978		UNKNOWN
C089R136	5730238	1.31968e-06	-1.53313		UNKNOWN
C089R137	5725030	8.12958e-09	-2.00316		UNKNOWN
C089R142	5723291	5.89041e-11	1.65483		UNKNOWN
C089R153	5733441	1.08015e-06	-1.63606		Ligatin	511844	Q58CR3
C089R161	5725564	1.01741e-14	-1.87121		Transcriptional activator protein Pur-beta	393519	Q6PHK6
C090R003	5732161	2.55553e-07	-1.61928		DNA repair protein complementing XP-A cells homolog	31357	P28518
C090R012	5730473	2.0331e-05	-2.07888		UNKNOWN
C090R018	5738524	3.17592e-08	1.77456		Uncharacterized protein K02A2.6		Q09575
C090R019	5732904	0.000119742	-3.11046		UNKNOWN
C090R024	5724796	5.4741e-05	1.51421		Integrin beta-PS	44885	P11584
C090R027	5733294	3.92914e-13	-3.91019		UNKNOWN
C090R033	5737049	3.13585e-13	-1.72452		Methyl-CpG-binding domain protein 2	17191	Q9Z2E1
C090R036	5722656	3.82985e-15	25.8581		UNKNOWN
C090R038	5731354	3.64208e-07	-1.95487		Splicing factor, arginine/serine-rich 7	507066	Q3T106
C090R039	5729480	1.53822e-12	-5.91356		GRP, Glycine rich protein family. This family of proteins includes several glycine rich proteins as well as two nodulins 16 and 24. The family also contains proteins that are induced in response to various stresses.
C090R044	5730897	9.28167e-05	4.05333		GATA zinc finger domain-containing protein 14	8625931	Q54KX0
C090R047	5721876	1.02914e-08	1.73782		UNKNOWN
C090R052	5728941	6.82755e-10	-1.68646		UNKNOWN
C090R069	5730614	1.69151e-10	-2.56642		UNKNOWN
C090R086	5730445	5.62887e-10	-1.64178		Selenide, water dikinase	36587	O18373
C090R089	5735736	9.77597e-15	27.5786		Glutenin_hmw, High molecular weight glutenin subunit. Members of this family include high molecular weight subunits of glutenin. This group of gluten proteins is thought to be largely responsible for the elastic properties of gluten, and hence, doughs. Indeed, glutenin high molecular weight subunits are classified as elastomeric proteins, because the glutenin network can withstand significant def…
C090R092	5738340	7.5481e-10	29.5837		UNKNOWN
C090R103	5726744	5.72058e-13	-59.1411		UNKNOWN
C090R109	5730842	2.3913e-05	-1.7279		Collagen alpha-2(IV) chain	181708	P17140
C090R133	5725874	0.00124258	1.6834		UNKNOWN
C090R146	5726632	7.17581e-11	4.43716		Tropomyosin-1, isoforms 9A/A/B	41852	P06754
C090R153	5738630	1.45855e-07	1.88401		UNKNOWN
C090R161	5727880	4.14599e-10	-2.86011		Piwi-like protein 1	9271	Q96J94
C091R018	5722186	1.21797e-13	-2.03225		WD repeat-containing protein 61	394466	Q6PBD6
C091R019	5739130	8.529e-06	-1.62796		UNKNOWN
C091R036	5730111	1.78984e-12	-3.34933	eIF-4E	Eukaryotic translation initiation factor 4E		O77210
C091R038	5724230	2.05521e-15	-1.95666		SWI/SNF complex subunit SMARCC2	68094	Q6PDG5
C091R046	5738431	3.44106e-08	3.19091		G1/S-specific cyclin-D3	540547	Q3MHH5
C091R050	5738452	0.000280384	1.56648		UNKNOWN
C091R062	5726751	3.24286e-06	12.8299		UNKNOWN
C091R089	5730771	3.81079e-07	1.85225		Sodium-dependent proline transporter	6534	Q99884
C091R091	5735044	1.98541e-05	-7.51955		Histone-lysine N-methyltransferase SETD7		Q7Z0G7
C091R112	5729337	1.0536e-08	46.5998		Glutenin_hmw, High molecular weight glutenin subunit. Members of this family include high molecular weight subunits of glutenin. This group of gluten proteins is thought to be largely responsible for the elastic properties of gluten, and hence, doughs. Indeed, glutenin high molecular weight subunits are classified as elastomeric proteins, because the glutenin network can withstand significant def…
C091R124	5724943	6.33704e-10	-2.08875		Diphthine synthase	508904	Q5E982
C091R125	5722378	8.86403e-21	96.1908		UNKNOWN
C091R130	5736606	0.000563859	-1.50993		UNKNOWN
C091R143	5738827	5.09762e-08	-1.80308		UNKNOWN
C091R156	5732436	3.08403e-06	-5.31918		UNKNOWN
C091R157	5723365	1.83233e-05	-3.80396		UNKNOWN
C091R165	5735639	0.000187561	2.09728		UNKNOWN
C091R166	5732990	9.99206e-09	12.1054		UNKNOWN
C092R001	5736647	1.46378e-09	-2.87361		UNKNOWN
C092R016	5732538	2.5518e-07	-1.59314	U1 snRNP protein A	U1 small nuclear ribonucleoprotein A	31442	P43332
C092R027	5731233	3.06638e-07	1.93742		UNKNOWN
C092R030	5727211	3.65868e-11	6.67571	15-PGDH	15-hydroxyprostaglandin dehydrogenase [NAD+]		P70684
C092R053	5722635	1.67922e-05	-1.8475		Ifi-6-16, Interferon-induced 6-16 family.
C092R065	5726883	3.37714e-11	-4.67986		E3 ubiquitin-protein ligase RNF34	282845	Q6AYH3
C092R066	5732284	3.23826e-08	-1.53768		Ubiquitin carboxyl-terminal hydrolase 5	8078	P45974
C092R067	5736031	2.02616e-08	2.00589		UNKNOWN
C092R070	5726535	4.48743e-09	2.45709		ZP, Zona pellucida (ZP) domain. ZP proteins are responsible for sperm-adhesion fo the zona pellucida. ZP domains are also present in multidomain transmembrane proteins such as glycoprotein GP2, uromodulin and TGF-beta receptor type III (betaglycan).
C092R071	5729998	2.61763e-07	-2.02465	P5C reductase 2	Pyrroline-5-carboxylate reductase 2	504987	Q17QJ7
C092R092	5726148	1.99721e-10	2.08009		UNKNOWN
C092R138	5726848	2.01434e-07	2.1124		Candida_ALS, Candida agglutinin-like protein (ALS). This family consists of several agglutinin-like proteins from different Candida species. ALS genes of Candida albicans encode a family of cell-surface glycoproteins with a three-domain structure. Each Als protein has a relatively conserved N-terminal domain, a central domain consisting of a tandemly repeated motif, and a serine-threonine-rich C-…
C092R144	5737042	1.56003e-09	-1.69984		UNKNOWN
C092R146	5723325	2.86379e-07	1.97799		F-box only protein 43	100101275	Q8AXF4
C092R154	5740310	3.36383e-05	-1.65455		UNKNOWN
C092R158	5735547	4.8312e-12	85.693		UNKNOWN
C092R161	5731107	4.73854e-10	-1.62831	ProRS	Probable prolyl-tRNA synthetase, mitochondrial	25973	Q7L3T8
C093R003	5722577	1.24079e-09	-1.74132	PCNA	Proliferating cell nuclear antigen		O16852
C093R022	5722939	1.77025e-07	2.65814		MARVEL, Membrane-associating domain. MARVEL domain-containing proteins are often found in lipid-associating proteins - such as Occludin and MAL family proteins. It may be part of the machinery of membrane apposition events, such as transport vesicle biogenesis.
C093R026	5726809	1.28195e-07	2.82263		UNKNOWN
C093R028	5722003	2.90911e-05	-1.7713		Glutathione S-transferase 1, isoform D	1273988	Q93113
C093R071	5728412	2.02633e-13	-2.0134		Uncharacterized protein CG1785	31810	Q9W3C2
C093R094	5725827	1.45432e-17	11.2816		UNKNOWN
C093R101	5738623	6.42276e-11	4.60579		UNKNOWN
C093R122	5730471	3.87215e-08	-1.89731		Uncharacterized protein C15orf61	145853	A6NNL5
C093R125	5732374	6.95237e-10	2.14108		Actin, clone 403		P18603
C093R128	5722211	7.21736e-17	31.1621		UNKNOWN
C093R129	5725034	7.17973e-06	-1.79286		Collagen alpha-2(IV) chain		P27393
C093R140	5728116	2.78599e-10	-2.13903	AdoHcyase	Adenosylhomocysteinase	32471	Q27580
C093R142	5722170	7.04974e-13	-1.99149	hCrn	Crooked neck-like protein 1		Q9BZJ0
C093R146	5727830	1.22546e-10	-1.56952		JmjC domain-containing protein 5	308976	Q497B8
C093R158	5737383	0.000212042	-2.79906		UNKNOWN
C094R004	5723750	6.37744e-07	-1.69725		UNKNOWN
C094R017	5731443	1.04125e-12	4.07117		COG5651, PPE-repeat proteins [Cell motility and secretion].
C094R022	5727742	5.83778e-05	1.53034		Paramyosin, long form	39002	P35415
C094R023	5731334	1.17256e-18	-2.44485	PPIase	39 kDa FK506-binding nuclear protein	41860	P54397
C094R024	5723807	1.02977e-12	-1.64769		Hsp90 co-chaperone Cdc37	6624466	Q24740
C094R025	5729109	0.000903105	1.5251		Major facilitator superfamily domain-containing protein 1	641486	Q32LQ6
C094R036	5723489	9.16164e-11	3.70843		Probable cytochrome P450 CYP44	173936	Q09660
C094R057	5722775	3.91449e-19	52.8916		UNKNOWN
C094R078	5723442	3.87811e-06	1.77307		Reticulon-1	677736	A7MC64
C094R084	5729955	3.03925e-29	464.177	TFPI	Tissue factor pathway inhibitor	613026	Q28864
C094R094	5735080	7.1781e-09	-2.35098		UNKNOWN
C094R112	5723999	8.38029e-15	-2.49036	PPIase	FK506-binding protein 4	508535	Q9TRY0
C094R129	5732312	1.05481e-06	1.71054	Laman	Lysosomal alpha-mannosidase		Q60HE9
C094R144	5732545	6.78578e-09	-1.61976		Glycine cleavage system H protein, mitochondrial	40349	Q9U616
C094R149	5737680	2.28297e-16	17.3646		UNKNOWN
C094R154	5738389	6.07136e-13	3.24126	eIF4E-1A	Eukaryotic translation initiation factor 4E-1A	79380	Q9DFS6
C094R165	5739524	0.000351512	-1.62794		UNKNOWN
C094R166	5726991	9.23235e-11	-3.15338		Regulator of chromosome condensation		P23800
C095R011	5735736	7.04146e-12	14.0653		Glutenin_hmw, High molecular weight glutenin subunit. Members of this family include high molecular weight subunits of glutenin. This group of gluten proteins is thought to be largely responsible for the elastic properties of gluten, and hence, doughs. Indeed, glutenin high molecular weight subunits are classified as elastomeric proteins, because the glutenin network can withstand significant def…
C095R020	5730779	1.04867e-08	1.78072		UNKNOWN
C095R021	5732045	1.25567e-06	1.66905		Hydroxysteroid dehydrogenase-like protein 2	404131	A4FUZ6
C095R023	5726031	2.02885e-09	-1.62743		Ribosomal RNA-processing protein 8	101867	Q9DB85
C095R028	5722493	1.49895e-11	2.83004	FHL-2	Four and a half LIM domains protein 2	510008	Q2KI95
C095R051	5726788	4.77422e-06	-1.51433		UNKNOWN
C095R053	5730883	1.50948e-06	-2.40183		UNKNOWN
C095R074	5738893	6.47319e-11	4.64694	PPIase	FK506-binding protein 2B		P0C1J5
C095R082	5726982	2.72315e-10	33.5591		UNKNOWN
C095R084	5730488	0.000129172	1.75358		Polysacc_deac_1, Polysaccharide deacetylase. This domain is found in polysaccharide deacetylase. This family of polysaccharide deacetylases includes NodB (nodulation protein B from Rhizobium) which is a chitooligosaccharide deacetylase. It also includes chitin deacetylase from yeast, and endoxylanases which hydrolyses glucosidic bonds in xylan.
C095R090	5728516	1.64251e-13	6.54102		UNKNOWN
C095R101	5725053	0.00529399	-1.61613		UNKNOWN
C095R106	5732136	5.85144e-06	-1.534	HP1 alpha	Chromobox protein homolog 5	23468	P45973
C095R114	5725704	8.23241e-07	10.1853		UNKNOWN
C095R122	5736335	0.000110034	-1.59779		UNKNOWN
C095R125	5739935	3.86379e-08	-1.79091		Probable protein phosphatase CG10417	35492	Q7K4Q5
C095R126	5730649	0.00183785	1.76905		UNKNOWN
C095R150	5731276	2.52251e-08	-1.67054	AK	Adenosine kinase		O49923
C096R021	5734280	6.69758e-08	-2.13907	Malonate-semialdehyde dehydrogenase [acylating]	Probable methylmalonate-semialdehyde dehydrogenase [acylating], mitochondrial	1273463	Q7QC84
C096R022	5725655	2.71184e-12	-5.38509		UNKNOWN
C096R024	5730510	4.01797e-10	-4.17521	MMP-2	72 kDa type IV collagenase	17390	P33434
C096R027	5723013	0.00119267	-2.82528		UNKNOWN
C096R029	5722830	7.24897e-15	-2.3926		E3 ubiquitin-protein ligase RNF216		P58283
C096R031	5737661	0.000313718	1.51093		UNKNOWN
C096R032	5729018	2.7371e-14	2.68483		Probable E3 ubiquitin-protein ligase makorin-1	777952	Q5NU14
C096R034	5738053	1.91672e-14	3.3638		Adenylate cyclase type 4	104110	Q91WF3
C096R035	5734182	0.000361815	1.66502		UNKNOWN
C096R037	5722423	2.69431e-05	-1.57339		RNA-binding protein 34	23029	P42696
C096R040	5732493	4.00829e-11	-9.92153		UNKNOWN
C096R043	5727006	8.50637e-05	1.61821		UNKNOWN
C096R053	5723337	4.19758e-14	-2.08059	MetAP 1	Methionine aminopeptidase 1	503783	Q4QRK0
C096R064	5731950	7.75107e-06	-1.54673		Striatin-3	516375	A5D7H2
C096R067	5723961	7.45114e-12	15.781		UNKNOWN
C096R071	5722415	1.4968e-06	1.76511	pp-GaNTase 13	Polypeptide N-acetylgalactosaminyltransferase 13	114805	Q8IUC8
C096R077	5730330	4.84221e-07	1.85476		Nostrin	115677	Q8IVI9
C096R082	5723708	5.20359e-06	13.8802		UNKNOWN
C096R089	5727578	1.727e-13	3.65003		Ninjurin, Ninjurin. Ninjurin (nerve injury-induced protein) is involved in nerve regeneration and in the formation and function in some tissues.
C096R097	5732642	2.6167e-06	-1.89037	P-CIP10	Kalirin	84009	P97924
C096R118	5733335	4.47375e-09	2.60856		DOMON domain-containing protein CG14681	3772559	Q9VGY6
C096R122	5724575	3.47122e-06	-1.56626		UNKNOWN
C096R132	5728203	2.60903e-19	44.3402		UNKNOWN
C096R142	5726627	0.00870159	1.52028		RnaseH, RNase H (RNase HI) is an endonuclease that cleaves the RNA strand of an RNA/DNA hybrid in a not sequence-specific manner. One of the important functions of RNase H is to remove Okazaki fragments during DNA replication. RNase H knockout mice lack mitochondrial DNA replication and die as embryos. The retroviral reverse transcriptase contains an RNase H domain that plays an important role in…
C096R148	5729916	3.44142e-14	-2.25452		Probable nucleolar GTP-binding protein 1	35963	Q9V411
C096R150	5726594	0.00125539	-2.71543		UNKNOWN
C096R152	5737207	4.00584e-05	-1.50057		UNKNOWN
C096R153	5732397	4.91266e-05	-2.19645	MMP-2	72 kDa type IV collagenase	386583	Q90611
C096R154	5725719	3.2496e-18	24.1254		RT_LTR, RT_LTR: Reverse transcriptases (RTs) from retrotransposons and retroviruses which have long terminal repeats (LTRs) in their DNA copies but not in their RNA template. RT catalyzes DNA replication from an RNA template, and is responsible for the replication of retroelements. An RT gene is usually indicative of a mobile element such as a retrotransposon or retrovirus. RTs are present in a v…
C097R002	5726719	7.31679e-13	-1.67825	I(Cln)	Methylosome subunit pICln	398038	P54106
C097R015	5739090	2.80535e-06	-1.58889		Late secretory pathway protein AVL9 homolog	23080	Q8NBF6
C097R018	5734358	3.74042e-13	-1.89356		PAT1, Topoisomerase II-associated protein PAT1. Members of this family are necessary for accurate chromosome transmission during cell division.
C097R036	5727102	8.82286e-18	39.7963		UNKNOWN
C097R050	5727360	2.08971e-15	11.2725	CKI-alpha	Casein kinase I isoform alpha	113927	P97633
C097R052	5736905	4.5013e-06	-1.51173		UNKNOWN
C097R061	5735072	8.74733e-10	2.03345	ARPP-19	cAMP-regulated phosphoprotein 19	768853	Q5ZLY8
C097R066	5736970	3.58412e-07	-2.49235		UNKNOWN
C097R067	5723608	0.000369466	-1.55075		UNKNOWN
C097R070	5740315	9.68389e-08	-2.14362		DNA topoisomerase 2-beta	395966	O42131
C097R071	5727304	4.82768e-05	1.52928	SRB1	Scavenger receptor class B member 1	20778	Q61009
C097R083	5732958	9.37213e-16	20.497		UNKNOWN
C097R088	5740039	9.89948e-07	-2.58372		UNKNOWN
C097R089	5730300	5.77447e-15	2.45307		UNKNOWN
C097R094	5727834	0.0075956	2.03708		UNKNOWN
C097R111	5739210	5.30687e-11	9.7833		UNKNOWN
C097R114	5727416	1.0244e-08	5.26216		UNKNOWN
C097R131	5735051	0.000209502	-1.58724		ND2, NADH dehydrogenase subunit 2; Provisional.
C097R134	5733486	1.07328e-06	-1.53306		Cytoplasmic tRNA 2-thiolation protein 1	548460	Q5FW05
C097R135	5725364	1.1494e-14	5.60935		DOMON domain-containing protein CG14681	3772559	Q9VGY6
C097R138	5728598	5.3731e-16	2.83192	BAG-1	BAG family molecular chaperone regulator 1	297994	B0K019
C097R145	5731141	1.65953e-13	2.94333		Chitooligosaccharidolytic beta-N-acetylglucosaminidase	693032	P49010
C097R153	5731540	5.78917e-13	4.79545	SWAP-70	Switch-associated protein 70	423044	Q5F4B2
C097R154	5723609	1.51719e-10	3.14474	MAJN	Myosin-XVIIIa		Q9JMH9
C097R160	5725534	7.70435e-06	-2.49641		UNKNOWN
C098R004	5735196	1.45668e-11	-1.71843		Transcriptional activator protein Pur-beta	5814	Q96QR8
C098R009	5733119	0.000119227	1.60294	AdoMet synthetase 4	Probable S-adenosylmethionine synthetase 4	177354	P50306
C098R014	5728450	7.62721e-07	-1.8758		60S ribosomal protein L30		P58374
C098R017	5732797	5.7497e-09	1.73271	V-ATPase 116 kDa isoform a	Probable V-type proton ATPase 116 kDa subunit a	176257	P30628
C098R031	5730275	5.232e-06	-4.32473		UNKNOWN
C098R036	5731646	4.70129e-09	-1.66294		Pre-mRNA-splicing factor ISY1 homolog	362394	Q6AYB3
C098R037	5722812	7.57108e-10	1.75525		Required for meiotic nuclear division protein 1 homolog	55005	Q9NWS8
C098R055	5733264	1.37611e-07	-1.66326		TIP41-like protein	432068	Q6IRA8
C098R058	5740378	1.10487e-10	-2.15894		UNKNOWN
C098R059	5724033	9.15484e-14	-1.8279		Heat shock 70 kDa protein 14	534751	Q2YDD0
C098R073	5723812	6.2892e-05	7.84845		Trypsin-1		P00765
C098R075	5730877	7.5481e-10	-1.6316		Thioredoxin-related transmembrane protein 2 homolog	37249	Q7JW12
C098R088	5722486	3.98044e-05	2.31589		UNKNOWN
C098R092	5725380	7.32238e-14	61.8239		UNKNOWN
C098R095	5730473	3.2035e-09	-3.48687		UNKNOWN
C098R101	5726822	0.000231047	1.59751		UNKNOWN
C098R133	5737081	4.90404e-09	-1.90341		Notchless protein homolog 1	509793	Q58D20
C098R138	5728365	5.71177e-13	73.2209		UNKNOWN
C098R149	5735717	1.88502e-09	-2.23596		Protein SDA1 homolog	286746	Q6NV26
C099R002	5730494	0.000419135	-2.39763		UNKNOWN
C099R003	5736850	3.2768e-05	-1.65171		UNKNOWN
C099R018	5729591	9.96516e-10	-1.56181		40S ribosomal protein S13 sp|Q6ITC7.3|RS13_CHICK RecName: Full=40S ribosomal protein S13 sp|P62278.2|RS13_RAT RecName: Full=40S ribosomal protein S13 sp|P62301.2|RS13_MOUSE RecName: Full=40S ribosomal protein S13 sp|Q56JX8.3|RS13_BOVIN RecName: Full=40S ribosomal protein S13	6207	P62277
C099R033	5733501	2.13644e-15	-2.1478		MLL1/MLL complex subunit C17orf49	124944	Q8IXM2
C099R037	5727018	5.66574e-12	-1.80835		3-oxoacyl-[acyl-carrier-protein] reductase	897230	Q9X248
C099R044	5722296	6.29994e-09	-3.19183	SPMSY	Spermine synthase	6611	P52788
C099R045	5728019	5.8383e-10	28.8408		UNKNOWN
C099R047	5737162	1.03626e-10	-1.56656	NMT 1	Glycylpeptide N-tetradecanoyltransferase 1	100174462	Q5RAF3
C099R051	5733020	1.23148e-08	-1.54596		Transmembrane protein 120 homolog	31270	Q9U1M2
C099R053	5733111	1.2503e-10	1.56787		E3 ubiquitin-protein ligase RNF8	361815	Q4KLN8
C099R060	5728353	9.78961e-09	3.4782	AtPIP5K3	Phosphatidylinositol-4-phosphate 5-kinase 3	817182	O48709
C099R062	5722868	3.16894e-11	3.28513		UNKNOWN
C099R063	5722062	1.98663e-07	30.2065		UNKNOWN
C099R076	5721809	3.10812e-05	1.59463	Cysteine-rich protein 1	Cysteine and glycine-rich protein 1	29276	P47875
C099R099	5735656	0.00193297	3.14137		UNKNOWN
C099R121	5723555	0.000301987	7.94005		UNKNOWN
C099R127	5734954	3.92501e-07	-1.75086	LONP	Lon protease homolog, mitochondrial	510796	Q59HJ6
C099R130	5728329	8.28313e-16	-9.3452		UNKNOWN
C099R133	5739621	0.000156383	-1.8447		NOX_Duox_like_FAD_NADP, NADPH oxidase (NOX) catalyzes the generation of reactive oxygen species (ROS) such as superoxide and hydrogen peroxide. ROS were originally identified as bactericidal agents in phagocytes, but are now also implicated in cell signaling and metabolism. NOX has a 6-alpha helix heme-binding transmembrane domain fused to a flavoprotein with the nucleotide binding domain located…
C099R145	5737455	6.00969e-07	2.33912	GAT-1	Sodium- and chloride-dependent GABA transporter 1	6529	P30531
C099R154	5728643	2.75917e-14	-2.41585		E3 ubiquitin-protein ligase RNF216		P58283
C099R155	5734696	7.86657e-10	34.2637		UNKNOWN
C099R164	5728857	1.26533e-19	22.9474		RT_LTR, RT_LTR: Reverse transcriptases (RTs) from retrotransposons and retroviruses which have long terminal repeats (LTRs) in their DNA copies but not in their RNA template. RT catalyzes DNA replication from an RNA template, and is responsible for the replication of retroelements. An RT gene is usually indicative of a mobile element such as a retrotransposon or retrovirus. RTs are present in a v…
C100R002	5732233	1.7784e-08	-8.43157		UNKNOWN
C100R003	5725269	2.4379e-05	1.70642		UNKNOWN
C100R007	5729911	2.4771e-08	7.84304		UNKNOWN
C100R016	5736656	1.05004e-06	-2.21903		UNKNOWN
C100R018	5738670	3.82083e-05	17.0698		UNKNOWN
C100R038	5723506	1.28113e-07	-2.44546		UNKNOWN
C100R049	5728225	3.35017e-08	-2.40935		UNKNOWN
C100R056	5737821	1.11258e-06	2.02331		UNKNOWN
C100R057	5728012	8.93873e-13	-48.4193		UNKNOWN
C100R060	5737409	1.753e-13	-2.22809		FACT complex subunit spt16	38248	Q8IRG6
C100R061	5726072	8.60444e-12	-5.8425		UNKNOWN
C100R066	5726818	3.48998e-08	-1.73153		UNKNOWN
C100R085	5725603	0.00115031	1.76592		UNKNOWN
C100R087	5738795	1.58381e-06	-1.77327		UNKNOWN
C100R090	5733127	1.41039e-06	1.50587	HAD	3-hydroxyanthranilate 3,4-dioxygenase	56823	P46953
C100R094	5731156	4.19107e-06	-2.84619		UNKNOWN
C100R124	5728405	1.10252e-08	16.269		UNKNOWN
C100R135	5723836	2.10398e-09	-1.77648		Transmembrane and TPR repeat-containing protein CG4050	37401	Q7K4B6
C100R141	5728285	7.39176e-14	-1.93223	HP1 beta	Chromobox protein homolog 1	10951	P83916
C100R144	5735131	8.08209e-10	2.94736		MARVEL, Membrane-associating domain. MARVEL domain-containing proteins are often found in lipid-associating proteins - such as Occludin and MAL family proteins. It may be part of the machinery of membrane apposition events, such as transport vesicle biogenesis.
C100R145	5730724	5.00138e-11	-2.07673		Nucleolar protein 14		Q8R3N1
C100R152	5727307	3.51678e-10	2.45751		Zinc finger MYND domain-containing protein 17	74843	Q9D5Z5
C100R156	5727761	5.8496e-10	15.5338		UNKNOWN
C100R166	5733123	1.97005e-10	1.7098		Tubulin beta chain		P11833
C101R001	5727231	3.7168e-11	-1.66945		Mitochondrial import inner membrane translocase subunit Tim23	432132	Q6INU6
C101R011	5740050	3.06509e-13	4.00449		1-acylglycerol-3-phosphate O-acyltransferase ABHD5	497624	Q5EE05
C101R016	5731853	0.00885754	1.53593		SID1 transmembrane family member 2	214597	Q8CIF6
C101R018	5733240	3.47961e-08	1.94668	ARPP-19	cAMP-regulated phosphoprotein 19	768853	Q5ZLY8
C101R028	5734762	1.2976e-05	1.76727	UDPGP	UTP--glucose-1-phosphate uridylyltransferase	7360	Q16851
C101R045	5735717	1.93785e-05	-1.60234		Protein SDA1 homolog	286746	Q6NV26
C101R060	5731807	4.25969e-12	-1.9184		Interleukin enhancer-binding factor 2 homolog	406517	Q6NZ06
C101R062	5732096	7.04775e-17	19.4621		Chitin_bind_4, Insect cuticle protein. Many insect cuticular proteins include a 35-36 amino acid motif known as the R&R consensus. The extensive conservation of this region led to the suggestion that it functions to bind chitin. Provocatively, it has no sequence similarity to the well-known cysteine-containing chitin-binding domain found in chitinases and some peritrophic membrane proteins. Chiti…
C101R065	5731147	0.00128875	-1.52746	MVP	Major vault protein	379630	Q6PF69
C101R069	5732364	1.71144e-08	-1.626		UNKNOWN
C101R072	5738022	1.33769e-13	-1.77671	TBP	TATA-box-binding protein		P53361
C101R073	5732606	0.00249826	2.1267		Zinc metalloproteinase nas-15	180426	P55115
C101R080	5740620	3.30894e-05	-1.72902		UNKNOWN
C101R083	5722194	5.00772e-09	2.16847		UNKNOWN
C101R094	5731778	1.04857e-09	-2.04263		UNKNOWN
C101R098	5722520	5.40094e-07	-1.87193	HvTPC1	Two pore calcium channel protein 1		Q6S5H8
C101R113	5723426	2.34407e-08	-1.97593		rRNA 2-O-methyltransferase fibrillarin	6547316	Q8I1F4
C101R126	5722896	1.97822e-10	-1.56242		Nucleoporin 50 kDa	25497	O08587
C101R132	5722743	1.5893e-25	143.363		UNKNOWN
C101R134	5728049	5.04179e-06	-2.53544		UNKNOWN
C101R138	5727548	9.1218e-07	-1.55348		Probable ATP-dependent RNA helicase DDX52		Q8K301
C101R158	5722520	5.34788e-08	-2.13537	HvTPC1	Two pore calcium channel protein 1		Q6S5H8
C101R161	5722324	3.72056e-08	-2.32434	dMi-2	Chromodomain-helicase-DNA-binding protein Mi-2 homolog	40170	O97159
C102R001	5726250	4.09568e-12	-1.70057		Protein arginine N-methyltransferase 1		Q99873
C102R008	5729182	3.88941e-15	3.90238		UNKNOWN
C102R016	5726200	3.8497e-11	3.72018		ChtBD2, Chitin-binding domain type 2.
C102R026	5737682	0.00016888	1.61029		Stromal interaction molecule homolog	32556	P83094
C102R027	5728944	1.73205e-05	10.5007		Repetitive proline-rich cell wall protein		Q40358
C102R039	5733150	1.11582e-07	-1.59715	eIF-4E type 2	Eukaryotic translation initiation factor 4E type 2	26987	Q8BMB3
C102R041	5723364	5.86737e-08	-1.52497		General transcription factor IIH subunit 5	769754	Q5ZKH0
C102R047	5724656	5.38668e-12	-2.19064		H/ACA ribonucleoprotein complex subunit 2-like protein	44005	Q9V3U2
C102R050	5728625	3.87411e-08	1.82825		UNKNOWN
C102R051	5738633	1.97258e-10	2.31451	SR-beta	Signal recognition particle receptor subunit beta	300965	Q4FZX7
C102R060	5722855	6.70929e-08	48.2613		UNKNOWN
C102R081	5722099	1.88778e-29	215.796		UNKNOWN
C102R086	5726585	3.41177e-08	-2.1324		UNKNOWN
C102R089	5737022	5.04903e-05	-1.78414		UNKNOWN
C102R104	5731827	1.58052e-06	1.54283		UDP-glucose 4-epimerase	74246	Q8R059
C102R110	5723074	5.49464e-09	2.64835		UNKNOWN
C102R117	5727616	2.0286e-11	2.37467		UNKNOWN
C102R122	5738859	3.88507e-12	-2.06796		UNKNOWN
C102R125	5728059	1.41595e-11	-2.1726	Ku70	ATP-dependent DNA helicase 2 subunit 1	2547	P12956
C102R142	5733273	5.02535e-10	9.6167		Aldose 1-epimerase	616676	Q5EA79
C102R143	5729203	4.0125e-10	1.52182	CUL-2 sp|Q5RCF3.1|CUL2_PONAB RecName: Full=Cullin-2	Cullin-2	8453	Q13617
C102R158	5727841	9.09412e-17	10.2957		UNKNOWN
C102R163	5730210	3.71617e-06	-1.64344		Ras-related protein ced-10	177111	Q03206
C103R007	5723646	2.9081e-10	3.26888		UNKNOWN
C103R016	5725374	1.0576e-07	-1.71845		UNKNOWN
C103R026	5738723	3.59416e-13	19.7977		UNKNOWN
C103R048	5721782	6.88977e-05	-2.08781		LPD_N, Lipoprotein N-terminal Domain.
C103R050	5724540	6.89931e-16	25.0612		UNKNOWN
C103R067	5727478	1.75046e-07	1.82906		UNKNOWN
C103R078	5726947	1.98698e-11	-1.97885		infB, translation initiation factor IF-2; Validated.
C103R079	5740503	0.000846989	-1.51958		UNKNOWN
C103R080	5724784	3.71425e-11	7.01662	15-PGDH	15-hydroxyprostaglandin dehydrogenase [NAD+]		P70684
C103R088	5735064	0.00229358	-1.51962		ZnF_C4, c4 zinc finger in nuclear hormone receptors.
C103R095	5726889	8.60444e-12	-1.9167		Protein tumorous imaginal discs, mitochondrial		Q24331
C103R097	5725154	5.7796e-14	28.8485		UNKNOWN
C103R119	5731439	0.0044809	1.84294		Glycoprotein 3-alpha-L-fucosyltransferase A	39653	Q9VUL9
C103R122	5732609	3.71425e-11	1.8192		RING finger protein 115	27246	Q9Y4L5
C103R126	5730094	2.79777e-06	-2.28013		UNKNOWN
C103R128	5737368	1.36475e-11	-1.99411		UNKNOWN
[truncated: 3,438 more rows]

## Sheet: Pac sex-biased probes g(10488)
Spot ID	Contig ID	p (Corr) (sex)	FC Male vs Female	Gene	Description	GeneID	SwissProt Accession
C001R025	5730326	0.00181739	-1.53886		UNKNOWN
C001R031	5724687	4.90186e-05	-1.99642	Rag A	Ras-related GTP-binding protein A	10670	Q7L523
C001R032	5724148	2.22746e-11	7.401		UNKNOWN
C001R052	5737787	3.45749e-05	1.71929		Zinc finger MYND domain-containing protein 11		Q8R5C8
C001R058	5733260	2.30199e-18	-45.3079	LACS 4	Long-chain-fatty-acid--CoA ligase 4	2182	O60488
C001R059	5736948	3.29161e-05	-4.36938		UNKNOWN
C001R061	5726159	0.00785394	-1.64898	RBBP-4	Histone-binding protein RBBP4	5928	Q09028
C001R062	5738477	2.32974e-09	2.78004		UNKNOWN
C001R063	5723877	3.7289e-11	2.07601		PDZ domain-containing protein 6	27152	Q9ULD6
C001R068	5728093	1.57899e-08	-2.6721		Serine/threonine-protein kinase PRP4 homolog	512236	Q08DZ2
C001R069	5723470	4.65669e-06	-1.75728	TRAP-beta	Translocon-associated protein subunit beta	6746	P43308
C001R075	5731904	6.91233e-14	15.8217		Lectin 8 kDa peptide		Q01MB6
C001R078	5735574	2.06222e-06	-2.00014		Nuclear migration protein nudC	513277	Q17QG2
C001R082	5735020	4.43754e-06	-1.78903	eIF-6	Eukaryotic translation initiation factor 6	3692	P56537
C001R086	5724111	0.000196598	-1.6775	ABP8	Actin-binding protein anillin	35696	Q9V4P1
C001R087	5730408	1.14722e-09	-2.45381		Protein cueball	6545668	B3NBB6
C001R091	5731558	6.90893e-10	-1.71059		Zinc finger protein 622	90441	Q969S3
C001R099	5730611	4.22874e-05	-1.74066		Uncharacterized protein C4orf14 homolog	539773	Q32LB9
C001R101	5735860	7.90243e-15	8.3161		Protein msta, isoform B	31200	P83501
C001R103	5729991	2.33072e-08	-1.51466	NARG1-like protein	NMDA receptor-regulated 1-like protein	79612	Q6N069
C001R104	5732180	5.30054e-10	1.93427		C-factor		P21158
C001R106	5729129	1.70305e-08	3.28629		UNKNOWN
C001R107	5731475	1.10513e-09	3.29258		UNKNOWN
C001R111	5726244	7.33138e-07	-1.61749		2A0303
C001R112	5736011	5.25304e-14	-4.31475	MOV10-like 1	Putative helicase Mov10l1	54456	Q9BXT6
C001R114	5729997	6.3504e-06	1.99212		metazoan_ACD, Alpha-crystallin domain (ACD) of metazoan alpha-crystallin-type small(s) heat shock proteins (Hsps). sHsps are small stress induced proteins with monomeric masses between 12 -43 kDa, whose common feature is the Alpha-crystallin domain (ACD). sHsps are generally active as large oligomers consisting of multiple subunits, and are believed to be ATP-independent chaperones that prevent a…
C001R117	5730537	3.60068e-08	3.74923		Dehydrogenase/reductase SDR family member 11	192970	Q3U0B3
C001R121	5728703	0.000210893	2.97484	SH3BGR protein	SH3 domain-binding glutamic acid-rich protein homolog	38820	Q9NFP5
C001R129	5725683	1.43366e-06	-1.65394		Probable ATP-dependent RNA helicase DDX10	418965	Q5ZJF6
C001R132	5731650	1.47566e-11	-2.48171		Pre-mRNA-splicing regulator female-lethal(2)D	36527	Q9Y091
C001R133	5722645	0.000122568	-1.94592		UNKNOWN
C001R138	5724024	5.22389e-13	-4.15106	CRABP-II	Cellular retinoic acid-binding protein 2	493998	Q5PXY7
C001R139	5731026	3.20941e-10	6.85474	MLC-2	Myosin regulatory light chain 2	778518	Q1HPS0
C001R141	5722585	1.59691e-17	-132.949		PRK08581, N-acetylmuramoyl-L-alanine amidase; Validated.
C002R023	5731595	2.24991e-06	-1.56042		Protein SCO1 homolog, mitochondrial	6341	O75880
C002R029	5731567	4.41992e-06	1.88593		AF4/FMR2 family member 4	93736	Q9ESC8
C002R041	5736004	7.96129e-11	-2.66173	UCH-X4	Ubiquitin carboxyl-terminal hydrolase BAP1	104416	Q99PU7
C002R058	5731387	9.41105e-05	1.82092		BRLZ, basic region leucin zipper.
C002R062	5734729	0.000133987	2.19692		UNKNOWN
C002R064	5727273	2.86365e-09	5.19041	PDI	Protein disulfide-isomerase	39651	P54399
C002R066	5737961	4.4244e-10	2.33456		Armadillo repeat-containing protein 8	779148	Q68FK4
C002R071	5738898	0.000429348	1.93953		UNKNOWN
C002R083	5735089	2.38455e-07	-1.67515		Anamorsin	109006	Q8WTY4
C002R092	5734142	8.27954e-07	1.82389		GTP-binding protein 1	513922	Q58DC5
C002R096	5735724	4.72116e-07	-1.63378	eIF-4E	Eukaryotic translation initiation factor 4E	1977	P06730
C002R098	5724232	1.60089e-12	6.23813		UNKNOWN
C002R105	5730960	9.89175e-16	4.08175		Protein NipSnap	32573	Q9VXK0
C002R106	5737103	3.2602e-10	-4.52208		UNKNOWN
C002R111	5735517	1.02649e-07	-1.56958		UNKNOWN
C002R114	5735290	4.09379e-14	-6.95312		WD repeat-containing protein 51A	534489	Q2TBP4
C002R115	5731116	1.84832e-06	18.459		UNKNOWN
C002R121	5738466	1.3438e-05	3.90839		UNKNOWN
C002R123	5732289	1.02457e-06	-1.8485	S7mt	28S ribosomal protein S7, mitochondrial	446564	Q6DDY9
C002R134	5724069	0.000309286	-1.50776		ATP-dependent RNA helicase DDX55	446443	Q6AZV7
C002R135	5728764	9.39941e-07	-2.16954		CDI, Cyclin-dependent kinase inhibitor. Cell cycle progression is negatively controlled by cyclin-dependent kinases inhibitors (CDIs). CDIs are involved in cell cycle arrest at the G1 phase.
C002R140	5737908	3.30494e-07	2.58572		UNKNOWN
C002R141	5732503	1.32816e-06	-1.84806		Sulfotransfer_2, Sulfotransferase. Chondroitin 6-sulfotransferase catalyses the transfer of sulfate to position 6 of the N-acetylgalactosamine residue of chondroitin.
C002R147	5722419	2.76187e-16	-3.51227		UNKNOWN
C002R150	5733188	1.47973e-11	-2.8893	WBP-4	WW domain-binding protein 4	418829	Q5F457
C003R020	5725946	8.85057e-06	-1.62736		UNKNOWN
C003R026	5728617	2.22062e-09	2.41365		NR_LBD_F1, Ligand-binding domain of nuclear receptor family 1. Ligand-binding domain (LBD) of nuclear receptor (NR) family 1: This is one of the major subfamily of nuclear receptors, including thyroid receptor, retinoid acid receptor, ecdysone receptor, farnesoid X receptor, vitamin D receptor, and other related receptors. Nuclear receptors form a superfamily of ligand-activated transcription reg…
C003R033	5730919	0.000934797	1.60382		UNKNOWN
C003R058	5735477	4.57267e-09	-2.38991		Surfeit locus protein 6 homolog	42370	Q9VDS6
C003R074	5732256	2.94366e-17	-156.669		UNKNOWN
C003R076	5729912	0.000100887	-1.67101		Ribosome biogenesis protein BMS1 homolog	9790	Q14692
C003R077	5739010	3.41556e-12	-2.96885		Mediator of RNA polymerase II transcription subunit 17	42175	Q9VEC1
C003R084	5722843	1.34434e-09	-5.52057		AN1-type zinc finger protein 2B	130617	Q8WV99
C003R089	5733310	1.03714e-11	-2.01172		Putative zinc finger protein 724		A8MTY0
C003R098	5738475	0.000180161	-1.6281		UNKNOWN
C003R103	5726479	1.21694e-08	-2.11136		Histone acetyltransferase type B catalytic subunit	8520	O14929
C003R118	5727999	0.00895962	-2.49791		Lipase_3, Lipase (class 3). Lipases are esterases that can hydrolyze long-chain acyl-triglycerides into di- and monoglycerides, glycerol, and free fatty acids at a water/lipid interface. A typical feature of lipases is "interfacial activation," the process of becoming active at the lipid/water interface, although several examples of lipases have been identified that do not undergo interfacial act…
C003R120	5723468	1.40189e-08	-1.60969	mPGES-2	Prostaglandin E synthase 2	799964	Q7ZUC7
C003R121	5738010	4.00077e-05	1.76729		UNKNOWN
C003R122	5726764	5.24074e-09	-5.93184		UNKNOWN
C003R134	5737353	0.000562289	2.86625		UNKNOWN
C003R142	5733125	9.65601e-07	-1.64914		UNKNOWN
C003R148	5737000	4.79485e-10	-2.38081		Ras-related protein Rab-21	23011	Q9UL25
C004R017	5731668	4.62647e-08	4.80309		Alpha-actinin, sarcomeric	31166	P18091
C004R023	5728880	0.00637015	1.64761		UNKNOWN
C004R024	5733054	2.308e-07	1.56303	CI-20kD	NADH dehydrogenase [ubiquinone] iron-sulfur protein 7, mitochondrial	338079	P42026
C004R033	5733094	5.32765e-15	-116.454		Quinone oxidoreductase		P11415
C004R045	5734965	2.97058e-08	-2.55659	PAP-2a	Lipid phosphate phosphohydrolase 1	19012	Q61469
C004R047	5739268	2.2021e-19	-9.57132		UNKNOWN
C004R052	5736067	0.00101946	8.66994		UNKNOWN
C004R057	5728899	1.3273e-07	11.6114		UNKNOWN
C004R074	5727348	1.04607e-08	4.32152		UNKNOWN
C004R079	5728567	7.89763e-05	-1.70921	ABP-280	Filamin-A	192176	Q8BTM8
C004R080	5731304	2.87123e-06	-1.65382	FACE-1	CAAX prenyl protease 1 homolog	230709	Q80W54
C004R082	5726299	0.00023224	1.56572		Sorting nexin-25	83891	Q9H3E2
C004R088	5738968	0.00024785	-1.86672		UNKNOWN
C004R090	5730979	1.45598e-11	-2.27898		Probable protein phosphatase CG10417	35492	Q7K4Q5
C004R091	5734328	4.83042e-13	2.61397		UNKNOWN
C004R094	5726006	1.5444e-12	3.36558		UNKNOWN
C004R095	5727706	0.000685985	-3.64524	GRase	Glutathione reductase, mitochondrial		A2TIL1
C004R100	5727818	1.24445e-06	5.36179		Probable chitinase 2	38223	Q9W092
C004R102	5731437	6.88362e-07	-2.14144	L14mt	39S ribosomal protein L14, mitochondrial	100004912; 394122	Q7ZUH5
C004R108	5727662	0.00426262	-1.94269		UDP-N-acetylglucosamine pyrophosphorylase	107652	Q91YN5
C004R109	5731064	0.00747304	2.11885		Cytosolic non-specific dipeptidase	55748	Q96KP4
C004R116	5731023	2.48577e-08	3.87251	AtPIP5K5	Phosphatidylinositol-4-phosphate 5-kinase 5	818720	Q9SLG9
C004R122	5733366	0.00151057	-1.74653	DolP-glucosyltransferase	Dolichyl-phosphate beta-glucosyltransferase	66248	Q9DB25
C004R124	5729050	9.19025e-06	2.16178	mTPK1	Thiamin pyrophosphokinase 1	29807	Q9R0M5
C004R128	5723531	1.94559e-08	13.1768		UNKNOWN
C004R129	5734832	4.09597e-07	7.10596		UNKNOWN
C004R136	5722458	2.12639e-05	-1.56379	DHHB methyltransferase	Hexaprenyldihydroxybenzoate methyltransferase, mitochondrial	29309	Q63159
C004R144	5732014	8.28842e-09	2.0651	abLIM-1	Actin-binding LIM protein 1	226251	Q8K4G5
C004R145	5723077	0.00180008	-2.1833	Fzr	Fizzy-related protein homolog	56371	Q9R1K5
C004R146	5737835	1.98823e-09	9.11548	AK 1	Adenylate kinase isoenzyme 1	11636	Q9R0Y5
C004R156	5731028	5.36835e-19	-30.4816		Carboxypeptidase A4	51200	Q9UI42
C005R019	5737281	5.16383e-14	-2.8998		Protein neuralized	41085	P29503
C005R021	5732387	0.00123147	-8.2528		UNKNOWN
C005R022	5732538	7.30286e-12	-2.47572	U1 snRNP protein A	U1 small nuclear ribonucleoprotein A	31442	P43332
C005R024	5730768	0.000473719	1.6778		UNKNOWN
C005R025	5726464	1.45904e-11	11.4035		PDZ_signaling, PDZ domain found in a variety of Eumetazoan signaling molecules, often in tandem arrangements. May be responsible for specific protein-protein interactions, as most PDZ domains bind C-terminal polypeptides, and binding to internal (non-C-terminal) polypeptides and even to lipids has been demonstrated. In this subfamily of PDZ domains an N-terminal beta-strand forms the peptide-bind…
C005R035	5723429	2.3923e-10	1.68963		Sulfide:quinone oxidoreductase, mitochondrial		Q9R112
C005R043	5726773	1.07556e-08	15.3174		Collagen, Collagen triple helix repeat (20 copies). Members of this family belong to the collagen superfamily. Collagens are generally extracellular structural proteins involved in formation of connective tissue structure. The alignment contains 20 copies of the G-X-Y repeat that forms a triple helix. The first position of the repeat is glycine, the second and third positions can be any residue b…
C005R059	5721900	6.82191e-07	-2.3797		HEAT repeat-containing protein 3	55027	Q7Z4Q2
C005R060	5723692	2.49731e-07	-1.61515		Anamorsin	109006	Q8WTY4
C005R061	5740115	8.64499e-11	-206.784	Jagged2	Protein jagged-2	3714	Q9Y219
C005R070	5731834	1.24479e-14	-3.42182		Germ cell-less protein-like 1	64395	Q96IK5
C005R072	5737701	0.000800899	-2.00883		Transmembrane protein 39A	448136	Q6GL42
C005R077	5725530	7.57118e-08	-2.05757	Ecm29	Proteasome-associated protein ECM29 homolog		Q5VYK3
C005R080	5731448	0.000505266	-4.0862		Anionic trypsin-2	25052	P00763
C005R085	5735618	5.59093e-10	6.98641		Smc, Chromosome segregation ATPases [Cell division and chromosome partitioning].
C005R090	5736097	6.20229e-06	19.5734		UNKNOWN
C005R099	5732041	1.9582e-09	-3.16158		Zinc finger matrin-type protein 2 sp|Q9CPW7.1|ZMAT2_MOUSE RecName: Full=Zinc finger matrin-type protein 2	153527	Q96NC0
C005R102	5724026	1.53652e-07	8.00896		UNKNOWN
C005R103	5730575	3.6945e-06	-2.23123		Protein croquemort	33219	Q27367
C005R112	5727122	2.00787e-12	4.22904		UNKNOWN
C005R121	5735553	1.30889e-11	4.15812		UNKNOWN
C005R129	5723769	2.80344e-08	3.72369		Probable E3 ubiquitin-protein ligase KIAA0614		Q9Y4D8
C005R131	5739195	1.59322e-15	-4.58354		Protein LMBR1L		Q4R7X9
C005R134	5727636	1.5235e-09	-2.54083		Zinc finger X-linked protein ZXDA/ZXDB	668166	A2CE44
C005R136	5731417	1.87274e-13	7.92079		Smoothelin		Q921U8
C005R149	5739094	1.08912e-13	-5.07555		ERI1 exoribonuclease 2	503681	Q5HZL1
C005R152	5725865	0.000166475	1.99136		UNKNOWN
C006R018	5733134	1.10049e-17	-6.26856	MGL	Monoglyceride lipase	29254	Q8R431
C006R023	5726927	3.88634e-06	-1.81049	5-Tyr-DNA phosphodiesterase	5-tyrosyl-DNA phosphodiesterase	51567	O95551
C006R026	5736772	5.60743e-06	29.481		Chitin_bind_4, Insect cuticle protein. Many insect cuticular proteins include a 35-36 amino acid motif known as the R&R consensus. The extensive conservation of this region led to the suggestion that it functions to bind chitin. Provocatively, it has no sequence similarity to the well-known cysteine-containing chitin-binding domain found in chitinases and some peritrophic membrane proteins. Chiti…
C006R028	5722198	3.78399e-10	2.06838	Valacyclovirase	Valacyclovir hydrolase	670	Q86WA6
C006R041	5725693	1.08055e-16	-3.40991		Ubiquitin carboxyl-terminal hydrolase 2		O57429
C006R049	5721820	6.26194e-08	-1.85784	Na(+)/K(+) ATPase alpha subunit	Sodium/potassium-transporting ATPase subunit alpha		P13607
C006R050	5727948	1.26774e-13	4.90178	RIM-BP2	RIMS-binding protein 2	23504	O15034
C006R053	5724915	5.09718e-10	-1.68964		Ataxin-10	548542	Q5FVB0
C006R056	5728647	2.72129e-07	-1.53088		Mitochondrial import inner membrane translocase subunit Tim10	37478	Q9W2D6
C006R060	5723325	3.14036e-08	-2.8781		F-box only protein 43	100101275	Q8AXF4
C006R070	5732015	1.85804e-24	-5.24063		Broad-complex core protein isoform 6	44505	Q24206
C006R073	5736767	4.18839e-14	-3.40697		UNKNOWN
C006R075	5735801	1.01617e-17	12.7241	AtPIP5K9	Phosphatidylinositol-4-phosphate 5-kinase 9	820151	Q8L850
C006R077	5727861	0.00862676	-1.55353		Ribonuclease UK114	15473	P52760
C006R078	5729932	0.00780917	8.07993		Proclotting enzyme heavy chain		P21902
C006R083	5735365	1.20115e-07	-2.09048		Nucleolar protein 56	67134	Q9D6Z1
C006R087	5725751	4.29734e-08	4.17174		NADH-ubiquinone oxidoreductase chain 4	807998	P48914
C006R090	5730429	2.84771e-11	5.35006	NEMO	NF-kappa-B essential modulator		O88522
C006R092	5734493	2.28606e-06	2.49502		Sterile alpha and TIR motif-containing protein 1	38895	Q6IDD9
C006R093	5733220	1.7493e-06	-2.66573		Probable ATP-dependent RNA helicase DDX49	54555	Q9Y6V7
C006R097	5736601	2.7653e-21	-34.0798		UNKNOWN
C006R101	5738279	0.000435045	5.48242		UNKNOWN
C006R105	5723582	0.00311555	5.79864		UNKNOWN
C006R108	5730281	1.67834e-09	8.21189		Myosin light chain alkali	6729868	Q24654
C006R113	5726119	0.00129316	1.90337		UNKNOWN
C006R115	5730522	2.40543e-14	-2.54823		Putative E3 ubiquitin-protein ligase UBR7	55148	Q8N806
C006R126	5729318	5.00839e-06	2.48096		UNKNOWN
C006R133	5726473	1.67247e-05	-4.37623	Heat shock protein 40 homolog	DnaJ homolog subfamily B member 4	11080	Q9UDY4
C006R139	5735796	6.83236e-06	-2.35598	WIPI-3	WD repeat domain phosphoinositide-interacting protein 3	417339	Q5ZL16
C006R140	5732086	2.95233e-11	2.38607		UNKNOWN
C006R145	5725526	0.000707343	-2.45382	RNA polymerases I, II, and III subunit ABC5	DNA-directed RNA polymerases I, II, and III subunit RPABC5	42942	Q9VC49
C006R150	5731420	0.000143514	18.3943		UNKNOWN
C006R152	5726488	7.6501e-10	6.27917	TnT	Troponin T		Q9XZ71
C006R153	5736354	0.00047688	-2.50942	E-Syt1	Extended synaptotagmin-1	23943	Q3U7R1
C007R012	5727607	1.2729e-07	-1.98907		Caseinolytic peptidase B protein homolog	65041	Q9WTT2
C007R020	5738921	0.000309481	1.59981		AIG2-like domain-containing protein 1-B	100038780	A3KNL6
C007R025	5723197	3.52733e-08	3.92876		UNKNOWN
C007R027	5734314	9.77951e-05	2.00169		UNKNOWN
C007R028	5739285	0.000543316	-1.62813	TPR repeat protein 1	Tetratricopeptide repeat protein 1	504602	Q3ZBR5
C007R037	5737360	1.91223e-11	2.69732		UNKNOWN
C007R053	5729102	1.8435e-09	32.766		COG5651, PPE-repeat proteins [Cell motility and secretion].
C007R054	5733368	8.55181e-13	-3.39066	S29mt	28S ribosomal protein S29, mitochondrial	65111	Q9ER88
C007R057	5735876	9.51056e-05	9.3342		Troponin C, isoform 1		P21797
C007R078	5724201	1.42194e-10	-1.67951	DSIF large subunit	Transcription elongation factor SPT5	426493	Q5ZI08
C007R079	5728060	9.13395e-06	1.65419		UNKNOWN
C007R083	5732523	2.01727e-09	-1.70506	eIF3h	Eukaryotic translation initiation factor 3 subunit H	692388	Q9GV27
C007R086	5725566	3.88049e-08	-2.01237	NOC3 protein homolog	Nucleolar complex protein 3 homolog	100174525	Q5R952
C007R090	5729600	0.000901331	1.82868		UNKNOWN
C007R091	5730045	1.30376e-09	-2.90088		Nuclear receptor coactivator 7	211329	Q6DFV7
C007R092	5737567	4.09696e-09	3.32416		UNKNOWN
C007R093	5735693	1.65015e-06	2.4992		UNKNOWN
C007R094	5736003	8.31877e-11	-2.92552	UCH-X4	Ubiquitin carboxyl-terminal hydrolase BAP1	104416	Q99PU7
C007R097	5734449	0.000692791	1.69303		UNKNOWN
C007R109	5734306	3.9413e-09	-1.93576		Polycomb protein Scm	41168	Q9VHA0
C007R112	5730525	7.91024e-07	19.7205		UNKNOWN
C007R114	5730496	1.92346e-14	-7.86714	HsMAD2	Mitotic spindle assembly checkpoint protein MAD2A	4085	Q13257
C007R115	5735978	2.36413e-13	-3.04488	Imp4	Importin-4	79711	Q8TEX9
C007R116	5723634	1.05533e-06	20.2558		Cuticle protein CP14.6		Q94984
C007R118	5728187	7.57259e-09	4.55175		UNKNOWN
C007R119	5739689	1.06897e-06	13.3695		Collagen alpha-1(III) chain		P12105
C007R123	5740203	7.70758e-11	3.00831		UNKNOWN
C007R126	5732419	1.9094e-06	1.50396		Sorting and assembly machinery component 50 homolog B	398869	Q6PA35
C007R130	5724633	0.000363038	9.77542		Testisin	57256	Q9JHJ7
C007R138	5726300	0.00147457	1.54218		UNKNOWN
C007R159	5723672	1.93023e-05	1.88324	DCR-RP	Peroxisomal trans-2-enoyl-CoA reductase	55825	Q9BY49
C007R160	5725624	1.26433e-09	2.83782		Protein RMD5 homolog A	444705	Q6GLP4
C008R013	5724115	1.78569e-05	-1.64413	TRAP-beta	Translocon-associated protein subunit beta	6746	P43308
C008R024	5733442	4.93152e-07	3.14627		Rieske_AIFL_N, AIFL (apoptosis-inducing factor like) family, N-terminal Rieske domain; members of this family show similarity to human AIFL, containing an N-terminal Rieske domain and a C-terminal pyridine nucleotide-disulfide oxidoreductase domain (Pyr_redox). The Rieske domain is a [2Fe-2S] cluster binding domain involved in electron transfer. AIFL shares 35% homology with human AIF (apoptosis-…
C008R027	5729023	1.12919e-08	6.20319		UNKNOWN
C008R034	5728790	6.67224e-10	4.10845		UNKNOWN
C008R035	5735805	2.47458e-12	7.08058		Smc, Chromosome segregation ATPases [Cell division and chromosome partitioning].
C008R041	5737195	1.46096e-10	-1.896		UNKNOWN
C008R046	5730016	1.67099e-05	-1.74842	TA-WDRP	WD repeat-containing protein 36	134430	Q8NI36
C008R047	5724858	2.85184e-05	28.5463		UNKNOWN
C008R053	5732251	0.00537397	-3.10086		UNKNOWN
C008R056	5736716	1.79036e-09	-1.77178	TFIIF-beta	General transcription factor IIF subunit 2	41290	P41900
C008R058	5734953	9.54643e-07	-3.23328		UNKNOWN
C008R060	5722354	0.00110882	-2.12766		UNKNOWN
C008R073	5732587	0.000193336	-1.51775	UCP 4	Mitochondrial uncoupling protein 4	9481	O95847
C008R090	5721818	2.99712e-06	-2.17488		UNKNOWN
C008R101	5731257	5.65488e-13	9.3803		Alpha-taxilin	109658	Q6PAM1
C008R102	5731743	7.87772e-12	-3.06386		UNKNOWN
C008R113	5737134	8.15991e-14	4.19622		UNKNOWN
C008R117	5726748	3.48581e-10	5.90071		UNKNOWN
C008R123	5738167	5.92359e-12	-2.4956		UNKNOWN
C008R127	5732459	0.0095966	1.76243		Tropomyosin-1, isoforms 9A/A/B	41852	P06754
C008R128	5739246	1.03844e-07	-2.22194		Crossover junction endonuclease EME1		Q5NVA9
C008R135	5731179	1.50974e-05	16.1598		Cuticle protein 6		P82119
C008R141	5739246	7.79314e-08	-2.3147		Crossover junction endonuclease EME1		Q5NVA9
C008R146	5734048	1.68487e-10	5.84233		Titin		Q9I7U4
C008R148	5732349	6.31561e-05	-3.3315		Zinc carboxypeptidase A 1	34297	Q9VL86
C008R159	5732455	0.00401926	5.14215		Tryp_SPc, Trypsin-like serine protease. Many of these are synthesised as inactive precursor zymogens that are cleaved during limited proteolysis to generate their active forms. A few, however, are active as single chain molecules, and others are inactive due to substitutions of the catalytic triad residues.
C009R009	5730788	1.10607e-06	-1.70802		Transmembrane GTPase Marf	31581	Q7YU24
C009R022	5723288	2.67641e-06	5.28454		Probable pyridoxine biosynthesis SNZERR		Q8WPW2
C009R036	5725949	1.79676e-11	7.35368		UNKNOWN
C009R040	5726305	3.21337e-11	-2.79532		Transmembrane protein 68	534013	Q0VCR6
C009R043	5730875	1.22476e-05	-1.85081		UNKNOWN
C009R051	5732106	0.00351661	5.16807		Tryp_SPc, Trypsin-like serine protease. Many of these are synthesised as inactive precursor zymogens that are cleaved during limited proteolysis to generate their active forms. A few, however, are active as single chain molecules, and others are inactive due to substitutions of the catalytic triad residues.
C009R055	5723596	1.38485e-12	12.4326		Tropomyosin		O44119
C009R063	5723444	1.18497e-11	-3.26572		UNKNOWN
C009R064	5733074	1.93764e-10	2.3201		Calcium-binding mitochondrial carrier protein Aralar1	43616	Q9VA73
C009R067	5723583	1.78497e-08	-1.79059	BMSC-UbP	Ubiquitin-like protein 7	84993	Q96S82
C009R070	5727803	2.95991e-09	2.38599		bZIP_Maf, bZIP Maf transcription factor. Maf transcription factors contain a conserved basic region leucine zipper (bZIP) domain, which mediates their dimerisation and DNA binding property. Thus, this family is probably related to pfam00170.
C009R071	5733065	5.75489e-13	-2.56343		SAP domain-containing ribonucleoprotein	625193; 66118	Q9D1J3
C009R073	5733260	3.26942e-17	-25.9984	LACS 4	Long-chain-fatty-acid--CoA ligase 4	2182	O60488
C009R081	5736296	2.08932e-13	6.32473		RING finger protein 31	55072	Q96EP0
C009R082	5730330	8.68123e-06	2.14371		Nostrin	115677	Q8IVI9
C009R092	5728759	0.000102649	2.93825		UNKNOWN
C009R095	5735777	0.00722407	1.77576		Calcium-dependent secretion activator	49968	Q9NHE5
C009R104	5739196	0.00133267	-1.50073	rLib	Leucine-rich repeat-containing protein 15	246296	Q8R5M3
C009R109	5731867	1.6893e-08	-1.90719		ADIPOR-like receptor CG5315	42656	Q9VCY8
C009R111	5724598	3.81221e-16	-3.14502	mUBPy	Ubiquitin carboxyl-terminal hydrolase 8	84092	Q80U87
C009R119	5725742	1.43934e-09	-3.04978		UNKNOWN
C009R120	5730884	0.000986914	-4.07675		Cathepsin D		O93428
C009R125	5729204	1.81975e-09	-2.17588		Abhydrolase domain-containing protein 13	432053	Q6IRP4
C009R126	5732820	9.70158e-06	8.51411		UNKNOWN
C009R132	5731969	3.14019e-15	-10.1155		Kinesin-like protein KIF18B	419968	Q5ZLK6
C009R141	5731623	5.58333e-06	2.47953		Glycogen phosphorylase	33386	Q9XTL9
C009R142	5722199	2.55582e-10	-2.73476	FACE-2	CAAX prenyl protease 2	44002	Q9U1H8
C009R143	5730085	0.00450346	-2.47089		Histone H2B		P21897
C009R144	5722697	8.28419e-12	5.28979		UNKNOWN
C009R152	5722334	3.06427e-12	-2.45207		Zinc finger protein 330 homolog	43384	Q9VAU9
C009R154	5740482	1.33552e-19	-39.2316		UNKNOWN
C009R157	5740367	2.50075e-07	-1.95334	PIPMT	Trimethylguanosine synthase	312947	P85107
C010R009	5727441	0.00132446	7.09139		UNKNOWN
C010R017	5723674	1.85761e-05	1.64444	alpha1-6FucT	Alpha-(1,6)-fucosyltransferase	32122	Q9VYV5
C010R025	5725435	6.18578e-06	14.8933		UNKNOWN
C010R030	5730974	1.53697e-11	3.96231		Putative leucine-rich repeat-containing protein DDB_G0290503	8627684	Q54G05
C010R037	5724765	6.13661e-12	8.1654		UNKNOWN
C010R040	5737285	1.25367e-05	-2.64322		UNKNOWN
C010R048	5723058	0.00163127	-1.8471		UNKNOWN
C010R049	5733345	4.22333e-08	-1.96038	p20-ARC sp|P59999.3|ARPC4_MOUSE RecName: Full=Actin-related protein 2/3 complex subunit 4	Actin-related protein 2/3 complex subunit 4	10093	P59998
C010R050	5738862	7.59373e-08	-1.82963		Protein Malvolio	42490	P49283
C010R053	5726177	1.2334e-05	-1.57706		Transmembrane protein 129	432097	Q6IR55
C010R055	5728721	0.00162873	1.64641		UNKNOWN
C010R056	5722988	9.15239e-15	4.76841		Arrestin domain-containing protein 3	105171	Q7TPQ9
C010R057	5738820	1.19449e-14	-19.1936		UNKNOWN
C010R059	5727354	2.02585e-08	2.75662		Myosin heavy chain, muscle		P05661
C010R062	5737992	5.38574e-08	-2.4018		Zinc finger protein PLAGL2	5326	Q9UPG8
C010R067	5733367	4.73946e-07	9.22709		Chitin_bind_4, Insect cuticle protein. Many insect cuticular proteins include a 35-36 amino acid motif known as the R&R consensus. The extensive conservation of this region led to the suggestion that it functions to bind chitin. Provocatively, it has no sequence similarity to the well-known cysteine-containing chitin-binding domain found in chitinases and some peritrophic membrane proteins. Chiti…
C010R070	5723819	4.22323e-11	3.22165		UNKNOWN
C010R071	5722827	2.58003e-11	4.7143	Popeye protein 2	Popeye domain-containing protein 2	64091	Q9HBU9
C010R077	5730495	3.66281e-07	7.78461		UNKNOWN
C010R081	5732167	5.33685e-10	-2.46949		UNKNOWN
C010R082	5731034	6.64468e-11	-2.42505	Proton/amino acid transporter 4	Proton-coupled amino acid transporter 4	445866	Q4KL91
C010R084	5736270	1.29038e-15	-3.51726		UNKNOWN
C010R085	5740030	0.000599843	12.6609		UNKNOWN
C010R088	5732786	1.54836e-09	-3.59665		SET and MYND domain-containing protein 5	444061	Q6GPQ4
C010R089	5722522	3.82703e-08	-2.27068		Probable fructose-2,6-bisphosphatase TIGAR	100145723	B1WAX6
C010R091	5731620	9.58696e-08	-1.73278	PL scramblase 2	Phospholipid scramblase 2	57047	Q9NRY7
C010R093	5730259	1.81361e-06	19.6222		UNKNOWN
C010R096	5729839	0.0029455	4.19821		Glutenin_hmw, High molecular weight glutenin subunit. Members of this family include high molecular weight subunits of glutenin. This group of gluten proteins is thought to be largely responsible for the elastic properties of gluten, and hence, doughs. Indeed, glutenin high molecular weight subunits are classified as elastomeric proteins, because the glutenin network can withstand significant def…
C010R097	5728672	6.30234e-09	2.58857	FHL-3	Four and a half LIM domains protein 3	504795	Q3ZBI6
C010R102	5731595	2.03875e-06	-1.54698		Protein SCO1 homolog, mitochondrial	6341	O75880
C010R106	5738952	5.65939e-10	-2.6778	MYST protein 1	Probable histone acetyltransferase MYST1	310194	Q5XI06
C010R112	5735617	3.08066e-08	1.58143	PGM 1	Phosphoglucomutase-1	534402	Q08DP0
C010R121	5725441	9.23083e-10	2.3711		Protein jagunal	4802061	Q297K8
C010R123	5723512	0.00673296	-1.78941		TFS2N, Domain in the N-terminus of transcription elongation factor S-II (and elsewhere).
C010R128	5733023	9.36143e-07	-1.66765		Serine/threonine-protein kinase PCTAIRE-2	5128	Q00537
C010R130	5730350	2.07644e-21	-73.0739		UNKNOWN
C010R132	5729755	6.68291e-08	50.7814		UNKNOWN
C010R133	5729725	0.000373588	16.4903		UNKNOWN
C010R134	5729275	2.26724e-08	1.87596		Ras-like protein		P18262
C010R137	5723285	3.4279e-09	2.13402		Chloride intracellular channel exc-4	173314	Q8WQA4
C010R138	5732586	7.54217e-06	-1.69257	TCP-1-beta	T-complex protein 1 subunit beta	505313	Q3ZBH0
C010R139	5732872	8.18387e-15	-17.4953	HsHec1	Kinetochore protein NDC80 homolog	10403	O14777
C010R148	5728454	0.000260016	-1.52092	PKCSH	Glucosidase 2 subunit beta	5589	P14314
C010R156	5722415	5.77059e-08	2.80883	pp-GaNTase 13	Polypeptide N-acetylgalactosaminyltransferase 13	114805	Q8IUC8
C010R161	5734441	4.81805e-10	7.06369	MLC-2	Myosin regulatory light chain 2	778518	Q1HPS0
C011R008	5723305	2.3099e-09	-1.96142	NDP kinase 7	Nucleoside diphosphate kinase 7	29922	Q9Y5B8
C011R009	5735768	0.000199815	-1.65005		UNKNOWN
C011R010	5723517	2.45955e-15	7.86469		Protein MICAL-3	57553	Q7RTP6
C011R015	5727757	0.000444747	1.65747		SITS-binding protein		P19965
C011R019	5722286	1.59914e-06	-1.53137		Symplekin	8189	Q92797
C011R022	5733447	3.75381e-09	3.11686		Guanine nucleotide-binding protein G(o) subunit alpha		P38404
C011R023	5732311	5.82984e-07	-98.7676		Peroxidasin homolog	7837	Q92626
C011R030	5723432	0.000932114	14.2487		UNKNOWN
C011R041	5727077	2.19724e-07	3.97609		4F5, 4F5 protein family. Members of this family are short proteins that are rich in aspartate, glutamate, lysine and arginine. Although the function of these proteins is unknown, they are found to be ubiquitously expressed.
C011R045	5733113	6.57372e-07	1.7081	G-protein 1	GTP-binding protein 1	14904	O08582
C011R048	5734389	4.5033e-11	2.73565		UNKNOWN
C011R052	5724382	4.01232e-11	-2.08075		MLL1/MLL complex subunit KIAA1267		Q80TG1
C011R053	5732597	0.000564135	-4.01539		Elongation of very long chain fatty acids protein AAEL008004	5569887	Q1HRV8
C011R060	5736703	5.76459e-10	-3.86001		UNKNOWN
C011R064	5726016	1.69061e-07	2.30293	NEPLP	Membrane metallo-endopeptidase-like 1, soluble form	27390	Q9JLI3
C011R067	5722112	0.000388986	2.17514		UNKNOWN
C011R072	5739234	0.000230694	1.6544	ADF	Gelsolin, cytoplasmic		Q27319
C011R073	5729081	5.51078e-05	-1.899	hG4-1	Proliferation-associated protein 2G4	5036	Q9UQ80
C011R078	5729182	3.53266e-07	3.19424		UNKNOWN
C011R079	5730839	1.39224e-07	-2.25978	FBPase 1	Fructose-1,6-bisphosphatase 1	397038	P00636
C011R082	5722268	2.09314e-15	-3.33899		Zinc finger protein 830	402963	Q6P0I6
C011R083	5732948	6.52997e-09	-3.93824	PP5	Serine/threonine-protein phosphatase 5	65179	P53042
C011R090	5724319	0.00568897	3.21056		Plasmodium_HRP, Plasmodium histidine-rich protein (HRPII/III). This family consists of several histidine-rich protein II and III sequence from Plasmodium falciparum.
C011R091	5730591	7.05418e-06	-1.66665		WD repeat-containing protein 13	100171581	Q5RF24
C011R094	5738211	1.28063e-05	-2.07842		SERTA domain-containing protein 4	214791	A7DTG3
C011R108	5724465	0.000301677	-1.55335	PH domain-containing family F member 2	Pleckstrin homology domain-containing family F member 2	420234	Q5ZLY5
C011R118	5732536	2.43e-05	-2.19131	OSBP-related protein 11	Oxysterol-binding protein-related protein 11	114885	Q9BXB4
C011R119	5729604	7.59186e-05	-1.82479		Nucleolar protein 56		Q95K50
C011R120	5724600	2.18827e-07	2.1203		UNKNOWN
C011R122	5733869	4.267e-08	1.90896		UNKNOWN
C011R125	5734728	1.58875e-06	2.76878		UNKNOWN
C011R126	5735002	7.12847e-07	-1.8604		3-oxo-5-alpha-steroid 4-dehydrogenase 3	779994	Q0P4J9
C011R127	5731224	1.08072e-05	-1.73673		Exo_endo_phos, Endonuclease/Exonuclease/phosphatase family. This large family of proteins includes magnesium dependent endonucleases and a large number of phosphatases involved in intracellular signalling. This family includes: AP endonuclease proteins EC:4.2.99.18, DNase I proteins EC:3.1.21.1, Synaptojanin an inositol-1,4,5-trisphosphate phosphatase EC:3.1.3.56, Sphingomyelinase EC:3.1.4.12 and…
C011R129	5728515	3.96978e-08	-2.02702		UNKNOWN
C011R132	5736750	1.14044e-10	3.04926		UNKNOWN
C011R140	5722591	2.39511e-05	1.67932		UNKNOWN
C011R150	5722266	0.00280165	8.21691		UNKNOWN
C011R155	5730572	1.30328e-09	-1.93117		Clathrin heavy chain	32537	P29742
C012R012	5724919	6.5585e-07	3.68013		UNKNOWN
C012R030	5739684	2.08922e-12	-4.20136	Cyclin-A	Cyclin-A1		Q92161
C012R034	5730095	1.71001e-09	5.83774	TnT	Troponin T		Q9XZ71
C012R041	5730556	0.00379923	-2.72889		Trypsin-1		P00765
C012R049	5725587	9.13654e-13	7.58344		UNKNOWN
C012R050	5728398	8.50318e-17	3.73247		UNKNOWN
C012R053	5732382	1.02772e-07	8.53241		Peroxidasin	38326	Q9VZZ4
C012R054	5736929	7.18538e-08	10.0415		UNKNOWN
C012R057	5729953	4.47628e-09	13.6452		UNKNOWN
C012R074	5731819	0.00830465	-2.44688		Poly(rC)-binding protein 3	54039	P57721
C012R076	5731549	4.25084e-09	3.63707	DmSDR2	Putative ferric-chelate reductase 1 homolog	36768	Q8MSU3
C012R083	5733193	1.58509e-07	17.7083		Chitin_bind_4, Insect cuticle protein. Many insect cuticular proteins include a 35-36 amino acid motif known as the R&R consensus. The extensive conservation of this region led to the suggestion that it functions to bind chitin. Provocatively, it has no sequence similarity to the well-known cysteine-containing chitin-binding domain found in chitinases and some peritrophic membrane proteins. Chiti…
C012R087	5729665	2.31683e-13	-3.99071		UNKNOWN
C012R090	5732132	6.67816e-14	-30.5977		UNKNOWN
C012R100	5728607	0.0038586	1.56504		UNKNOWN
C012R101	5726208	1.15475e-10	-2.37229	Hedls	Enhancer of mRNA-decapping protein 4	23644	Q6P2E9
C012R104	5734988	3.45596e-09	7.50224		Myosin heavy chain, muscle		P05661
C012R107	5730528	6.85376e-07	2.15792	CANP 3	Calpain-3	423233	Q92177
C012R108	5732963	3.24675e-15	-6.25322		Importin subunit alpha-1		P52170
C012R113	5725736	0.000493677	-1.8734		Ubiquinone biosynthesis protein COQ7 homolog	10229	Q99807
C012R114	5739307	1.02382e-12	-9.98085		ABC transporter G family member 20	8616035	Q8T674
C012R121	5736899	4.47492e-09	-2.95863		UNKNOWN
C012R123	5726139	6.24278e-15	-4.68398	CaM	Calmodulin		P21251
C012R126	5727136	1.25423e-06	-1.62671	PtdIns transfer protein beta	Phosphatidylinositol transfer protein beta isoform	114561	P53812
C012R135	5737360	1.27941e-12	3.05381		UNKNOWN
C012R137	5735596	0.00188416	4.99319		UNKNOWN
C012R138	5726495	0.000116255	15.1679		UNKNOWN
C012R146	5728100	2.13975e-05	-1.79782		Transmembrane protein 9	66241	Q9CR23
C012R149	5723591	2.75555e-06	3.90888		UNKNOWN
C012R152	5726334	1.56106e-05	2.507		Heat shock protein homolog		Q07160
C012R155	5734348	8.98209e-10	4.27574		UNKNOWN
C012R160	5727035	1.57532e-11	-2.30953		Cohesin loading complex subunit SCC4 homolog	100174813	B4ZIX8
C012R161	5724640	5.39796e-14	-8.7313		G2/mitotic-specific cyclin-B		P24862
C013R010	5727826	1.20626e-08	-1.79161	TPR repeat protein 7B	Tetratricopeptide repeat protein 7B	145567	Q86TV6
C013R012	5730600	3.45477e-08	-1.75692		SWI/SNF-related matrix-associated actin-dependent regulator of chromatin subfamily D member 1	6602	Q96GM5
C013R013	5730452	9.92486e-08	41.7075		UNKNOWN
C013R020	5729827	8.65047e-05	-2.34588		Ribosomal RNA-processing protein 7 homolog A	100172751	Q5RA17
C013R025	5735376	0.000151224	1.79564		UNKNOWN
C013R036	5724297	3.14236e-14	3.78438		UNKNOWN
C013R041	5722442	1.22661e-06	2.52124	PHGPx	Phospholipid hydroperoxide glutathione peroxidase, mitochondrial	286809	Q9N2J2
C013R042	5737140	0.000148126	-1.50835		UNKNOWN
C013R043	5732954	0.000231436	-4.25503		UNKNOWN
C013R044	5724469	1.03708e-06	-2.1268	DmMCM6	DNA replication licensing factor Mcm6	31603	Q9V461
C013R053	5729090	0.000100967	13.5829		UNKNOWN
C013R064	5737671	4.21805e-06	-6.02722		UNKNOWN
C013R080	5727001	2.12572e-10	12.8794		DOMON domain-containing protein CG14681	3772559	Q9VGY6
C013R081	5727260	0.000586481	-1.68705		Elongation factor 1-beta	693119	P29522
C013R087	5730335	8.13406e-11	-2.00164		Uncharacterized protein KIAA0090 homolog	431852	Q6NRB9
C013R089	5726476	0.000190884	-1.59592		Multiple coagulation factor deficiency protein 2 homolog	90411	Q8NI22
C013R095	5736098	2.13607e-08	-1.65762		Protein SEC13 homolog	110379	Q9D1M0
C013R099	5738068	3.42999e-18	-2.75792		UNKNOWN
C013R105	5730492	6.34025e-18	-4.72436	PTAC97	Importin subunit beta-1	16211	P70168
C013R106	5731392	3.99639e-08	43.8514		Cuticle protein CP14.6		Q94984
C013R115	5725609	3.55235e-09	39.2583		Collagen alpha-1(XI) chain		P20909
C013R122	5736746	1.52374e-08	-2.35418		Toll-interacting protein B		Q4LBC7
C013R124	5723993	1.0595e-05	6.04877		Histone-lysine N-methyltransferase SETD7		Q7Z0G7
C013R127	5737442	9.50259e-07	3.41526		Neuronal acetylcholine receptor subunit alpha-3		P04757
C013R138	5732376	8.13335e-08	-2.09713	Tspan-5	Tetraspanin-5	538668	Q17QJ5
C013R147	5734144	1.06336e-17	4.47588		Protein NipSnap	32573	Q9VXK0
C013R155	5730889	3.06342e-06	8.90353		60S ribosomal protein L6	733592	Q2YGT9
C013R161	5729958	0.000194849	-1.51305		Protein catecholamines up	48805	Q9V3A4
C013R165	5733058	3.24156e-14	-4.17021		UNKNOWN
C014R009	5723956	0.00024923	13.7197		UNKNOWN
C014R013	5735033	1.30232e-11	-2.42753		Dihydropteridine reductase	64192	P11348
C014R015	5727245	6.34445e-16	6.80037		UNKNOWN
C014R018	5732967	3.31324e-11	-1.62761	PDP 1	[Pyruvate dehydrogenase [acetyl-transferring]]-phosphatase 1, mitochondrial	280891	P35816
C014R020	5738878	1.87943e-12	-3.34107		UNKNOWN
C014R023	5733745	0.00630958	-5.70158		Glycoprotein G		Q5K2K4
C014R033	5726999	2.27828e-08	44.558		UNKNOWN
C014R034	5729215	3.7578e-12	-2.00972	CSTF 64 kDa subunit	Cleavage stimulation factor 64 kDa subunit	108062	Q8BIQ5
C014R035	5738488	1.20301e-06	-79.0957	Dpxt	Chorion peroxidase heavy chain	42131	Q9VEG6
C014R045	5738436	1.05196e-05	13.7415		Chitin_bind_4, Insect cuticle protein. Many insect cuticular proteins include a 35-36 amino acid motif known as the R&R consensus. The extensive conservation of this region led to the suggestion that it functions to bind chitin. Provocatively, it has no sequence similarity to the well-known cysteine-containing chitin-binding domain found in chitinases and some peritrophic membrane proteins. Chiti…
C014R047	5730514	0.000162103	-5.66554		SapB, Saposin (B) Domains. Present in multiple copies in prosaposin and in pulmonary surfactant-associated protein B. In plant aspartic proteinases, a saposin domain is circularly permuted. This causes the prediction algorithm to predict two such domains, where only one is truly present.
C014R050	5737264	1.51042e-11	-9.13522		Fructose-2,6-bisphosphatase	287019	P26285
C014R051	5727845	2.99925e-14	-2.55264	FACE-2	CAAX prenyl protease 2	44002	Q9U1H8
C014R056	5728472	6.34525e-10	-1.79555		Mitochondrial import inner membrane translocase subunit Tim17-A	10440	Q99595
C014R058	5732286	9.13662e-08	-2.18653	AEP	DNA-binding protein SMUBP-2	29532	Q9EQN5
C014R059	5727186	1.63094e-09	5.70773	GAT-1	Sodium- and chloride-dependent GABA transporter 1		P48057
C014R062	5725586	7.75e-08	-1.95674		Zinc finger CCCH domain-containing protein 11A	421172	Q5ZJJ1
C014R070	5728535	4.42123e-07	5.05615		UNKNOWN
C014R072	5726215	4.59167e-05	-1.6348		WD repeat-containing protein 55 homolog	6501174	B3M1G0
C014R074	5729244	0.00104729	-1.53805		Cystathionine beta-synthase		Q58H57
C014R077	5727211	3.6382e-05	4.04473	15-PGDH	15-hydroxyprostaglandin dehydrogenase [NAD+]		P70684
C014R080	5729841	5.95598e-08	-2.36549		BUD13 homolog	215051	Q8R149
C014R081	5732726	6.44931e-09	4.59223		UNKNOWN
C014R082	5729662	3.58301e-12	3.96887		UNKNOWN
C014R083	5731165	1.69902e-06	6.42235		UNKNOWN
C014R087	5738682	0.000920477	1.66164		SH3 domain-binding protein 5-like	100101740	A4IH82
C014R092	5734750	7.32486e-05	4.11478	AtPIP5K8	Phosphatidylinositol-4-phosphate 5-kinase 8	842381	Q8RY89
C014R100	5730769	7.60351e-08	-1.66545		Guanine nucleotide-binding protein G(i) subunit alpha		P30676
C014R103	5735775	3.43624e-07	-1.55286		RING finger protein 115	67845	Q9D0C1
C014R123	5740051	0.0034006	1.51111		UNKNOWN
C014R125	5726327	0.00319199	1.66093		UNKNOWN
C014R128	5735787	4.71625e-08	-1.78543		Poly(A)-specific ribonuclease PARN	791461	Q7ZU92
C014R134	5724852	3.97359e-06	2.74643		UNKNOWN
C014R138	5733078	8.76371e-08	28.5974		UNKNOWN
C014R141	5731577	2.14491e-07	-1.93046		Protein transport protein Sec61 subunit gamma		Q962X7
C014R146	5735099	2.11789e-11	6.2941		UNKNOWN
C014R148	5724649	6.48452e-11	1.96302		Interferon-related developmental regulator 2	7866	Q12894
C014R149	5735978	1.41162e-14	-3.32816	Imp4	Importin-4	79711	Q8TEX9
C014R150	5731277	5.32658e-07	-1.61762	TA-PP2C	Protein phosphatase PTC7 homolog	160760	Q8NI37
C014R154	5738501	1.22126e-07	1.83647		UNKNOWN
C015R005	5722137	7.19031e-05	1.59298	I(Cln)	Methylosome subunit pICln	398038	P54106
C015R022	5733477	0.000906767	-1.65528		Translocating chain-associated membrane protein 1-like 1	446460	Q6DED0
C015R025	5722497	2.51679e-10	4.51691		UNKNOWN
C015R028	5724450	2.61054e-06	-1.53414		Prohibitin-2	515363	Q2HJ97
C015R030	5722846	3.86534e-09	3.31128		UNKNOWN
C015R034	5737210	0.00673706	1.6662		UNKNOWN
C015R041	5728958	5.43142e-10	3.94711	PK	Pyruvate kinase	42620	O62619
C015R045	5730808	2.24057e-07	-2.30328		Putative leucine-rich repeat-containing protein DDB_G0290503	8627684	Q54G05
C015R053	5727204	2.00041e-13	-5.53771		UNKNOWN
C015R063	5724122	7.4854e-10	1.96248		Spermatogenesis-associated protein 5-like protein 1	533070	A7YSY2
C015R065	5734891	4.42813e-06	2.08883		UNKNOWN
C015R066	5731407	6.54608e-08	-2.30877	hCAP-H	Condensin complex subunit 2	23397	Q15003
C015R081	5727471	3.59688e-16	-5.65304		UNKNOWN
C015R085	5732105	5.76933e-06	2.08126	ACE	Angiotensin-converting enzyme		Q10751
C015R090	5731864	2.86178e-09	-6.1605	NASP	Nuclear autoantigenic sperm protein	298441	Q66HD3
C015R093	5734128	5.55803e-06	36.4907		Estrogen sulfotransferase, testis isoform		P49891
C015R097	5723258	8.31315e-09	5.7501	GAPDH 3	Glyceraldehyde-3-phosphate dehydrogenase 3		Q96UF1
C015R103	5732284	6.85957e-07	-1.98861		Ubiquitin carboxyl-terminal hydrolase 5	8078	P45974
C015R105	5735689	8.8177e-16	-3.37699	EloA-BP1	RNA exonuclease 1 homolog	57455	Q8N1G1
C015R108	5732964	9.18833e-05	-1.59611		Cysteine and histidine-rich domain-containing protein 1	393310	Q7T3F7
C015R109	5725177	1.83992e-10	8.53808		UNKNOWN
C015R112	5740388	2.14716e-17	-17.6685	CPE-binding protein 1-B	Cytoplasmic polyadenylation element-binding protein 1-B	734470	Q52KN7
C015R113	5723237	4.09597e-07	-2.01003		Dynactin subunit 4	67665	Q8CBY8
C015R117	5730648	0.000249489	-1.5065		Sec1 family domain-containing protein 2	152579	Q8WU76
C015R123	5731390	2.60604e-16	-7.18739		Broad-complex core protein isoform 6	44505	Q24206
C015R124	5738737	0.00186741	1.54519		Protein polybromo-1	396074	Q90941
C015R125	5726427	0.00600378	1.53038		UNKNOWN
C015R137	5727523	1.53167e-15	7.10642	CaM	Calmodulin		O97341
C015R145	5728197	1.19001e-13	-3.10677		Zinc finger CCHC domain-containing protein 9	84240	Q8N567
C015R148	5721855	9.16225e-06	1.55891		Probable 2-oxoglutarate dehydrogenase E1 component DHKTD1 homolog, mitochondrial	43689	Q9VA02
C015R154	5722538	0.000274885	12.28		UNKNOWN
C015R157	5730201	0.000958268	-4.23968		Trypsin-1		P00765
C015R166	5734675	0.00257731	-1.80555		UNKNOWN
C016R004	5725562	5.74725e-11	-3.12859		UNKNOWN
C016R014	5732981	1.36316e-06	2.47038		UNKNOWN
C016R049	5738084	3.63868e-16	-2.70596		ATG13, Autophagy-related protein 13. Members of this family of phosphoproteins are involved in cytoplasm to vacuole transport (Cvt), and more specifically in Cvt vesicle formation. They are probably involved in the switching machinery regulating the conversion between the Cvt pathway and autophagy. Finally, ATG13 is also required for glycogen storage.
C016R051	5722136	1.93831e-11	-2.07737	PR55	Protein phosphatase PP2A 55 kDa regulatory subunit	47877	P36872
C016R062	5724807	1.56525e-06	3.33521		UNKNOWN
C016R064	5734801	5.12904e-05	12.2992		UNKNOWN
C016R069	5739405	5.55107e-08	35.7452		UNKNOWN
C016R070	5722854	1.24641e-06	32.5265		UNKNOWN
C016R073	5729574	0.00239276	9.16161		Cytosolic non-specific dipeptidase	512626	Q3ZC84
C016R076	5726142	7.40642e-11	-3.40276		UNKNOWN
C016R084	5728983	2.51398e-13	8.64783		UNKNOWN
C016R085	5725717	3.37538e-09	5.75015		UNKNOWN
C016R091	5736149	1.38663e-05	-1.83752	SNAP	Soluble NSF attachment protein	40233	Q23983
C016R095	5725424	0.000203111	3.38771		UNKNOWN
C016R097	5738644	0.000139917	4.922		UNKNOWN
C016R098	5731840	1.97991e-10	5.50463		Protein msta, isoform A	31200	O46040
C016R099	5724159	5.14275e-05	6.02805		UNKNOWN
C016R104	5725401	9.86819e-05	-1.63205	L10mt	39S ribosomal protein L10, mitochondrial	4817857	Q29NV5
C016R105	5735494	1.21454e-06	28.3275		Venom allergen 3		P35778
C016R107	5732107	7.1056e-12	-2.70297	U3 snoRNP protein IMP3	U3 small nucleolar ribonucleoprotein protein IMP3	55272	Q9NV31
C016R128	5729827	7.5336e-09	-2.30998		Ribosomal RNA-processing protein 7 homolog A	100172751	Q5RA17
C016R131	5722443	3.60661e-14	9.10122		UNKNOWN
C016R141	5736716	6.78771e-08	-1.99613	TFIIF-beta	General transcription factor IIF subunit 2	41290	P41900
C016R149	5740159	2.03728e-05	3.35876	MyHC-beta	Myosin-7	396860	P79293
C016R156	5739072	1.18355e-16	-18.9964		Limkain-b1	170946	Q8VIG2
C017R004	5731778	3.07646e-07	-1.99444		UNKNOWN
C017R007	5725817	1.08597e-19	-4.90439		Myotubularin-related protein 6	219135	Q8VE11
C017R009	5730625	1.46202e-08	10.3947	TnI	Troponin I		P05547
C017R016	5738948	0.000361297	-1.6322		Erythroid differentiation-related factor 1	214764	Q6GQV7
C017R019	5732022	2.96246e-08	-1.59795		UNKNOWN
C017R020	5729876	0.000142426	-1.59181		Protein Peter pan	42502	Q9VDE5
C017R025	5732770	9.42568e-07	47.5609		UNKNOWN
C017R034	5736727	5.57335e-06	-1.52811		Macrophage erythroblast attacher	321575	Q7SXR3
C017R038	5729838	5.05625e-10	-1.78264	CT13	Probable ATP-dependent RNA helicase DDX43	55510	Q9NXZ2
C017R049	5733266	5.33408e-11	-2.75383		BTB, BTB/POZ domain. The BTB (for BR-C, ttk and bab) or POZ (for Pox virus and Zinc finger) domain is present near the N-terminus of a fraction of zinc finger (pfam00096) proteins and in proteins that contain the pfam01344 motif such as Kelch and a family of pox virus proteins. The BTB/POZ domain mediates homomeric dimerisation and in some instances heteromeric dimerisation. The structure of the …
C017R054	5736199	2.93743e-15	-4.98982		UNKNOWN
C017R057	5729904	2.82903e-07	40.9097		Cuticle protein CP14.6		Q94984
C017R059	5732169	4.53604e-23	-35.5214		YP160		Q05808
C017R064	5729245	3.06999e-09	2.38626		UNKNOWN
C017R065	5722203	1.38506e-08	-1.81206		RNA and export factor-binding protein 2	56009	Q9JJW6
C017R076	5723878	1.65633e-08	2.69999		Abhydrolase domain-containing protein 14B	300983	Q6DGG1
C017R078	5732790	1.59187e-09	3.30489		UNKNOWN
C017R081	5730629	1.26374e-11	3.83385	Rsu-1	Ras suppressor protein 1	617534	Q5E9C0
C017R087	5739683	8.82994e-08	20.2408		Collagen, Collagen triple helix repeat (20 copies). Members of this family belong to the collagen superfamily. Collagens are generally extracellular structural proteins involved in formation of connective tissue structure. The alignment contains 20 copies of the G-X-Y repeat that forms a triple helix. The first position of the repeat is glycine, the second and third positions can be any residue b…
C017R107	5723167	3.45787e-10	16.2121		UNKNOWN
C017R115	5723757	6.91183e-13	7.80138		UNKNOWN
C017R116	5726133	3.45725e-05	3.45679		RING finger protein unkempt homolog		Q9C0B0
C017R119	5732551	5.52702e-10	3.09559		Protein IWS1 homolog	73473	Q8C1D8
C017R124	5731349	1.75473e-07	-8.50883		UNKNOWN
C017R129	5722167	0.00106266	-1.58995	TFIIE-beta	Transcription initiation factor IIE subunit beta	2961	P29084
C017R136	5737242	2.23575e-13	-2.33513	TORC2 subunit MAPKAP1	Target of rapamycin complex 2 subunit MAPKAP1	380158	Q7ZYH1
C017R137	5730292	1.68153e-16	-6.35244		UNKNOWN
C017R140	5733368	3.14438e-16	-2.86438	S29mt	28S ribosomal protein S29, mitochondrial	65111	Q9ER88
C017R145	5733257	7.57195e-06	2.6159		UNKNOWN
C017R153	5738015	0.00262547	1.87423		UNKNOWN
C017R154	5740802	1.69941e-15	-20.0192		M14_CP_A-B_like, The Peptidase M14 Carboxypeptidase (CP) A/B subfamily is one of two main M14 CP subfamilies defined by sequence and structural homology, the other being the N/E subfamily. CPs hydrolyze single, C-terminal amino acids from polypeptide chains. They have a recognition site for the free C-terminal carboxyl group, which is a key determinant of specificity. Enzymes belonging to the A/B…
C017R158	5729995	0.00922015	-1.89652		AF-4, AF-4 proto-oncoprotein. This family consists of AF4 (Proto-oncogene AF4) and FMR2 (Fragile X E mental retardation syndrome) nuclear proteins. These proteins have been linked to human diseases such as acute lymphoblastic leukaemia and mental retardation. The family also contains a Drosophila AF4 protein homologue Lilliputian which contains an AT-hook domain. Lilliputian represents a novel pa…
C017R159	5728737	0.00250663	6.46973		UNKNOWN
C017R161	5726422	3.11095e-10	3.69082		Tubulin beta-1 chain		Q27U48
C017R162	5722780	3.7263e-09	-2.70875		Replication factor C subunit 2	116468	Q641W4
C018R005	5732071	0.000163997	-1.54922		UNKNOWN
C018R006	5738455	1.36908e-07	46.0215		Chitin_bind_4, Insect cuticle protein. Many insect cuticular proteins include a 35-36 amino acid motif known as the R&R consensus. The extensive conservation of this region led to the suggestion that it functions to bind chitin. Provocatively, it has no sequence similarity to the well-known cysteine-containing chitin-binding domain found in chitinases and some peritrophic membrane proteins. Chiti…
C018R007	5739115	6.69587e-14	-9.68296		Kinesin-like protein KIF20A	527854	Q29RT6
C018R009	5734120	1.283e-10	2.32929		UNKNOWN
C018R015	5735555	7.24238e-05	-1.62045	c-Cbl-like protein 1	E3 ubiquitin-protein ligase Hakai	417701	Q5ZHZ4
C018R024	5739268	5.11188e-19	-11.2338		UNKNOWN
C018R025	5723764	5.15406e-06	-2.46883		Partner of Y14 and mago	692986	Q2F5J3
C018R029	5727929	1.39561e-13	-3.41792		UNKNOWN
C018R034	5733048	4.69633e-17	-4.14442		Receptor expression-enhancing protein 5	617543	Q29RM3
C018R041	5736776	4.13006e-09	-82.6763		UNKNOWN
C018R045	5728269	6.05899e-18	-3.23413		Endothelial zinc finger protein induced by tumor necrosis factor alpha	58491	Q9NQZ8
C018R049	5730384	4.44545e-07	34.5384		UNKNOWN
C018R052	5731198	2.42398e-07	-3.28178		Homeobox protein ceh-9	267057	P56407
C018R053	5726721	2.88052e-10	12.7791		Bumetanide-sensitive sodium-(potassium)-chloride cotransporter		Q25479
C018R057	5733700	1.47591e-14	6.88847		UNKNOWN
C018R058	5738481	3.52055e-09	-1.73959	S18mt-c	28S ribosomal protein S18c, mitochondrial	51023	Q9Y3D5
C018R060	5739816	4.47112e-09	-1.69046		DnaJ homolog subfamily C member 11	100172247	Q5RC70
C018R064	5735811	1.15341e-05	3.07342		Dihydropyrimidinase 2	8575752	Q61YQ1
C018R078	5723255	0.00033548	1.6936		UNKNOWN
C018R079	5737848	4.32037e-15	-2.55726		UNKNOWN
C018R086	5731302	0.00124611	2.02103		UNKNOWN
C018R087	5725175	3.30416e-09	-1.68998		DNA topoisomerase 1		Q7YR26
C018R095	5723929	2.78394e-06	9.76938		UNKNOWN
C018R099	5721833	0.00457715	2.08168	Protein L	mRNA guanylyltransferase		P13179
C018R102	5735763	1.66122e-11	-2.09592	eIF3h	Eukaryotic translation initiation factor 3 subunit H	692388	Q9GV27
C018R103	5728982	0.00293854	-1.7342		Alpha-N-acetylgalactosaminidase		Q90744
C018R112	5723000	1.31528e-07	1.8238		UNKNOWN
C018R115	5733941	5.80494e-10	-2.2218		Twisted gastrulation protein homolog 1	100172557	Q5RAW4
C018R118	5727250	2.81594e-10	-2.87525		UNKNOWN
C018R119	5740192	0.00406501	-1.53077		UNKNOWN
C018R121	5738145	1.46094e-05	-1.69871	SKB1 homolog	Protein arginine N-methyltransferase 5	27374	Q8CIG8
C018R123	5725938	0.000496744	10.1927		UNKNOWN
C018R128	5727318	1.84232e-10	-2.60433		UNKNOWN
C018R129	5729511	6.55435e-07	3.5436		MAP7, MAP7 (E-MAP-115) family. The organisation of microtubules varies with the cell type and is presumably controlled by tissue-specific microtubule-associated proteins (MAPs). The 115-kDa epithelial MAP (E-MAP-115/MAP7) has been identified as a microtubule-stabilising protein predominantly expressed in cell lines of epithelial origin. The binding of this microtubule associated protein is nucleo…
C018R132	5727768	0.000185884	-1.701		Thioredoxin domain-containing protein 17	100171754	Q5REA8
C018R134	5724345	0.000274855	12.6111	CANP A	Calpain-A catalytic subunit	37232	Q11002
C018R135	5731710	9.21163e-05	-1.71381		Ribokinase	64080	Q9H477
C018R139	5728554	1.5865e-08	-1.74401		UNKNOWN
C018R143	5736711	3.91999e-10	-2.39775	TBP	TATA-box-binding protein		P53361
C018R144	5738397	3.00104e-05	2.79434		UNKNOWN
C018R145	5732928	0.00384518	1.59405		Calcium-binding protein p22	64152	P61023
C018R148	5730717	1.3368e-05	5.16834	Notch 3	Notch 3 intracellular domain	18131	Q61982
C018R149	5731260	5.34114e-12	-3.43697		UNKNOWN
C018R155	5736044	0.000285656	-1.61255		Tubulin polyglutamylase TTLL4	67534	Q80UG8
C018R159	5739190	3.41852e-10	-3.42239	MK	Mevalonate kinase	505792	Q5E9T8
C018R165	5722772	2.88266e-18	-2.37046		Uncharacterized protein C12orf4 homolog	28040	Q91YN0
C018R169	5732729	3.4878e-09	-1.92123		Attractin	11990	Q9WU60
C019R003	5729485	0.000950093	11.0336		Brain-specific angiogenesis inhibitor 2	230775	Q8CGM1
C019R004	5729376	4.20365e-13	-1.8606		Ubiquinone biosynthesis monooxygenase COQ6 homolog	8628154	Q54EN1
C019R006	5734264	1.84795e-13	11.3653	xOTCH	Neurogenic locus notch protein homolog	394367	P21783
C019R012	5731970	7.01759e-14	-167.016		G2/mitotic-specific cyclin-B		P13952
C019R014	5722310	1.48995e-06	-1.61542		GATA zinc finger domain-containing protein 1	67210	Q920S3
C019R016	5727968	4.81211e-06	-2.23497	Hsc 70-4	Heat shock 70 kDa protein cognate 4		Q9U639
C019R024	5727028	1.37734e-05	-2.7878		Histone H2B		P21897
C019R032	5728955	4.8747e-09	1.76757		UNKNOWN
C019R042	5734920	5.30867e-09	-1.67931	L11mt	39S ribosomal protein L11, mitochondrial	41757	Q9VFJ2
C019R049	5735041	9.66661e-06	-1.72889		UNKNOWN
C019R050	5732280	1.5004e-17	-3.94985		ERI1 exoribonuclease 2	503681	Q5HZL1
C019R053	5722951	2.6594e-13	1.90471		UNKNOWN
C019R054	5729008	0.00289338	1.68862	LEI	Leukocyte elastase inhibitor	1992	P30740
C019R062	5724165	6.71264e-07	3.58283		UNKNOWN
C019R067	5728149	0.00277446	2.17252		UNKNOWN
C019R076	5725145	6.32233e-06	16.66		UNKNOWN
C019R079	5732853	8.22222e-10	-1.55438		Prolactin regulatory element-binding protein	10113	Q9HCU5
C019R086	5732653	1.07552e-08	-1.76582		Ubiquitin-conjugating enzyme E2-17 kDa	41785	P25867
C019R088	5722159	1.33592e-05	-2.1439		Protein midA homolog, mitochondrial	767796	Q08BY0
C019R093	5729753	0.000900682	1.54734		NADH-ubiquinone oxidoreductase chain 5	808282	O79678
C019R098	5732685	2.1779e-14	-6.51394		SbcC, ATPase involved in DNA repair [DNA replication, recombination, and repair].
C019R100	5737024	0.00796838	-3.28373		UNKNOWN
C019R105	5723442	3.18591e-12	2.33181		Reticulon-1	677736	A7MC64
C019R112	5733608	0.000155306	-1.62595		Bone morphogenetic protein 2-B	397873	P30884
C019R117	5729603	3.14615e-07	-2.25483	CCAAT-binding factor	CCAAT/enhancer-binding protein zeta	12607	P53569
C019R119	5725882	1.9835e-07	-1.60424		Actin-related protein 2	594957	Q5BL41
C019R123	5727351	3.45231e-07	-1.74918		Probable ribosome biogenesis protein RLP24	225215; 623867	Q99L28
C019R133	5735066	6.09663e-06	1.75857		UNKNOWN
C019R143	5733235	1.089e-08	11.1155	TnI	Troponin I		P05547
C019R148	5736253	4.5944e-08	42.7991		UNKNOWN
C019R151	5730739	6.68291e-08	1.63117		Isocitrate dehydrogenase [NAD] subunit gamma, mitochondrial	15929	P70404
C019R152	5729400	0.000440151	24.8084		UNKNOWN
C019R153	5729585	0.000183814	-1.66615	PPIase H	Peptidyl-prolyl cis-trans isomerase H	10465	O43447
C019R155	5725119	0.000115802	-1.52932		UNKNOWN
C019R156	5736988	8.90354e-09	-2.18549		UNKNOWN
C019R159	5723476	9.46845e-08	-1.93647		Pescadillo homolog	6570125	B4JZG8
C019R160	5730626	7.69264e-10	-3.0527		UPF0661 TPR repeat-containing protein C16D10.01c	2539899	Q1MTN8
C020R004	5736119	1.10451e-08	3.86431	PK	Pyruvate kinase	42620	O62619
C020R009	5726441	0.000199785	-1.59402		Aldehyde dehydrogenase, dimeric NADP-preferring	218	P30838
C020R013	5722744	3.58621e-08	1.7546		F-box only protein 28	67948	Q8BIG4
C020R016	5733160	3.16178e-12	5.98239		SET and MYND domain-containing protein 4	319822	Q8BTK5
C020R017	5728502	2.54427e-09	-2.49296	PI3K-C2alpha	Phosphatidylinositol-4-phosphate 3-kinase C2 domain-containing alpha polypeptide	5286	O00443
C020R021	5729397	5.93595e-09	4.2094		UNKNOWN
C020R022	5732664	1.30604e-21	-12.9346		Protein LSM14 homolog A	100173930	Q5R4R4
C020R024	5733335	1.17355e-10	11.3157		DOMON domain-containing protein CG14681	3772559	Q9VGY6
C020R027	5729578	2.55699e-08	3.09309		UNKNOWN
C020R030	5726079	0.00427242	-2.20435		Dual oxidase	33477	Q9VQH2
C020R032	5722616	1.85972e-06	1.72631	RNA-3-phosphate cyclase	RNA 3-terminal phosphate cyclase		Q9D7H3
C020R036	5733086	0.00232843	-2.59215		Cathepsin L light chain		Q26636
C020R038	5730483	7.64947e-09	8.21654		UNKNOWN
C020R041	5730388	1.31739e-11	-2.02258		STIP1 homology and U box-containing protein 1	56424	Q9WUD1
C020R042	5731847	4.84657e-09	-1.83399		Mediator of RNA polymerase II transcription subunit 24	5571389	Q16X15
C020R044	5723956	0.00410607	14.0859		UNKNOWN
C020R056	5725451	5.96605e-08	-2.08677		Probable ATP-dependent RNA helicase DDX47	67755	Q9CWX9
C020R057	5729070	2.15346e-07	15.7487		UNKNOWN
C020R062	5736717	0.00015121	-4.3542		Carboxypeptidase B		P04069
C020R082	5724047	0.000626137	-1.50877	LACS 3	Long-chain-fatty-acid--CoA ligase 3	100174659; 100189843	Q5R668
C020R094	5724028	2.1766e-12	-6.60637		UNKNOWN
C020R095	5733014	7.75596e-06	3.65223		Flotillin-2	32425	O61492
C020R098	5728249	2.36193e-10	-1.86107		26S proteasome non-ATPase regulatory subunit 11	69077	Q8BG32
C020R099	5735781	1.03474e-06	-1.65823	PPIase E	Peptidyl-prolyl cis-trans isomerase E	100173420	Q5R723
C020R103	5722996	0.000102124	1.87099		Ufm1-conjugating enzyme 1	537221	Q5E953
C020R110	5733983	1.47854e-10	2.9958		UNKNOWN
C020R114	5730816	2.36281e-07	-1.68076		Cell division cycle 5-related protein	85434	O08837
C020R119	5723426	9.28969e-05	1.75126		rRNA 2-O-methyltransferase fibrillarin	6547316	Q8I1F4
[truncated: 9,839 more rows]
