# Supplementary material for: Sex-biased gene expression and sequence conservation in Atlantic and Pacific salmon lice (Lepeophtheirus salmonis)
Source: BMC Genomics. 2016 Jul 4;17:483. doi: 10.1186/s12864-016-2835-7 (PMC4932673; doi:10.1186/s12864-016-2835-7)
Supplement: Additional file 3: — ene Ontology, SP-PIR_Keywords, and InterPro. (XLSX 93 kb) [file 12864_2016_2835_MOESM3_ESM.xlsx]

## Sheet: Males - Trimmed GO
Category	Term	Count	%	PValue	Genes	List Total	Pop Hits	Pop Total	Fold Enrichment	Bonferroni	Benjamini	FDR
GOTERM_MF_FAT	GO:0043167~ion binding	41	35.6522	0.00351742	Q9VEG6, O35115, Q5RFQ6, Q9H6F2, Q9D1A2, Q8IUC8, Q7PPA5, Q16769, Q3ZBI6, P62483, P61023, Q868Z9, Q8WQA4, Q96NN9, Q2KI95, O62619, O61394, O34313, Q679P3, Q2M3M2, Q8VHB5, P14540, Q01603, Q19420, O08648, Q11002, P55115, P70083, Q5MJS3, Q3ZC84, O52402, P97633, Q9NZM3, P04069, Q7ZVP8, Q04833, P83299, Q8HYB7, Q9NZW4, Q8BTK5, P41041	93	792	2645	1.47232	0.606927	0.606927	4.51439
GOTERM_MF_FAT	GO:0046872~metal ion binding	40	34.7826	0.00452352	Q9VEG6, O35115, Q5RFQ6, Q9H6F2, Q9D1A2, Q8IUC8, Q7PPA5, Q16769, Q3ZBI6, P61023, Q868Z9, P62483, Q96NN9, Q2KI95, O62619, O61394, O34313, Q679P3, Q2M3M2, Q8VHB5, P14540, Q01603, Q19420, O08648, Q11002, P55115, P70083, Q5MJS3, Q3ZC84, O52402, P97633, Q9NZM3, P04069, Q7ZVP8, Q04833, P83299, Q8HYB7, Q9NZW4, Q8BTK5, P41041	93	776	2645	1.46602	0.699243	0.330004	5.77059
GOTERM_CC_FAT	GO:0005886~plasma membrane	24	20.8696	0.00284843	O35115, B4JMC1, P39087, Q7TM99, Q6WKZ7, Q96NN9, P35604, P12370, Q9VUL9, Q8CGM1, Q99884, Q2KI95, P11166, P46059, O48709, Q8VHB5, Q2M3M2, Q05713, Q8R2N1, Q8IVI9, Q5F4B2, Q9NJ15, Q3UHD1, Q66J52	84	367	2358	1.83573	0.378964	0.0657884	3.41003
GOTERM_CC_FAT	GO:0005576~extracellular region	18	15.6522	6.16e-05	Q9VEG6, P26262, Q5RFQ6, Q5MJS3, Q8IUC8, Q9GP81, P80034, O62146, Q17060, Q868Z9, P56730, P04069, O35536, Q9VWU1, Q9NJ15, Q9NZW4, Q01603, P55115	84	172	2358	2.93771	0.0102285	0.00512739	0.0748531
GOTERM_MF_FAT	GO:0005509~calcium ion binding	12	10.4348	0.0326001	P70083, Q5MJS3, Q8IUC8, Q04833, Q7PPA5, Q8HYB7, P61023, Q9NZW4, Q11002, P41041, Q9NZM3, O61394	93	171	2645	1.99585	0.999847	0.519013	35.2417
GOTERM_BP_FAT	GO:0006006~glucose metabolic process	7	6.08696	0.0273792	Q16851, Q9XTL9, Q3B7M9, P14540, Q9NFT7, O52402, O62619	90	71	2710	2.9687	1	0.980321	34.9139
GOTERM_BP_FAT	GO:0030001~metal ion transport	7	6.08696	0.0184627	Q7ZVP8, P70083, Q9H6F2, B4JMC1, Q2M3M2, Q7PPA5, P62483	90	65	2710	3.24274	1	0.999633	25.0453
GOTERM_MF_FAT	GO:0005216~ion channel activity	5	4.34783	0.0376809	Q7ZVP8, Q9H6F2, P39087, P62483, Q8WQA4	93	37	2645	3.84336	0.999962	0.516658	39.5615
GOTERM_MF_FAT	GO:0015294~solute:cation symporter activity	5	4.34783	0.013026	P11166, P46059, B4JMC1, Q2M3M2, Q99884	93	27	2645	5.26683	0.969025	0.320273	15.7931
GOTERM_CC_FAT	GO:0030018~Z disc	5	4.34783	0.00039	O35115, Q05713, Q679P3, Q3ZBI6, Q9I7U4	84	11	2358	12.7597	0.0631107	0.0129534	0.473676
GOTERM_MF_FAT	GO:0030170~pyridoxal phosphate binding	4	3.47826	0.0388629	Q9XTL9, P05201, Q3B7M9, P00503	93	22	2645	5.17107	0.999973	0.503552	40.5275
GOTERM_MF_FAT	GO:0070279~vitamin B6 binding	4	3.47826	0.0388629	Q9XTL9, P05201, Q3B7M9, P00503	93	22	2645	5.17107	0.999973	0.503552	40.5275
GOTERM_BP_FAT	GO:0010927~cellular component assembly involved in morphogenesis	4	3.47826	0.0260511	Q9VEG6, P05661, Q01603, Q9I7U4	90	20	2710	6.02222	1	0.988691	33.5254
GOTERM_BP_FAT	GO:0060348~bone development	4	3.47826	0.0226714	O35115, Q679P3, Q9NZW4, Q2KI95	90	19	2710	6.33918	1	0.992307	29.8659
GOTERM_BP_FAT	GO:0001503~ossification	4	3.47826	0.0226714	O35115, Q679P3, Q9NZW4, Q2KI95	90	19	2710	6.33918	1	0.992307	29.8659
GOTERM_MF_FAT	GO:0030955~potassium ion binding	4	3.47826	0.0194411	Q7ZVP8, Q9H6F2, P62483, O62619	93	17	2645	6.69197	0.994498	0.376849	22.6928
GOTERM_MF_FAT	GO:0004867~serine-type endopeptidase inhibitor activity	4	3.47826	0.00904189	Q9SIR9, P80034, O35536, Q868Z9	93	13	2645	8.75103	0.909915	0.330461	11.2262

## Sheet: Males - SP_PIR_Keywords
Category	Term	Count	%	PValue	Genes	List Total	Pop Hits	Pop Total	Fold Enrichment	Bonferroni	Benjamini	FDR
SP_PIR_KEYWORDS	Secreted	19	16.5217	1.73542e-07	Q9VEG6, P26262, Q5RFQ6, Q5MJS3, Q8IUC8, Q9GP81, P80034, O62146, Q17060, Q868Z9, P56730, P04069, O34313, O35536, Q9VWU1, Q9NJ15, Q9NZW4, Q01603, P55115	113	135	3467	4.31813	3.90463e-05	3.90463e-05	0.000221707
SP_PIR_KEYWORDS	glycoprotein	31	26.9565	1.33122e-05	Q9VEG6, P26262, Q5RFQ6, Q8IUC8, B4JMC1, P39087, Q16769, Q868Z9, P56730, Q99884, O61394, P11166, Q8VHB5, Q2M3M2, Q9VWU1, Q9NJ15, Q01603, P55115, Q5MJS3, Q9GP81, O62146, Q17060, Q9VUL9, Q8CGM1, P46059, Q04833, O35536, Q3TCN2, Q8HYB7, Q3UHD1, Q9NZW4	113	420	3467	2.26458	0.00299078	0.00149651	0.0170055
SP_PIR_KEYWORDS	signal	26	22.6087	2.41077e-05	Q9VEG6, P26262, Q5RFQ6, P39087, Q16769, Q868Z9, P56730, O34313, Q8VHB5, Q9VWU1, Q9NJ15, Q01603, P55115, Q5MJS3, P80034, Q9GP81, O62146, Q17060, Q8CGM1, Q2L6L1, Q04833, O35536, Q3TCN2, Q8HYB7, Q3UHD1, Q9NZW4	113	325	3467	2.45451	0.00540961	0.00180647	0.0307942
SP_PIR_KEYWORDS	disulfide bond	21	18.2609	0.000106006	Q9VEG6, P26262, Q5RFQ6, P70083, Q8IUC8, O62146, Q868Z9, Q9I7U4, P56730, Q8CGM1, O61394, Q2L6L1, Q8VHB5, Q04833, O35536, Q8HYB7, Q3TCN2, Q9VWU1, Q3UHD1, Q01603, P55115	113	250	3467	2.57724	0.0235704	0.0059454	0.135342
SP_PIR_KEYWORDS	Serine protease inhibitor	4	3.47826	0.00740898	Q9SIR9, P80034, O35536, Q868Z9	113	13	3467	9.44044	0.812359	0.284408	9.06318
SP_PIR_KEYWORDS	calcium	12	10.4348	0.00829938	P70083, Q5MJS3, Q8IUC8, Q04833, Q7PPA5, Q8HYB7, P61023, Q9NZW4, Q11002, P41041, Q9NZM3, O61394	113	150	3467	2.45451	0.846669	0.268403	10.0998
SP_PIR_KEYWORDS	transferase	22	19.1304	0.00878793	Q16851, P05201, P81900, Q8IUC8, P00503, Q16769, Q9NFT7, P12370, Q9VUL9, Q8VHL1, P05081, P97633, O61394, O62619, Q9XTL9, O48709, Q3B7M9, Q9JMK2, P49762, O88637, O08648, Q20140	113	380	3467	1.77629	0.86276	0.247021	10.664
SP_PIR_KEYWORDS	protease inhibitor	4	3.47826	0.00921025	Q9SIR9, P80034, O35536, Q868Z9	113	14	3467	8.76612	0.875308	0.229132	11.1491
SP_PIR_KEYWORDS	ion transport	9	7.82609	0.0153309	Q7ZVP8, P70083, Q9H6F2, B4JMC1, Q2M3M2, P39087, Q7PPA5, P62483, Q8WQA4	113	101	3467	2.73399	0.969075	0.293631	17.9118
SP_PIR_KEYWORDS	potassium	4	3.47826	0.0160364	Q7ZVP8, Q9H6F2, P62483, O62619	113	17	3467	7.21916	0.97368	0.281562	18.66
SP_PIR_KEYWORDS	LIM domain	4	3.47826	0.0160364	O35115, Q679P3, Q3ZBI6, Q2KI95	113	17	3467	7.21916	0.97368	0.281562	18.66
SP_PIR_KEYWORDS	ionic channel	5	4.34783	0.0165697	Q7ZVP8, Q9H6F2, P39087, P62483, Q8WQA4	113	31	3467	4.94862	0.976703	0.268959	19.2215
SP_PIR_KEYWORDS	kinase	11	9.56522	0.0245623	O48709, P81900, Q9NFT7, P49762, Q9JMK2, O08648, P12370, P97633, P05081, Q20140, O62619	113	153	3467	2.20585	0.996286	0.349767	27.2188
SP_PIR_KEYWORDS	Endocytosis	4	3.47826	0.0323209	Q04833, Q8IVI9, Q6WKZ7, Q9NZM3	113	22	3467	5.57844	0.999384	0.3891	34.2778
SP_PIR_KEYWORDS	cell membrane	11	9.56522	0.037349	P11166, Q8VHB5, P39087, Q8IVI9, Q7TM99, Q6WKZ7, Q5F4B2, Q9NJ15, Q3UHD1, Q8CGM1, Q66J52	113	164	3467	2.0579	0.999809	0.414494	38.5095
SP_PIR_KEYWORDS	pyridoxal phosphate	4	3.47826	0.0497421	Q9XTL9, P05201, Q3B7M9, P00503	113	26	3467	4.72022	0.99999	0.453492	47.8906
SP_PIR_KEYWORDS	Symport	4	3.47826	0.0497421	P46059, B4JMC1, Q7TM99, Q99884	113	26	3467	4.72022	0.99999	0.453492	47.8906

## Sheet: Males - InterPro
Category	Term	Count	%	PValue	Genes	List Total	Pop Hits	Pop Total	Fold Enrichment	Bonferroni	Benjamini	FDR
INTERPRO	IPR001452:Src homology-3 domain	5	4.34783	0.0141709	Q8IVI9, Q6WKZ7, Q9I7U4, O35413, Q9NZM3	109	30	3385	5.17584	0.975542	0.975542	17.0186
INTERPRO	IPR001781:Zinc finger, LIM-type	4	3.47826	0.0155023	O35115, Q679P3, Q3ZBI6, Q2KI95	109	17	3385	7.30707	0.982788	0.868806	18.4716

## Sheet: Females - Trimmed GO
Category	Term	Count	%	PValue	Genes	List Total	Pop Hits	Pop Total	Fold Enrichment	Bonferroni	Benjamini	FDR
GOTERM_CC_FAT	GO:0031981~nuclear lumen	98	34.0278	9.80388e-39	Q6ZQL4, P42124, Q6AYU1, Q09028, Q6NS46, Q8K4B0, Q3SYU1, Q5F3D7, Q6N069, Q5SWD9, Q6YS30, Q3SZZ0, A1A5P2, Q05024, Q6P0I8, Q6ZQ88, P56537, Q6GL69, Q6GQA1, Q92797, Q9BQ67, Q14978, P49005, A7MB12, Q21086, Q8VEE4, Q2NL82, A9UNU6, Q17BB0, Q9W4J5, Q8K224, O44081, P49736, Q3SZ40, P70353, Q9VD51, Q8K4L0, Q8AVP1, Q91876, Q9D6Z1, Q503P2, O43818, Q9NY93, P91875, P56517, A7RP64, P40937, Q9R1Q2, Q2KID6, P53361,…	190	327	2358	3.71936	2.0294e-36	2.0294e-36	1.23574e-35
GOTERM_CC_FAT	GO:0005730~nucleolus	66	22.9167	5.99503e-36	Q6ZQL4, Q571H0, O75312, Q9VDS6, Q91WM3, Q5SSI6, Q5ZIM6, Q9USZ6, Q8I1F4, Q6P5F9, Q6NS46, Q9UQ80, Q9UNQ2, Q9BZ95, Q3SYU1, Q5F3D7, Q9V3U2, Q6AXX4, Q6AXC6, P78371, Q9CWX9, Q5SWD9, P42696, Q6YS30, Q3SZZ0, Q08747, P62318, A1A5P2, Q05024, Q9NW13, Q6P0I8, Q9D0I8, O15160, P56537, Q15397, Q6GL69, Q9BQ67, Q02790, Q14978, Q9V9Z9, A7MB12, Q21086, Q2NL82, A9UNU6, Q17BB0, Q9W4J5, P48643, Q8K224, O44081, Q5RJT2,…	190	149	2358	5.49728	1.24097e-33	6.20486e-34	7.55647e-33
GOTERM_CC_FAT	GO:0043232~intracellular non-membrane-bounded organelle	107	37.1528	1.52699e-25	Q6PDG5, Q96J94, P42124, Q6ZQL4, Q15003, Q6AYU1, Q5ZLK6, Q09028, Q08DZ2, Q6NS46, P57740, Q8CG46, Q3SYU1, Q5F3D7, O95985, Q5SWD9, Q9H0H5, Q6YS30, Q3SZZ0, A1A5P2, Q05024, Q6P0I8, P56537, Q6GL69, Q92797, Q9BQ67, Q14978, A7MB12, Q21086, Q8VEE4, Q2NL82, A9UNU6, Q17BB0, Q9W4J5, Q8K224, O44081, P49736, Q3SZ40, Q4V8C2, Q9VD51, P48721, Q8K4L0, Q8AVP1, Q92616, Q91876, Q9D6Z1, Q503P2, Q7KRI2, O43818, Q9NY93,…	190	535	2358	2.48211	3.16086e-23	5.2681e-24	1.9247e-22
GOTERM_BP_FAT	GO:0042254~ribosome biogenesis	38	13.1944	3.78892e-21	Q14978, Q9V9Z9, Q9VDS6, A7MB12, Q91WM3, Q5SSI6, Q2NL82, A9UNU6, Q17BB0, Q8I1F4, Q9USZ6, Q6NS46, Q9W4J5, Q8NI36, Q9UQ80, O44081, Q5RJT2, Q9UNQ2, Q5F3D7, Q3SZ40, Q9V3U2, Q9VJ62, Q6P0D5, Q8AVP1, Q6NV26, B4JZG8, Q9D6Z1, Q5SWD9, Q503P2, O43818, Q9NY93, Q3SZZ0, Q08747, Q6YS30, A1A5P2, Q9D0I8, Q6P0I8, P56537	219	79	2710	5.95226	2.9061e-18	1.45305e-18	5.78381e-18
GOTERM_BP_FAT	GO:0006396~RNA processing	60	20.8333	1.36479e-17	Q12874, Q6AYB3, Q91WM3, P43332, Q5SSI6, Q6P4S8, Q7JUX9, Q5FW05, Q9USZ6, Q8I1F4, Q08DZ2, Q6NS46, Q6PCL9, Q8NI36, Q9UQ80, Q9UNQ2, Q5F3D7, Q9V3U2, Q6P0D5, Q13395, Q08747, Q6YS30, P62318, Q6P0I8, Q9NW13, Q5RAZ4, Q9D554, Q5RAA7, P83369, Q17CA7, Q14978, Q9UJA5, P40796, Q9V9Z9, Q1LVE8, A7MB12, Q7ZUG0, Q9VU02, Q99KP6, Q17BB0, A8NFF0, Q7T3C6, Q9W4J5, O44081, Q5RJT2, Q80UN9, Q3SZ40, Q9VAN6, Q9Y091, Q8K4L0,…	219	233	2710	3.18655	1.04679e-14	3.48931e-15	2.08336e-14
GOTERM_BP_FAT	GO:0034470~ncRNA processing	34	11.8056	3.78844e-15	Q14978, Q9UJA5, Q17CA7, Q9V9Z9, A7MB12, Q91WM3, Q5SSI6, Q6P4S8, Q7JUX9, Q17BB0, Q5FW05, Q8I1F4, A8NFF0, Q9USZ6, Q6NS46, Q9W4J5, Q8NI36, Q9UQ80, O44081, Q80UN9, Q5RJT2, Q9UNQ2, Q5F3D7, Q3SZ40, Q9V3U2, Q9VJ62, Q6P0D5, Q8AVP1, B4JZG8, O43818, Q9NY93, Q08747, Q6YS30, Q6P0I8	219	89	2710	4.72731	2.89524e-12	7.23865e-13	5.76206e-12
GOTERM_BP_FAT	GO:0006364~rRNA processing	27	9.375	1.85802e-14	Q9VJ62, Q6P0D5, Q8AVP1, Q14978, Q9V9Z9, Q91WM3, A7MB12, B4JZG8, Q5SSI6, O43818, Q17BB0, Q9NY93, Q9USZ6, Q8I1F4, Q6YS30, Q08747, Q9W4J5, Q6NS46, Q8NI36, Q9UQ80, O44081, Q5RJT2, Q9UNQ2, Q6P0I8, Q5F3D7, Q9V3U2, Q3SZ40	219	58	2710	5.76051	1.42207e-11	2.84417e-12	2.82996e-11
GOTERM_CC_FAT	GO:0005694~chromosome	31	10.7639	5.78553e-10	Q6PDG5, P42124, Q15003, Q6AYU1, Q8NFH3, Q8NFH4, Q8VEE4, Q561P5, Q92547, Q8I8V0, Q09028, P83916, Q6P5F9, Q08DZ2, P21897, P57740, P49736, Q8CG46, P84051, Q4V8C2, Q9BPX3, Q8WUM0, O43684, Q91876, O95985, Q7KRI2, P49642, O13024, P56517, A1A5P2, P40937	190	111	2358	3.466	1.1976e-07	1.71086e-08	7.29239e-07
GOTERM_MF_FAT	GO:0003723~RNA binding	48	16.6667	1.58646e-09	Q96J94, O46072, Q5RAA7, P83369, Q9VZD8, P40796, Q91WM3, Q2TBK8, Q7ZUG0, P43332, Q5FW05, A8NFF0, Q8I1F4, Q1HDZ5, Q6P5F9, Q6NS46, Q6PCL9, Q58CR3, Q9UQ80, O44081, Q9UNQ2, Q9Y4C8, Q9V3U2, Q3SZ40, Q9VAN6, P41374, Q6AXC6, Q9VD51, Q8K4L0, Q9VJ62, Q8AVP1, Q5ND52, Q9CWX9, P92204, Q92667, Q503P2, O43818, Q9NY93, P42696, Q13395, Q6YS30, Q59HJ6, A7RP64, Q6P0I8, Q9NW13, Q15397, Q05048, Q6GL69	193	268	2645	2.45457	5.09252e-07	5.09252e-07	2.14185e-06
GOTERM_CC_FAT	GO:0044427~chromosomal part	24	8.33333	2.01883e-08	Q9BPX3, Q6PDG5, Q8WUM0, O43684, P42124, Q15003, Q6AYU1, Q91876, Q8NFH3, Q8NFH4, Q8VEE4, Q561P5, P49642, Q09028, P83916, Q6P5F9, O13024, P21897, P56517, P57740, P49736, P40937, P84051, Q4V8C2	190	80	2358	3.72316	4.17897e-06	5.22372e-07	2.54464e-05
GOTERM_BP_FAT	GO:0006260~DNA replication	17	5.90278	2.01378e-07	O16852, Q91876, P49005, Q8VEE4, P25206, Q9CZ15, Q561P5, O95985, P49642, Q09028, P49736, P40937, Q8R323, Q9V461, Q66HD3, O89033, Q26454	219	46	2710	4.57316	0.000154445	1.93069e-05	0.000307404
GOTERM_BP_FAT	GO:0006259~DNA metabolic process	25	8.68056	2.27451e-07	O16852, Q6AYU1, Q91876, Q92072, Q3YK19, P49005, Q8VEE4, O95985, Q9CZ15, Q561P5, P25206, Q92547, Q99KP6, P49642, Q09028, Q9DE27, P49736, Q8CG46, P40937, Q8R323, Q6NS38, Q9V461, Q66HD3, O89033, Q26454	219	96	2710	3.22251	0.000174439	1.93837e-05	0.000347204
GOTERM_MF_FAT	GO:0005524~ATP binding	60	20.8333	8.54091e-07	Q2YDD0, Q5ZLK6, Q9NB32, Q5FW05, Q5ZJK8, O77622, Q08DZ2, Q91820, Q6PCL9, Q8CG46, Q9V461, Q26454, Q6AXC6, Q9UQ88, P12613, P78371, Q9CWX9, P38647, Q3YK19, Q9BVS4, O95985, Q3ZBH0, Q5ZJ54, Q7L3T8, P34739, Q6YS30, Q9NU22, P42025, Q5RAZ4, Q6ZPJ3, O46072, Q17CA7, Q02790, Q14978, Q561P5, P80317, Q9DE27, P48643, O02649, Q60649, Q8K224, P49736, Q80UN9, Q8R323, Q3SZ40, Q9TRY0, Q9VD51, Q9W6X3, P48721, Q8K4L0,…	193	451	2645	1.82324	0.000274126	0.000137072	0.00115309
GOTERM_CC_FAT	GO:0005643~nuclear pore	14	4.86111	1.15105e-06	Q8WUM0, Q8TEX9, Q8NFH3, Q8BKC5, Q2TBK8, Q8NFH4, Q7ZU29, Q5SRE5, P37198, Q8R332, Q6P5F9, P70168, P57740, Q7SZC5	190	35	2358	4.96421	0.00023824	2.16605e-05	0.00145084
GOTERM_BP_FAT	GO:0051276~chromosome organization	27	9.375	1.43517e-06	Q9BPX3, Q6AXX4, Q6PDG5, O43684, P55853, P42124, Q15003, Q6AYU1, O14929, Q8VEE4, Q8I8V0, Q7KRI2, Q09028, P83916, Q9H2F5, Q8CIG8, Q9V464, P56517, P21897, A1A5P2, Q9BW19, P49736, Q9BZ95, Q6ZQ88, P84051, Q66HD3, Q4V8C2	219	120	2710	2.78425	0.00110017	0.000110072	0.00219078
GOTERM_BP_FAT	GO:0034621~cellular macromolecular complex subunit organization	24	8.33333	4.21367e-06	P41374, Q9TRY0, Q8WUM0, Q12874, Q02790, Q8TEX9, Q9VDS6, Q8BKC5, Q2NL82, Q503P2, Q5SWD9, P34739, Q9VPH7, Q6P5F9, P62318, P21897, Q9V464, P70168, Q8CIG8, P49736, Q9V461, P84051, Q66HD3, P56537	219	104	2710	2.85564	0.00322667	0.000293765	0.006432
GOTERM_CC_FAT	GO:0000793~condensed chromosome	12	4.16667	9.29421e-06	Q92547, Q7KRI2, Q9BPX3, Q8WUM0, Q15003, P57740, A1A5P2, Q8NFH3, Q8NFH4, Q8VEE4, O95985, Q4V8C2	190	30	2358	4.96421	0.00192206	0.000160313	0.0117143
GOTERM_MF_FAT	GO:0003677~DNA binding	40	13.8889	1.11129e-05	Q6PDG5, O16852, P42124, P40796, Q92072, P49005, Q8VEE4, Q561P5, Q8I8V0, Q92547, Q99KP6, Q9NW08, P21897, Q9UQ80, P49736, Q8K4B0, Q8R323, Q9V461, P84051, Q26454, P70353, Q6AXC6, Q96NC0, Q91876, Q3YK19, O95985, P25206, Q7KRI2, P34739, Q08747, P91875, Q59HJ6, Q6PHK6, Q90640, P40937, Q6NS38, Q6ZQ88, O15160, P53361, Q32PE0	193	271	2645	2.02283	0.00356089	0.000509477	0.0150022
GOTERM_CC_FAT	GO:0000228~nuclear chromosome	13	4.51389	1.5461e-05	P42124, Q6AYU1, Q91876, Q8VEE4, Q561P5, Q92547, Q7KRI2, P49642, Q09028, P83916, P56517, A1A5P2, P49736	190	37	2358	4.36046	0.00319534	0.000246158	0.0194861
GOTERM_BP_FAT	GO:0006270~DNA replication initiation	6	2.08333	1.8099e-05	Q91876, P49736, Q9V461, Q561P5, P25206, Q26454	219	6	2710	12.3744	0.0137861	0.00115617	0.0276247
GOTERM_BP_FAT	GO:0043933~macromolecular complex subunit organization	28	9.72222	4.05061e-05	Q12874, Q02790, Q9VDS6, Q8BKC5, Q2NL82, Q9VPH7, Q6P5F9, P21897, Q9V464, P49736, P84051, Q9V461, Q4V8C2, P41374, Q9TRY0, Q8WUM0, Q8TEX9, Q503P2, Q5SWD9, P34739, P62318, Q9NU22, Q59HJ6, P70168, Q8CIG8, P53361, P56537, Q66HD3	219	151	2710	2.2946	0.0305911	0.00238705	0.061815
GOTERM_BP_FAT	GO:0007049~cell cycle	35	12.1528	5.10455e-05	Q9UJX4, Q96J94, P42124, Q15003, Q14978, Q8NFH3, Q21086, Q8NFH4, Q8VEE4, Q561P5, Q09028, Q91820, Q9UQ80, P49736, Q9V461, Q4V8C2, Q26454, Q9VAN6, Q9BPX3, Q6AXC6, P41374, Q9UQ88, P12613, O43684, Q91876, Q9ULW0, P25206, Q9H0H5, Q13309, O13024, A1A5P2, Q9BW19, P23800, Q66HD3, O89033	219	214	2710	2.02386	0.0383963	0.00279273	0.077893
GOTERM_BP_FAT	GO:0034622~cellular macromolecular complex assembly	20	6.94444	5.13868e-05	P41374, Q9TRY0, Q12874, Q02790, Q8TEX9, Q9VDS6, Q8BKC5, Q2NL82, Q503P2, Q5SWD9, Q6P5F9, P62318, P21897, Q9V464, P70168, Q8CIG8, P49736, Q9V461, P84051, P56537	219	89	2710	2.78077	0.038648	0.00262419	0.0784135
GOTERM_MF_FAT	GO:0004386~helicase activity	14	4.86111	6.55316e-05	Q9VD51, Q6AXC6, Q8K4L0, O46072, Q9CWX9, Q3YK19, Q9NY93, Q9DE27, P34739, Q6YS30, Q5RAZ4, Q9V461, Q3SZ40, Q26454	193	53	2645	3.6201	0.0208166	0.00262609	0.0884368
GOTERM_BP_FAT	GO:0006261~DNA-dependent DNA replication	9	3.125	8.32737e-05	P49642, Q91876, P49005, P49736, Q9V461, O95985, Q561P5, P25206, Q26454	219	20	2710	5.56849	0.0618764	0.00398414	0.127042
GOTERM_BP_FAT	GO:0006325~chromatin organization	19	6.59722	0.000107372	Q6AXX4, Q6PDG5, P42124, Q6AYU1, O14929, Q8I8V0, Q7KRI2, Q09028, P83916, Q9H2F5, P21897, P56517, Q9V464, Q8CIG8, P49736, Q9BZ95, Q6ZQ88, P84051, Q66HD3	219	86	2710	2.73389	0.0790586	0.00483292	0.163779
GOTERM_CC_FAT	GO:0000785~chromatin	12	4.16667	0.000149563	Q6PDG5, Q09028, P83916, P42124, Q6AYU1, O13024, P21897, P56517, Q91876, P49736, P84051, Q561P5	190	39	2358	3.81862	0.0304875	0.002062	0.188354
GOTERM_BP_FAT	GO:0007067~mitosis	16	5.55556	0.000155577	Q9BPX3, Q9UJX4, Q9UQ88, O43684, Q15003, Q14978, Q8NFH3, Q8NFH4, Q9ULW0, O13024, Q9BW19, A1A5P2, P23800, Q9V461, O89033, Q4V8C2	219	66	2710	2.99986	0.112491	0.00660788	0.237226
GOTERM_CC_FAT	GO:0044451~nucleoplasm part	25	8.68056	0.000174724	P70353, Q12874, Q6GQA1, P42124, Q6AYU1, Q91876, P92204, Q8VEE4, Q6N069, Q561P5, Q8I8V0, Q92547, Q09028, Q7T3C6, Q9H2F5, Q08747, Q6P5F9, P56517, Q8K4B0, Q9R1Q2, Q6ZQ88, Q2KID6, Q9V461, P53361, Q32PE0	190	139	2358	2.23211	0.0355247	0.00225814	0.220009
GOTERM_BP_FAT	GO:0000087~M phase of mitotic cell cycle	16	5.55556	0.000186324	Q9BPX3, Q9UJX4, Q9UQ88, O43684, Q15003, Q14978, Q8NFH3, Q8NFH4, Q9ULW0, O13024, Q9BW19, A1A5P2, P23800, Q9V461, O89033, Q4V8C2	219	67	2710	2.95509	0.13318	0.00749408	0.284047
GOTERM_CC_FAT	GO:0005832~chaperonin-containing T-complex	5	1.73611	0.000187791	P80317, P12613, P78371, P48643, Q3ZBH0	190	5	2358	12.4105	0.0381303	0.00228423	0.236444
GOTERM_MF_FAT	GO:0051082~unfolded protein binding	13	4.51389	0.000194052	P48721, P12613, P78371, P38647, Q3ZBH0, Q9NB32, Q5ZJ54, P80317, Q5ZJK8, O77622, Q9NU22, P48643, O02649	193	51	2645	3.49335	0.0603961	0.00621032	0.261669
GOTERM_CC_FAT	GO:0044454~nuclear chromosome part	10	3.47222	0.000204107	P49642, Q09028, P83916, P42124, Q6AYU1, P56517, Q91876, P49736, Q8VEE4, Q561P5	190	28	2358	4.43233	0.0413743	0.00234472	0.256964
GOTERM_BP_FAT	GO:0006350~transcription	41	14.2361	0.000501573	Q6PDG5, Q6GQA1, P42124, Q6PGT0, Q6AYU1, Q92072, Q561P5, Q8I8V0, Q09028, Q9NW08, Q9DE27, Q7PUD7, Q6PCL9, Q9V464, Q9UQ80, P49736, Q2HJ97, Q9BZ95, Q9V461, Q26454, P70353, Q8K4L0, Q5QJE6, Q91876, P92204, P25206, Q7KRI2, P49642, P34739, Q9H2F5, Q08747, P91875, Q6PHK6, Q8CIG8, P56517, Q05024, Q9R1Q2, Q6ZQ88, O15160, P53361, Q32PE0	219	298	2710	1.70252	0.319415	0.0146911	0.762921
GOTERM_BP_FAT	GO:0022618~ribonucleoprotein complex assembly	8	2.77778	0.000619065	P41374, Q12874, P62318, Q8CIG8, P56537, Q2NL82, Q5SWD9, Q503P2	219	20	2710	4.94977	0.378096	0.0174377	0.940846
GOTERM_CC_FAT	GO:0030529~ribonucleoprotein complex	30	10.4167	0.000900893	Q9VJ62, Q96J94, Q9D554, Q12874, Q6AYB3, P83369, Q92616, P40796, Q1LVE8, Q91WM3, Q7ZUG0, P43332, Q9VU02, O43818, Q6P2E9, Q99KP6, Q17BB0, P37198, Q9USZ6, Q8I1F4, Q08DZ2, Q6P5F9, P62318, Q8NI36, Q9UQ80, O44081, Q9D0I8, Q9NW13, Q2KID6, Q9V3U2	190	201	2358	1.85232	0.170199	0.00977136	1.12962
GOTERM_MF_FAT	GO:0008026~ATP-dependent helicase activity	10	3.47222	0.00096788	Q6AXC6, Q9VD51, Q8K4L0, Q9NY93, Q6YS30, O46072, Q9CWX9, Q3YK19, Q5RAZ4, Q3SZ40	193	37	2645	3.70396	0.267169	0.0255707	1.29884
GOTERM_CC_FAT	GO:0044452~nucleolar part	5	1.73611	0.00115501	Q17BB0, Q8I1F4, Q08747, P91875, O15160	190	7	2358	8.86466	0.212762	0.011327	1.44612
GOTERM_BP_FAT	GO:0016568~chromatin modification	15	5.20833	0.00119713	Q6AXX4, Q6PDG5, P42124, Q6AYU1, O14929, Q8I8V0, Q7KRI2, Q09028, Q9H2F5, P56517, Q9V464, Q8CIG8, Q9BZ95, Q6ZQ88, Q66HD3	219	71	2710	2.61432	0.600983	0.0311845	1.81191
GOTERM_BP_FAT	GO:0006397~mRNA processing	22	7.63889	0.00125675	Q9Y091, Q6P0D5, Q9D554, Q12874, P83369, Q6AYB3, Q5RAA7, Q1LVE8, P43332, Q7ZUG0, Q9VU02, Q99KP6, Q7T3C6, Q08DZ2, P62318, Q6PCL9, Q8CIG8, Q9NW13, Q2KID6, Q5RAZ4, Q05048, Q9VAN6	219	130	2710	2.09413	0.61884	0.0316399	1.90134
GOTERM_MF_FAT	GO:0003682~chromatin binding	9	3.125	0.00153629	P37198, Q6PDG5, P83916, Q6AYU1, Q91876, Q8VEE4, Q9V461, O89033, Q561P5	193	32	2645	3.85444	0.389531	0.0346379	2.05432
GOTERM_BP_FAT	GO:0006457~protein folding	16	5.55556	0.00230784	Q9W6X3, Q9TRY0, P48721, P12613, P78371, Q02790, P38647, Q5ZJ54, Q3ZBH0, Q9NB32, P80317, Q5ZJK8, O77622, P48643, O02649, P54397	219	84	2710	2.35703	0.830035	0.0538745	3.46554
GOTERM_BP_FAT	GO:0051028~mRNA transport	10	3.47222	0.00246827	Q5SRE5, P37198, Q8WUM0, Q8R332, Q6P5F9, P57740, Q8NFH3, Q8NFH4, Q7ZU29, Q7SZC5	219	38	2710	3.25643	0.849757	0.055821	3.70222
GOTERM_BP_FAT	GO:0045449~regulation of transcription	43	14.9306	0.00305468	Q6PDG5, Q6GQA1, P55853, P42124, Q6PGT0, Q6AYU1, Q92072, O14929, Q561P5, Q8I8V0, Q09028, Q7PUD7, Q6NS46, Q9V464, Q9UQ80, P49736, Q8K4B0, Q2HJ97, Q9BZ95, Q9V461, Q26454, P70353, Q9UQ88, Q8K4L0, Q5QJE6, Q91876, Q3YK19, P92204, Q6N069, P25206, Q7KRI2, P37198, P34739, Q9H2F5, Q13395, Q08747, Q6PHK6, Q8CIG8, P56517, Q05024, Q9R1Q2, Q6ZQ88, P53361	219	347	2710	1.53343	0.904299	0.0666878	4.56276
GOTERM_BP_FAT	GO:0008283~cell proliferation	13	4.51389	0.00414395	Q9UQ88, O43684, O75312, Q9ULW0, B4JZG8, Q9CZ15, Q6P4S8, Q99KP6, Q9H0H5, Q13309, Q9UQ80, Q6ZQ88, Q66HD3	219	64	2710	2.51356	0.958622	0.0869827	6.14218
GOTERM_CC_FAT	GO:0005819~spindle	9	3.125	0.00432738	Q9H0H5, P83916, Q91820, O13024, Q9BW19, Q7SXI6, Q9ULW0, O89033, Q4V8C2	190	34	2358	3.28514	0.592499	0.0399838	5.31959
GOTERM_BP_FAT	GO:0042255~ribosome assembly	4	1.38889	0.0045468	P56537, Q2NL82, Q5SWD9, Q503P2	219	5	2710	9.89954	0.969662	0.0925285	6.7201
GOTERM_MF_FAT	GO:0042623~ATPase activity, coupled	15	5.20833	0.00458985	Q6AXC6, Q9VD51, Q8K4L0, P12613, O46072, Q9CWX9, Q3YK19, Q9NY93, P34739, Q09028, Q6YS30, Q59HJ6, P40937, Q5RAZ4, Q3SZ40	193	90	2645	2.28411	0.771618	0.0881647	6.02199
GOTERM_BP_FAT	GO:0001701~in utero embryonic development	8	2.77778	0.00541987	Q99KP6, Q5RAF3, Q99873, Q6ZQ88, Q8VEE4, Q9CZ15, Q66HD3, Q6P4S8	219	28	2710	3.53555	0.984522	0.106544	7.96118
GOTERM_BP_FAT	GO:0008380~RNA splicing	18	6.25	0.00583414	Q9Y091, Q6P0D5, Q9D554, Q12874, P83369, Q6AYB3, Q1LVE8, P43332, Q7ZUG0, Q9VU02, Q99KP6, Q08DZ2, P62318, Q8CIG8, Q9NW13, Q2KID6, Q5RAZ4, Q05048	219	110	2710	2.02491	0.988756	0.111395	8.54465
GOTERM_BP_FAT	GO:0000070~mitotic sister chromatid segregation	6	2.08333	0.00892149	Q9BPX3, O43684, Q15003, A1A5P2, Q9BW19, Q4V8C2	219	17	2710	4.36745	0.998965	0.157884	12.7854
GOTERM_BP_FAT	GO:0016570~histone modification	7	2.43056	0.0099231	Q9H2F5, P42124, Q6AYU1, P56517, Q9BZ95, O14929, Q6ZQ88	219	24	2710	3.60921	0.999523	0.170193	14.1212
GOTERM_MF_FAT	GO:0003899~DNA-directed RNA polymerase activity	5	1.73611	0.0114319	P49642, Q9NW08, P91875, O15160, Q32PE0	193	13	2645	5.27102	0.975048	0.195155	14.3782
GOTERM_CC_FAT	GO:0031080~Nup107-160 complex	4	1.38889	0.013932	Q8WUM0, P57740, Q8NFH3, Q8NFH4	190	7	2358	7.09173	0.945208	0.113974	16.2088
GOTERM_BP_FAT	GO:0006268~DNA unwinding during replication	4	1.38889	0.0140921	Q91876, P49736, O95985, Q561P5	219	7	2710	7.0711	0.999981	0.219171	19.4786
GOTERM_MF_FAT	GO:0003678~DNA helicase activity	5	1.73611	0.0151126	Q6AXC6, Q9DE27, Q3YK19, Q9V461, Q26454	193	14	2645	4.89452	0.992465	0.237814	18.5833
GOTERM_CC_FAT	GO:0005681~spliceosome	11	3.81944	0.0188296	Q99KP6, Q9D554, Q12874, Q08DZ2, Q6AYB3, P62318, Q1LVE8, Q9NW13, P43332, Q2KID6, Q9VU02	190	60	2358	2.27526	0.980452	0.145634	21.3059
GOTERM_BP_FAT	GO:0017038~protein import	8	2.77778	0.0190025	Q6P5F9, O02649, P70168, Q8TEX9, Q9U4L6, Q8BKC5, Q2TBK8, Q9W2D6	219	35	2710	2.82844	1	0.26403	25.3877
GOTERM_BP_FAT	GO:0006605~protein targeting	11	3.81944	0.0194596	P48721, Q9VPH7, Q6P5F9, O02649, P70168, Q8TEX9, P38647, Q9U4L6, Q8BKC5, Q2TBK8, Q9W2D6	219	60	2710	2.26865	1	0.264794	25.9167
GOTERM_BP_FAT	GO:0006323~DNA packaging	7	2.43056	0.0211949	Q9BPX3, Q15003, P21897, Q9V464, P49736, O14929, P84051	219	28	2710	3.09361	1	0.280086	27.893
GOTERM_BP_FAT	GO:0031123~RNA 3'-end processing	4	1.38889	0.021226	Q6PCL9, Q6P4S8, Q9VAN6, Q05048	219	8	2710	6.18721	1	0.275779	27.928
GOTERM_BP_FAT	GO:0032508~DNA duplex unwinding	4	1.38889	0.021226	Q91876, P49736, O95985, Q561P5	219	8	2710	6.18721	1	0.275779	27.928
GOTERM_MF_FAT	GO:0035257~nuclear hormone receptor binding	4	1.38889	0.0228138	Q9TRY0, Q8K4L0, P37198, Q02790	193	9	2645	6.09096	0.999394	0.322874	26.7706
GOTERM_BP_FAT	GO:0006913~nucleocytoplasmic transport	9	3.125	0.0246325	P48721, Q8WUM0, Q6P5F9, P70168, Q8TEX9, P38647, P57740, Q8BKC5, Q2TBK8	219	45	2710	2.47489	1	0.307799	31.6634
GOTERM_BP_FAT	GO:0006333~chromatin assembly or disassembly	7	2.43056	0.0249848	Q6PDG5, P83916, Q6AYU1, P21897, Q9V464, P49736, P84051	219	29	2710	2.98693	1	0.306612	32.0393
GOTERM_CC_FAT	GO:0000777~condensed chromosome kinetochore	5	1.73611	0.0270372	Q8WUM0, P57740, Q8NFH3, Q8NFH4, Q4V8C2	190	15	2358	4.13684	0.996565	0.196053	29.2122
GOTERM_CC_FAT	GO:0000790~nuclear chromatin	5	1.73611	0.0270372	Q09028, P83916, P42124, Q6AYU1, P56517	190	15	2358	4.13684	0.996565	0.196053	29.2122
GOTERM_BP_FAT	GO:0009451~RNA modification	6	2.08333	0.0272955	Q5FW05, A8NFF0, Q5RJT2, Q9UNQ2, O44081, Q9V3U2	219	22	2710	3.37484	1	0.32503	34.4568
GOTERM_BP_FAT	GO:0000059~protein import into nucleus, docking	4	1.38889	0.0299809	Q6P5F9, P70168, Q8TEX9, Q8BKC5	219	9	2710	5.49975	1	0.345898	37.1652
GOTERM_MF_FAT	GO:0008173~RNA methyltransferase activity	4	1.38889	0.0308805	A8NFF0, Q13395, Q5ND52, Q9UNQ2	193	10	2645	5.48187	0.999958	0.395556	34.5239
GOTERM_BP_FAT	GO:0006281~DNA repair	9	3.125	0.0312914	Q92547, Q99KP6, Q6AYU1, Q3YK19, P49005, P40937, Q8CG46, Q6NS38, Q8VEE4	219	47	2710	2.36957	1	0.353013	38.4487
GOTERM_CC_FAT	GO:0032993~protein-DNA complex	5	1.73611	0.0338498	P49642, P21897, Q8VEE4, Q9V461, P84051	190	16	2358	3.87829	0.999198	0.232033	35.212
GOTERM_MF_FAT	GO:0008276~protein methyltransferase activity	5	1.73611	0.0367842	P42124, Q9Y5N5, Q8CIG8, Q9BZ95, Q99873	193	18	2645	3.80685	0.999994	0.436098	39.7086
GOTERM_BP_FAT	GO:0043414~biopolymer methylation	6	2.08333	0.0386498	P42124, Q8CIG8, Q92072, Q5RJT2, Q9BZ95, Q99873	219	24	2710	3.09361	1	0.400953	45.2118
GOTERM_CC_FAT	GO:0000118~histone deacetylase complex	4	1.38889	0.0399217	Q09028, Q6AYU1, P56517, Q8K4B0	190	10	2358	4.96421	0.999782	0.252337	40.1611
GOTERM_BP_FAT	GO:0001824~blastocyst development	4	1.38889	0.0403412	Q99KP6, Q9CZ15, Q66HD3, Q6P4S8	219	10	2710	4.94977	1	0.409264	46.665
GOTERM_MF_FAT	GO:0008565~protein transporter activity	7	2.43056	0.0422286	Q6P5F9, P70168, Q8TEX9, Q9U4L6, Q8BKC5, Q2TBK8, Q9W2D6	193	36	2645	2.6648	0.999999	0.467164	44.1505
GOTERM_MF_FAT	GO:0008094~DNA-dependent ATPase activity	5	1.73611	0.0440308	Q6AXC6, P34739, Q09028, Q3YK19, P40937	193	19	2645	3.60649	0.999999	0.466585	45.5526
GOTERM_BP_FAT	GO:0006730~one-carbon metabolic process	8	2.77778	0.0472956	P42124, Q9Y5N5, Q8CIG8, Q92072, Q5RJT2, Q9BZ95, Q99873, Q6ZQ88	219	42	2710	2.35703	1	0.456218	52.2696

## Sheet: Females - SP_PIR_Keywords
Category	Term	Count	%	PValue	Genes	List Total	Pop Hits	Pop Total	Fold Enrichment	Bonferroni	Benjamini	FDR
SP_PIR_KEYWORDS	nucleus	174	60.4167	3.69792e-41	Q6PDG5, O16852, P42124, Q6ZQL4, Q15003, Q6PGT0, Q6AYU1, Q8BKC5, P43332, Q7ZU29, Q09028, Q08DZ2, Q6NS46, Q6PCL9, P57740, Q8K4B0, Q8CG46, Q2HJ97, Q3SYU1, Q5F3D7, Q26454, Q8TEX9, Q3YK19, Q99873, Q9H4Z3, Q5SWD9, Q9H0H5, P34739, Q3SZZ0, Q6YS30, A2BE28, Q9NU22, Q05024, A1A5P2, Q6P0I8, Q5RAZ4, Q6ZQ88, P56537, Q66HD3, Q6GL69, Q5E9K0, Q6GQA1, Q9BQ67, Q5RAA7, Q92797, Q9UJA5, Q14978, A7MB12, P49005, Q1LVE8,…	274	915	3467	2.4062	7.02604e-39	7.02604e-39	4.59601e-38
SP_PIR_KEYWORDS	phosphoprotein	149	51.7361	4.48579e-09	Q6PDG5, P42124, Q6ZQL4, Q15003, O15213, Q8BKC5, Q09028, O77622, Q9VPH7, Q08DZ2, Q6NS46, Q6PCL9, P57740, Q8K4B0, Q2HJ97, Q8CG46, Q3SYU1, Q26454, Q8TEX9, Q92667, Q99873, Q9H4Z3, Q9BX40, Q5SWD9, Q9H0H5, Q9V3P0, P34739, A2BE28, Q9NU22, Q05024, A1A5P2, Q5RAZ4, Q6ZQ88, P56537, Q66HD3, O46072, Q9BQ67, Q5RAA7, Q92797, Q9UJA5, Q14978, O14929, Q8VEE4, Q2NL82, P80317, Q9BQP7, Q8K224, P49736, O44081, O35796,…	274	1303	3467	1.44692	8.523e-07	1.7046e-07	5.57523e-06
SP_PIR_KEYWORDS	acetylation	83	28.8194	1.27367e-05	Q6PDG5, Q12874, Q6AYB3, Q15003, Q6AYU1, P56873, P31948, Q8BKC5, Q6P4S8, Q09028, O77622, Q6P5F9, Q08DZ2, Q6NS46, Q9UQ80, P57740, Q2HJ97, Q8CG46, Q9BZ95, Q8WUM0, P78371, Q9CWX9, Q8TEX9, Q8JZL3, P38647, Q3ZBH0, Q13395, Q9H2F5, Q3SZZ0, Q9Y3B9, Q9NU22, Q6PHK6, P42025, A1A5P2, P11415, Q9NW13, Q5RAZ4, Q5R4R4, O15160, Q66HD3, Q5E9K0, Q9D554, Q5RAA7, Q92797, Q02790, Q14978, Q9UJA5, A7MB12, P49005, O14929,…	274	682	3467	1.53992	0.00241705	0.000345652	0.0158288
SP_PIR_KEYWORDS	nucleotide-binding	56	19.4444	0.0147137	Q2YDD0, Q5ZLK6, Q9NB32, Q5ZJK8, O77622, Q08DZ2, Q91820, Q6PCL9, Q8CG46, Q9V461, Q26454, Q6AXC6, Q9UQ88, P12613, P78371, Q9CWX9, P38647, Q3YK19, Q9BVS4, O95985, Q3ZBH0, Q5ZJ54, Q7L3T8, P34739, Q6YS30, Q9NU22, P42025, Q5RAZ4, Q6ZPJ3, O46072, Q17CA7, Q14978, Q21086, Q561P5, P80317, Q9DE27, O02649, P48643, Q60649, Q8K224, P49736, Q80UN9, Q8R323, Q3SZ40, Q9VD51, Q8K4L0, P48721, Q91876, P25206, Q6RHR9,…	274	530	3467	1.33695	0.940177	0.110725	16.8255
SP_PIR_KEYWORDS	atp-binding	55	19.0972	0.000142096	Q2YDD0, Q5ZLK6, Q9NB32, Q5ZJK8, O77622, Q08DZ2, Q91820, Q6PCL9, Q8CG46, Q9V461, Q26454, Q6AXC6, Q9UQ88, P12613, P78371, Q9CWX9, P38647, Q3YK19, Q9BVS4, O95985, Q3ZBH0, Q5ZJ54, Q7L3T8, P34739, Q6YS30, Q9NU22, P42025, Q5RAZ4, Q6ZPJ3, O46072, Q17CA7, Q14978, Q561P5, P80317, Q9DE27, O02649, P48643, Q60649, Q8K224, P49736, Q80UN9, Q8R323, Q3SZ40, Q9VD51, Q8K4L0, P48721, Q91876, P25206, Q6RHR9, Q9NY93,…	274	425	3467	1.63748	0.0266388	0.00269637	0.176462
SP_PIR_KEYWORDS	polymorphism	50	17.3611	0.063726	Q9UJX4, Q96J94, Q9BQ67, Q15003, Q9UJA5, Q02790, Q14978, O75312, O15213, P49005, O14929, Q8VEE4, Q2NL82, Q92547, Q9NW08, Q9BQP7, P48643, Q8NI36, P49736, Q9BZ95, Q9Y4C8, Q9BPX3, Q9UQ88, Q8WUM0, Q5QJE6, Q15276, Q92616, Q9Y5N5, Q8TEX9, Q92667, Q9ULW0, Q99873, Q9BVS4, O95985, Q6N069, Q7L3T8, O43818, Q5SRE5, P37198, Q13309, P49642, Q13395, Q9Y3B9, Q9NU22, P42025, Q9BW19, P40937, Q9NW13, Q6NS38, Q15397	274	506	3467	1.25032	0.999996	0.293567	55.8858
SP_PIR_KEYWORDS	rna-binding	44	15.2778	5.0357e-09	Q96J94, O46072, Q5RAA7, P83369, Q9VZD8, P40796, Q91WM3, Q2TBK8, Q7ZUG0, P43332, Q5FW05, A8NFF0, Q8I1F4, Q1HDZ5, Q6P5F9, Q6PCL9, Q9UQ80, O44081, Q9UNQ2, Q9Y4C8, Q9V3U2, Q3SZ40, Q9VAN6, Q9VD51, P41374, Q6AXC6, Q8K4L0, Q9VJ62, Q8AVP1, Q9CWX9, P92204, Q92667, Q503P2, O43818, Q9NY93, P42696, Q13395, Q6YS30, P62318, A7RP64, Q6P0I8, Q9NW13, Q15397, Q6GL69	274	218	3467	2.55387	9.56783e-07	1.59464e-07	6.25869e-06
SP_PIR_KEYWORDS	Transcription	40	13.8889	0.000818714	Q6PDG5, Q6GQA1, P42124, Q6PGT0, Q6AYU1, Q92072, Q561P5, Q8I8V0, Q09028, Q9NW08, Q9DE27, Q7PUD7, Q9V464, Q9UQ80, P49736, Q2HJ97, Q9BZ95, Q9V461, Q26454, P70353, Q8K4L0, Q5QJE6, Q91876, P92204, P25206, Q7KRI2, P49642, P34739, Q9H2F5, Q08747, P91875, Q6PHK6, Q8CIG8, P56517, Q05024, Q9R1Q2, Q6ZQ88, O15160, P53361, Q32PE0	274	299	3467	1.69275	0.144115	0.010321	1.0128
SP_PIR_KEYWORDS	transcription regulation	33	11.4583	0.0161381	Q6PDG5, Q6GQA1, P42124, Q6AYU1, Q6PGT0, Q92072, Q561P5, Q8I8V0, Q09028, Q7PUD7, Q9V464, Q9UQ80, P49736, Q2HJ97, Q9BZ95, Q9V461, Q26454, P70353, Q8K4L0, Q5QJE6, Q91876, P92204, P25206, Q7KRI2, P34739, Q9H2F5, Q08747, Q6PHK6, P56517, Q8CIG8, Q05024, Q9R1Q2, Q6ZQ88	274	278	3467	1.50201	0.954555	0.112098	18.3077
SP_PIR_KEYWORDS	dna-binding	26	9.02778	0.00494947	P70353, Q6AXC6, O16852, Q96NC0, P40796, Q91876, Q92072, Q8VEE4, O95985, P25206, Q561P5, Q8I8V0, Q7KRI2, Q92547, Q99KP6, P34739, Q6PHK6, P21897, Q90640, P49736, Q8K4B0, Q8R323, Q9V461, P84051, P53361, Q26454	274	186	3467	1.76874	0.610439	0.0438994	5.98049
SP_PIR_KEYWORDS	rrna processing	22	7.63889	6.0873e-12	Q9VJ62, Q6P0D5, Q8AVP1, A7MB12, Q91WM3, Q5SSI6, B4JZG8, O43818, Q17BB0, Q9NY93, Q8I1F4, Q6YS30, Q9W4J5, Q6NS46, Q9UQ80, Q9UNQ2, Q5RJT2, O44081, Q6P0I8, Q5F3D7, Q3SZ40, Q9V3U2	274	47	3467	5.92281	1.1566e-09	3.85532e-10	7.56575e-09
SP_PIR_KEYWORDS	wd repeat	22	7.63889	0.000379152	B3M1G0, O43684, Q6ZQL4, Q9BQ67, A7MB12, Q91WM3, Q8NFH3, O15213, Q3ZBK1, Q8NFH4, Q5SSI6, O43818, Q17BB0, Q99KP6, Q6P2E9, Q09028, Q1HDZ5, Q4KLQ5, Q8NI36, Q2KID6, Q5F3D7, Q05048	274	121	3467	2.3006	0.069518	0.00598639	0.470215
SP_PIR_KEYWORDS	mrna processing	22	7.63889	0.000666686	Q9Y091, Q6P0D5, Q9D554, Q12874, P83369, Q6AYB3, Q5RAA7, Q92797, Q1LVE8, P43332, Q7ZUG0, Q9VU02, Q99KP6, Q7T3C6, Q08DZ2, P62318, Q6PCL9, Q9NW13, Q2KID6, Q5RAZ4, Q05048, Q9VAN6	274	126	3467	2.2093	0.119013	0.00901007	0.825451
SP_PIR_KEYWORDS	cell cycle	22	7.63889	0.000917725	Q9BPX3, Q6AXC6, Q9UJX4, Q9UQ88, O43684, Q15003, Q91876, Q8NFH3, Q8NFH4, P25206, Q561P5, Q9H0H5, Q09028, Q91820, O13024, Q9BW19, P23800, P49736, Q9V461, Q66HD3, O89033, Q4V8C2	274	129	3467	2.15792	0.160079	0.0108438	1.13464
SP_PIR_KEYWORDS	ribosome biogenesis	21	7.29167	1.40497e-12	Q9VJ62, Q8AVP1, Q6NV26, Q9V9Z9, Q9D6Z1, B4JZG8, Q2NL82, Q503P2, A9UNU6, Q5SWD9, Q17BB0, Q9NY93, Q9USZ6, Q6YS30, Q3SZZ0, Q9W4J5, A1A5P2, O44081, Q9D0I8, Q3SZ40, Q9V3U2	274	40	3467	6.64297	2.66948e-10	1.33474e-10	1.7462e-09
SP_PIR_KEYWORDS	protein transport	21	7.29167	0.0473918	Q8WUM0, Q6NV26, Q15276, Q8TEX9, Q8NFH3, Q8BKC5, Q8NFH4, Q7ZU29, Q9W2D6, Q5SRE5, P37198, Q8R332, O76767, Q6P5F9, P70168, P57740, Q5ZIC8, Q9U4L6, Q7SZC5, Q66HD3, Q4V8C2	274	172	3467	1.54488	0.999901	0.237626	45.3067
SP_PIR_KEYWORDS	Chaperone	17	5.90278	0.000992726	Q9W6X3, P48721, P12613, P78371, P38647, Q91WN1, Q5ZJ54, Q9W2D6, Q3ZBH0, Q9NB32, P80317, Q5ZJK8, O77622, Q9NU22, P48643, O02649, Q9V464	274	87	3467	2.47248	0.171975	0.0110393	1.22685
SP_PIR_KEYWORDS	dna replication	16	5.55556	5.4235e-10	O16852, Q91876, P49005, Q8VEE4, P25206, Q9CZ15, Q561P5, P49642, Q09028, P49736, P40937, Q8R323, Q9V461, Q66HD3, O89033, Q26454	274	29	3467	6.98112	1.03047e-07	2.57616e-08	6.74067e-07
SP_PIR_KEYWORDS	mrna splicing	15	5.20833	0.0272062	Q9Y091, Q6P0D5, Q9D554, Q12874, Q6AYB3, Q1LVE8, P43332, Q7ZUG0, Q9VU02, Q99KP6, Q08DZ2, P62318, Q9NW13, Q5RAZ4, Q2KID6	274	102	3467	1.86078	0.994704	0.165328	29.0234
SP_PIR_KEYWORDS	methyltransferase	14	4.86111	0.000130027	Q7JUX9, A8NFF0, Q8I1F4, Q13395, P42124, Q66JJ4, Q5ND52, Q9Y5N5, Q8CIG8, Q92072, Q9UNQ2, Q5RJT2, Q9BZ95, Q99873	274	52	3467	3.40665	0.024404	0.00274143	0.161486
SP_PIR_KEYWORDS	cell division	14	4.86111	0.0130278	Q9BPX3, Q9H0H5, Q9UJX4, Q9UQ88, O43684, Q15003, O13024, Q9BW19, P23800, Q8NFH3, Q8NFH4, Q9V461, O89033, Q4V8C2	274	84	3467	2.10888	0.917219	0.107075	15.0394
SP_PIR_KEYWORDS	mitosis	13	4.51389	0.00234004	Q9BPX3, Q9UJX4, O43684, Q15003, O13024, Q90640, Q9BW19, P23800, Q8NFH3, Q8NFH4, Q9V461, O89033, Q4V8C2	274	61	3467	2.6966	0.359258	0.0231555	2.86978
SP_PIR_KEYWORDS	helicase	12	4.16667	0.001371	Q6AXC6, Q9VD51, Q8K4L0, Q9NY93, P34739, Q9DE27, Q6YS30, O46072, Q9CWX9, Q3YK19, Q5RAZ4, Q3SZ40	274	50	3467	3.03679	0.229464	0.0143773	1.69068
SP_PIR_KEYWORDS	chromatin regulator	12	4.16667	0.00308205	Q7KRI2, Q6AXX4, Q6PDG5, Q09028, Q9H2F5, P42124, Q6AYU1, Q9V464, P56517, Q8CIG8, Q9BZ95, Q6ZQ88	274	55	3467	2.76072	0.443726	0.0288989	3.76383
SP_PIR_KEYWORDS	repressor	12	4.16667	0.0399128	Q7KRI2, Q09028, P42124, P56517, Q28IV8, Q9UQ80, Q92072, P92204, Q2HJ97, Q6ZQ88, Q5R4R4, Q5M985	274	78	3467	1.94666	0.999564	0.209044	39.7238
SP_PIR_KEYWORDS	translocation	10	3.47222	0.00025013	Q5SRE5, P37198, Q8WUM0, Q8R332, P57740, Q8NFH3, Q8NFH4, Q7ZU29, Q7SZC5, Q9W2D6	274	29	3467	4.3632	0.0464188	0.00431165	0.310434
SP_PIR_KEYWORDS	mRNA transport	10	3.47222	0.000567363	Q5SRE5, P37198, Q8WUM0, Q8R332, Q6P5F9, P57740, Q8NFH3, Q8NFH4, Q7ZU29, Q7SZC5	274	32	3467	3.95415	0.102219	0.00826027	0.702873
SP_PIR_KEYWORDS	Spliceosome	10	3.47222	0.020793	Q99KP6, Q9D554, Q12874, Q08DZ2, Q6AYB3, P62318, Q1LVE8, Q9NW13, P43332, Q2KID6	274	53	3467	2.38741	0.981543	0.137451	22.9837
SP_PIR_KEYWORDS	nuclear pore complex	9	3.125	1.73427e-05	Q5SRE5, P37198, Q8WUM0, Q8R332, P57740, Q8NFH3, Q8NFH4, Q7ZU29, Q7SZC5	274	17	3467	6.6988	0.00328971	0.000411807	0.0215524
SP_PIR_KEYWORDS	s-adenosyl-l-methionine	8	2.77778	0.0230166	A8NFF0, Q13395, P42124, Q5ND52, Q8CIG8, Q92072, Q9UNQ2, Q99873	274	37	3467	2.73585	0.988017	0.146158	25.1294
SP_PIR_KEYWORDS	translation regulation	7	2.43056	0.0310643	Q96J94, Q92616, Q28IV8, Q9UQ80, Q5R4R4, Q5M985, Q9BX40	274	31	3467	2.85719	0.997511	0.181156	32.4439
SP_PIR_KEYWORDS	dna repair	7	2.43056	0.0357999	Q92547, Q99KP6, Q6AYU1, Q3YK19, P49005, Q8CG46, Q6NS38	274	32	3467	2.76791	0.999019	0.200239	36.4348
SP_PIR_KEYWORDS	kinetochore	6	2.08333	0.0135327	Q8WUM0, O43684, P57740, Q8NFH3, Q8NFH4, Q4V8C2	274	19	3467	3.99577	0.924887	0.106452	15.5779
SP_PIR_KEYWORDS	trna processing	6	2.08333	0.0561753	Q7JUX9, Q5FW05, A8NFF0, Q17CA7, Q9UJA5, Q80UN9	274	27	3467	2.81184	0.999983	0.269373	51.2546
SP_PIR_KEYWORDS	dna-directed rna polymerase	5	1.73611	0.0152144	P49642, Q9NW08, P91875, O15160, Q32PE0	274	13	3467	4.86665	0.945684	0.109986	17.3493
SP_PIR_KEYWORDS	Chromosome partition	4	1.38889	0.0382423	O43684, O13024, Q8NFH3, Q8NFH4	274	10	3467	5.06131	0.999394	0.206673	38.4073

## Sheet: Females - InterPro
Category	Term	Count	%	PValue	Genes	List Total	Pop Hits	Pop Total	Fold Enrichment	Bonferroni	Benjamini	FDR
INTERPRO	IPR002423:Chaperonin Cpn60/TCP-1	10	3.47222	9.38195e-10	P80317, P12613, Q5ZJK8, O77622, P78371, O02649, P48643, Q5ZJ54, Q9NB32, Q3ZBH0	267	10	3385	12.6779	4.35322e-07	4.35322e-07	1.33684e-06
INTERPRO	IPR017998:Chaperone, tailless complex polypeptide 1	9	3.125	1.10593e-08	P80317, P12613, Q5ZJK8, O77622, P78371, P48643, Q5ZJ54, Q9NB32, Q3ZBH0	267	9	3385	12.6779	5.13151e-06	2.56576e-06	1.57585e-05
INTERPRO	IPR002194:Chaperonin TCP-1, conserved site	9	3.125	1.10593e-08	P80317, P12613, Q5ZJK8, O77622, P78371, P48643, Q5ZJ54, Q9NB32, Q3ZBH0	267	9	3385	12.6779	5.13151e-06	2.56576e-06	1.57585e-05
INTERPRO	IPR001208:DNA-dependent ATPase MCM	6	2.08333	1.62459e-05	Q91876, P49736, Q9V461, Q561P5, P25206, Q26454	267	6	3385	12.6779	0.00750982	0.00250957	0.0231464
INTERPRO	IPR018525:DNA-dependent ATPase MCM, conserved site	6	2.08333	1.62459e-05	Q91876, P49736, Q9V461, Q561P5, P25206, Q26454	267	6	3385	12.6779	0.00750982	0.00250957	0.0231464
INTERPRO	IPR019782:WD40 repeat 2	21	7.29167	9.00848e-05	B3M1G0, O43684, Q6ZQL4, Q9BQ67, A7MB12, Q91WM3, Q8NFH3, O15213, Q3ZBK1, Q8NFH4, Q5SSI6, O43818, Q17BB0, Q99KP6, Q6P2E9, Q09028, Q4KLQ5, Q8NI36, Q2KID6, Q5F3D7, Q05048	267	102	3385	2.61016	0.0409396	0.0103959	0.128286
INTERPRO	IPR017986:WD40 repeat, region	21	7.29167	0.000119737	B3M1G0, O43684, Q6ZQL4, Q9BQ67, A7MB12, Q91WM3, Q8NFH3, O15213, Q3ZBK1, Q8NFH4, Q5SSI6, O43818, Q17BB0, Q99KP6, Q6P2E9, Q09028, Q4KLQ5, Q8NI36, Q2KID6, Q5F3D7, Q05048	267	104	3385	2.55996	0.0540459	0.0110507	0.170478
INTERPRO	IPR015943:WD40/YVTN repeat-like	22	7.63889	0.000154184	B3M1G0, Q8WUM0, O43684, Q6ZQL4, Q9BQ67, A7MB12, Q91WM3, Q8NFH3, O15213, Q3ZBK1, Q8NFH4, Q5SSI6, O43818, Q17BB0, Q99KP6, Q6P2E9, Q09028, Q4KLQ5, Q8NI36, Q2KID6, Q5F3D7, Q05048	267	114	3385	2.44661	0.0690474	0.0118537	0.219474
INTERPRO	IPR019775:WD40 repeat, conserved site	22	7.63889	0.000288599	B3M1G0, O43684, Q6ZQL4, Q9BQ67, A7MB12, Q91WM3, Q8NFH3, O15213, Q3ZBK1, Q8NFH4, Q5SSI6, O43818, Q17BB0, Q99KP6, Q6P2E9, Q09028, Q1HDZ5, Q4KLQ5, Q8NI36, Q2KID6, Q5F3D7, Q05048	267	119	3385	2.34381	0.125348	0.0189509	0.410441
INTERPRO	IPR012340:Nucleic acid-binding, OB-fold	9	3.125	0.000316655	P41374, Q6NS46, Q91876, P49736, Q8VEE4, Q9V461, Q561P5, P25206, Q26454	267	24	3385	4.75421	0.136664	0.0182012	0.450259
INTERPRO	IPR001680:WD40 repeat	21	7.29167	0.000342632	B3M1G0, O43684, Q6ZQL4, Q9BQ67, A7MB12, Q91WM3, Q8NFH3, O15213, Q3ZBK1, Q8NFH4, Q5SSI6, O43818, Q17BB0, Q99KP6, Q6P2E9, Q09028, Q4KLQ5, Q8NI36, Q2KID6, Q5F3D7, Q05048	267	112	3385	2.37711	0.147011	0.0175124	0.487111
INTERPRO	IPR019781:WD40 repeat, subgroup	20	6.94444	0.000405058	B3M1G0, O43684, Q6ZQL4, Q9BQ67, A7MB12, Q91WM3, Q8NFH3, O15213, Q3ZBK1, Q8NFH4, O43818, Q17BB0, Q99KP6, Q6P2E9, Q09028, Q4KLQ5, Q8NI36, Q2KID6, Q5F3D7, Q05048	267	105	3385	2.41484	0.171373	0.0186229	0.575624
INTERPRO	IPR002464:DNA/RNA helicase, ATP-dependent, DEAH-box type, conserved site	5	1.73611	0.00790192	Q6AXC6, P34739, O46072, Q3YK19, Q5RAZ4	267	11	3385	5.76268	0.974804	0.284405	10.6887
INTERPRO	IPR014021:Helicase, superfamily 1 and 2, ATP-binding	9	3.125	0.0127464	Q9VD51, Q8K4L0, Q9NY93, P34739, Q6YS30, O46072, Q9CWX9, Q5RAZ4, Q3SZ40	267	41	3385	2.78295	0.9974	0.391055	16.7058
INTERPRO	IPR014001:DEAD-like helicase, N-terminal	9	3.125	0.0127464	Q9VD51, Q8K4L0, Q9NY93, P34739, Q6YS30, O46072, Q9CWX9, Q5RAZ4, Q3SZ40	267	41	3385	2.78295	0.9974	0.391055	16.7058
INTERPRO	IPR003593:ATPase, AAA+ type, core	11	3.81944	0.0134873	Q9DE27, Q59HJ6, Q60649, Q9NU22, Q91876, P40937, Q8R323, Q5RAZ4, O89033, P25206, Q26454	267	58	3385	2.40443	0.998165	0.384098	17.5921
INTERPRO	IPR001650:DNA/RNA helicase, C-terminal	9	3.125	0.0192702	Q9VD51, Q8K4L0, Q9NY93, P34739, Q6YS30, O46072, Q9CWX9, Q5RAZ4, Q3SZ40	267	44	3385	2.59321	0.99988	0.452235	24.2144
INTERPRO	IPR001494:Importin-beta, N-terminal	4	1.38889	0.0199619	Q6P5F9, P70168, Q8TEX9, Q8BKC5	267	8	3385	6.33895	0.999914	0.442755	24.9725
INTERPRO	IPR014014:RNA helicase, DEAD-box type, Q motif	6	2.08333	0.0206296	Q9VD51, Q8K4L0, Q9NY93, Q6YS30, Q9CWX9, Q3SZ40	267	21	3385	3.62226	0.999937	0.433883	25.6976
