# Supplementary material for: Sex-biased gene expression and sequence conservation in Atlantic and Pacific salmon lice (Lepeophtheirus salmonis)
Source: BMC Genomics. 2016 Jul 4;17:483. doi: 10.1186/s12864-016-2835-7 (PMC4932673; doi:10.1186/s12864-016-2835-7)
Supplement: Additional file 4: — Sequence alignment of L. salmonis aquaporins. (TXT 16 kb) [file 12864_2016_2835_MOESM4_ESM.txt]

     
     
     
     ##Percent identity matrix - created by Clustal2.1
     1: LsAqp12L1                 100.00   64.99   65.53   42.19   42.90   44.87   45.45   45.45
     2: aquaporin-12A__C096R035_   64.99  100.00   99.72   45.50   45.78   43.65   42.90   43.27
     3: LsAqp12L2                  65.53   99.72  100.00   43.16   45.10   44.11   43.45   43.45
     4: aquaporin_3__C030R103_     42.19   45.50   43.16  100.00   99.40   53.55   53.86   55.51
     5: LsGlp1_v1                  42.90   45.78   45.10   99.40  100.00   54.81   57.33   57.19
     6: LsGlp2                     44.87   43.65   44.11   53.55   54.81  100.00   77.28   77.28
     7: LsGlp3_v1                  45.45   42.90   43.45   53.86   57.33   77.28  100.00   95.09
     8: LsGlp3_v2                  45.45   43.27   43.45   55.51   57.19   77.28   95.09  100.00


##CLUSTAL O(1.2.1) multiple sequence alignment
LsAqp12L1                     ------------------------------------------------------------
aquaporin-12A_(C096R035)      ------------------------------------------------------------
LsAqp12L2                     ------------------------------------------------------------
aquaporin_3_(C030R103)        -----------TTATTTAAATAATAATAATGAGAAAAAAATGTGTGAAGTAAATAGTCCT
LsGlp1_v1                     ------------------------------------------------------------
LsGlp2                        ------------------------------------------------------------
LsGlp3_v1                     ATGACAAAG--TT--GTCAATTGAACCTACCTTGCAAT-------------CGTCGTCAG
LsGlp3_v2                     ATGAGCCAGAATAATTCAGATTCCAACA-----ACAAT-------------AATAGTAAT
                                                                                          

LsAqp12L1                     ------------------------------------------------------------
aquaporin-12A_(C096R035)      --------------------------------------GGGGGGAGTGATATTTGAGTGC
LsAqp12L2                     ------------------------------------------------------------
aquaporin_3_(C030R103)        GTGTTATATGAAAATGTTAGGATCGCTAGCCCATTCAAGAAGCGAATATTTTTTGTAAGG
LsGlp1_v1                     ------------------------------------------------------------
LsGlp2                        ------------------------------------------------------------
LsGlp3_v1                     ACGT---TG-AGAAACCAGTGAAAG-------GATTATTGTATAAATCCTTT--------
LsGlp3_v2                     ACGACTATTATTAATGCAAGGAATG-------GATCTAGGGCTAAATATTTTGTTTGGAC
                                                                                          

LsAqp12L1                     ------------------------------------------------------------
aquaporin-12A_(C096R035)      TCCT--TCATTAGGAAAGTA-----AGATCAGCGACAGATATA----ATAATATTACATT
LsAqp12L2                     ------------------------------------------------------------
aquaporin_3_(C030R103)        CTCTAAAAATCCCCAAAGTAAATTAAAAATGTCCACTGATCTGGATAAACCTTATCACTC
LsGlp1_v1                     ----------------------------ATGTCCACTGATCTGGATAAACCTTATCACTC
LsGlp2                        ------------------------------------------------------------
LsGlp3_v1                     -----GACTTTGAAAA-----------AAA---------TTT--AAG-TGA---------
LsGlp3_v2                     CCATAAACATTCAGAAGGAGAAGGACAAAA---TAAGGATTTGGAAGCTAC---------
                                                                                          

LsAqp12L1                     ------------------------------------------------------------
aquaporin-12A_(C096R035)      ACACCT--------------------ATATAGGTGCATTAG-TGGATTTAAAATATTTTT
LsAqp12L2                     ------------------------------------------------------------
aquaporin_3_(C030R103)        ACGACTAACAATTAACATTTTTAATAACTCAGGCTCATTTGATGAAGTTCAAAAC---AC
LsGlp1_v1                     ACGACTAACAATTAACATTTTTAATAACTCAGGCTCATTTGATGAAGTTCAAAAC---AC
LsGlp2                        ------------------------------------------------------------
LsGlp3_v1                     ---------------------------ATCTGGCAAATTAAGAGAATCTAAGCAG---AC
LsGlp3_v2                     ---------------------------TTCAGATAGAGTAAGAGAATCTAAGCAG---AC
                                                                                          

LsAqp12L1                     ---------------------------------ATGGCTCTTATACCATGCATCT-GTGT
aquaporin-12A_(C096R035)      ATTTAATAGTTAAAGGTATTTCTGTGCTTCGACATGGCATTCATTCCATGCATTT-GTGT
LsAqp12L2                     ---------------------------------ATGGCATTCATTCCATGCATTT-GTGT
aquaporin_3_(C030R103)        AATTAATAGTTT-------TA---------------------AAGAAATCCAATTCGAGA
LsGlp1_v1                     AATTAATAGTTT-------TA---------------------AAGAAATCCAATTCGAGA
LsGlp2                        ---------------------------------------------------------ATG
LsGlp3_v1                     AGGAAAT---TT-------AT---------------------CAGAAG-GCAT---CATG
LsGlp3_v2                     AGGAAAT---TT-------AT---------------------CAGAAG-GCAT---CATG
                                                                                          

LsAqp12L1                     ATCAACG----TTTTACAT---------TTGTATCACACTGTTCCTGGCAGAGTTTATGA
aquaporin-12A_(C096R035)      ATCTCTT----GGCTCTTT---------ATGCCTCACTTTGGCCTTTGCTGAACTTCTTC
LsAqp12L2                     ATCTCTT----GGCTCTTT---------ATGCCTCACTTTGGCCTTTGCTGAACTTCTTC
aquaporin_3_(C030R103)        ATGACCATCCTTGTTATATTCCTACCCGTCCTCTAAAAGAATTTTTTTCAAAGTTTATAG
LsGlp1_v1                     ATGACCATCCTTGTTATATTCCTACCCGTCCTCTAAGAGAATTTTTTTCAGAGTTTATAG
LsGlp2                        ATATTCGACGTTCCACGAGTTC--GTAGCCTTATACGAGTATTCCTTGCTGAATTATTAG
LsGlp3_v1                     ATGACCAGTGTTCCTAAAGTCC--CAAGTCTTGTACGACAATTTATGGCAGAACTATTGG
LsGlp3_v2                     ATGACCAGTGTTCCTAAAGTCC--CAAGTCTTGTACGACAATTTATGGCAGAACTATTGG
                              **                               *           *  *  *  *  *  

LsAqp12L1                     GAACATTTTCTAAAGAGAACTTGAGTCCTGGTCTCCT---TCAAACCGGTATTTTAGAAG
aquaporin-12A_(C096R035)      GCCTAATCATTCATGCCAGTCTCAAGGGTGGAATCCT---TAAAATTGCACTCCTTGAGT
LsAqp12L2                     GCCTAATCATTCATGCCAGTCTCAAGGGTGGAATCCT---TAAAATCGCACTCCTTGAGT
aquaporin_3_(C030R103)        GAACTTTGATCTTCATTACAATCGGTATAGGAACTGTAGCTCAAGTTACACTAAGTGG--
LsGlp1_v1                     GAACTTTGATCTTCATTACAATCGGTATAGGAACTGTAGCTCAAGTTACACTAAGTGG--
LsGlp2                        GAACATTCCTACTCGTGTATCTCGGAGATGGATCCATTGCTCAGACGGTTGTAGGAGG--
LsGlp3_v1                     GAACATTTTTAGTGGTATACCTTGGGGATGGAGCTATTGCACAAGTTGTTGTCGGATC--
LsGlp3_v2                     GAACATTTTTAGTGGTATACCTTGGGGATGGAGCTATTGCACAAGTTGTTGTCGGATC--
                              *     *              *       **     *     *        *        

LsAqp12L1                     CTATTGCAGCAGCTGAGCTTTG-TGGATG-TTCATT----TGAACTCATCATCATTGCTG
aquaporin-12A_(C096R035)      TTGTTGCCGCGGCAGAGCTTTG-TGGCTG-CGGATT----TGAGCTCGTTATTATTGCTG
LsAqp12L2                     TTGTTGCCGCGGCAGAGCTTTG-TGGCTG-CGGATT----TGAGCTCGTTATTATTGCTG
aquaporin_3_(C030R103)        -CATTCT----CAAGAGTCCTGCTGGCACATTTATATCTACAA----------AT----T
LsGlp1_v1                     -CATTCT----CAAGAGTCCTGCAGGCACATTTATATCTACAA----------AT----T
LsGlp2                        ------------AAAATCATCT---CCAT-TAATTTTCTCCAACTTCCTTTCCATTGCTC
LsGlp3_v1                     ------------ACAAACCTCACAGGCTT-TTTTTTTCTCTAATTTCCTTTCAATTGCAC
LsGlp3_v2                     ------------ACAAACCTCACAGGCTT-TTTTTTTCTCTAATTTCCTTTCAATTGCAC
                                             *                  *       *          **     

LsAqp12L1                     ATAATTATGGAGTCTTTTCATATGGTATTTTTCTTTTTTTCCTCACGATTTGGTGGAGTT
aquaporin-12A_(C096R035)      ATAATTATGGAATCTCTGCCTACGCTATTTGTCTGTTTCTTTTAACAATCTGGTGGGGAA
LsAqp12L2                     ATAATTATGGAATCTCTGCCTACGCTATTTGTCTGTTTCTTTTAACAATCTGGTGGGGAA
aquaporin_3_(C030R103)        GGGGGTTTGGATTCACT---ATTATGATTGGAATGATG-------GTGTCAGGTAAAATA
LsGlp1_v1                     GGGGGTTTGGATTCGCT---ATTATGATTGGAATGATG-------GTGTCAGGTAAAATA
LsGlp2                        TTGGCTATGGGTTTGCC---CTCACCATTGGGATATTT-------GTGTCAGGTGGCGTC
LsGlp3_v1                     TCGGCTATGGTTTTGCC---CTAACAATAGGGATTTTT-------GTATCAGGTGGAGTA
LsGlp3_v2                     TCGGCTATGGTTTTGCC---CTAACAATAGGGATTTTT-------GTATCAGGTGGAGTA
                                   * ***  *             **     *  *           *  ***      

LsAqp12L1                     CCAGATGGAGCACGGAAACAGCTTGCCCTTACACGCATTTTGAAGAATGTTTAATTGGAA
aquaporin-12A_(C096R035)      CACGTTGGACTGATGAAACAGCTTGCCCCTATACGCACTTTGAGGAATGCCTTCTTGGGC
LsAqp12L2                     CACGTTGGACTGATGAAACAGCTTGCCCCTATACGCACTTTGAGGAATGCCTTCTTGGGC
aquaporin_3_(C030R103)        TCTGGAGGTCATATGAATCCAGCTGTGACAATTG---------CCTTTGCTATCTTTGGT
LsGlp1_v1                     TCTGGAGGTCATATGAATCCAGCTGTGACAATTG---------CCTTTGCTATCTTTGGT
LsGlp2                        TCAGGTGGACATTTGAATCCTGCCGTCACTCTAG---------CCATGGCATCCATCAAA
LsGlp3_v1                     TCTGGCGGTCATCTCAATCCAGCGGTTACTTTAG---------CAATGGCCTCAATAAAA
LsGlp3_v2                     TCTGGCGGTCATCTCAATCCAGCGGTTACTTTAG---------CAATGGCCTCAATAAAA
                                 *  **       ** *     *                       *      *    

LsAqp12L1                     AGAAGACACTAATCG---AAACAGTAG----TGCGAACATTATCTGGAACATTGGG-AGG
aquaporin-12A_(C096R035)      GGATGAGCTCATTGG---AGACCATAG----TAAGAACTGTCGCTGA-ATAGTTGG-TGG
LsAqp12L2                     GGATGAGCTCATTGG---AGACCATAG----TAAGAACTGTCGCTGAAATAGTTGG-TGG
aquaporin_3_(C030R103)        AAACTAAAACCATGGCATAAATGTTTTC---ATTATATGTTCGCCCA-ATATTTGGGAGC
LsGlp1_v1                     AAACTAAAACCATGGCATAAATGTTTTC---ATTATATGTTCGCCCA-ATATTTGGGAGC
LsGlp2                        AAAATGA---AATGG---AAACTTGTCCCAATTTACATGATAGCACA-ATATATTGGAGC
LsGlp3_v1                     AAATGTA---AATGG---AAATGTGTTCCTGTATATATGTTAGCACA-ATATATTGGAGC
LsGlp3_v2                     AAATGTA---AATGG---AAATGTGTTCCTGTATATATGTTAGCACA-ATATATTGGAGC
                                *         * *   * *               *   *  *    * *    *  * 

LsAqp12L1                     TGTCATTGTATTTCAATACATCTACCTCCTATGGTCCATTGAATTGACAGAGACTCATGT
aquaporin-12A_(C096R035)      ACTTTTAGTTTTTAAGTACATTCATTTCCTATGGTCAATCGAATTTACAGAGACCCGTGT
LsAqp12L2                     ACTTTTAGTTTTTAAGTACATTCATTTCCTATGGTCAATCGAATTTACAGAGACCCATGT
aquaporin_3_(C030R103)        CTTTTTTGGTT--CGGCACTCG------------TTTATATTACTTACTATGAAGC-TTT
LsGlp1_v1                     CTTTTTTGGTT--CGGCACTCG------------TTTATATTACTTACTATGAAGC-TTT
LsGlp2                        GTTCCTGGCAT--CTGGGACTTTATT---CGGCGTGTATAGAGAT-GGGATTATATTTGT
LsGlp3_v1                     ATTTTTTGCAT--CAGCTATTCTTTT---TGGGGTTTATAGAGAT-GGAATTATGTTGGT
LsGlp3_v2                     ATTTTTTGCAT--CAGCTATTCTTTT---TGGGGTTTATAGAGAT-GGAATTATGTTGGT
                                *  * *  *                       *  **     *       *      *

LsAqp12L1                     TGGAAGGGCCCATGGTGTCACTTTCA-------ACAATTGTCCCTCTGATCTTAAAGTTT
aquaporin-12A_(C096R035)      TGGAAGAGCTCACTCAGCATCTTTCA-------ACCACTGTTCCTCTGATCTGCAAGTAC
LsAqp12L2                     TGGAAGAGCTCACTCAGCATCTTTCA-------ACCACTGTTCCTCTGATCTGCAAGTAC
aquaporin_3_(C030R103)        TCAAGAAGCCGGTATCAACATTGACACTGCA---AAAATATTCGCAACATACCCTGCTC-
LsGlp1_v1                     TCAAGAAGCCGGTATCAACATTGACACTGCA---AAAATATTCGCAACATACCCTGCTC-
LsGlp2                        GGAGGGGGGCTATAACAAAACGGAGAAAACACAAGGGATCTTTGCTTCATATCCGAGTG-
LsGlp3_v1                     TGAAGGGGGCTACAATAAAACTGTCAAGACGCAAGGGATTTTTGCTTCTTATCCAAGTC-
LsGlp3_v2                     TGAAGGGGGCTACAATAAAACTGTCAAGACGCAAGGGATTTTTGCTTCTTATCCAAGTC-
                                     *                 *            * *        *       *  

LsAqp12L1                     CCGCTTATGCAGGGG-------------------CCCTTGTAGAGGGGATTTCCACGATG
aquaporin-12A_(C096R035)      CAGTACTATACGGAG-------------------CCCTGATTGAAGGGGTGGCTACAATG
LsAqp12L2                     CAGTACTATACGGAG-------------------CCCTGATTGAAGGGGTGGCTACAATG
aquaporin_3_(C030R103)        -CTCATATTTCGGCTCCAGGAATTG---------TTCTTGACGAATTTGTTGGAACAGCC
LsGlp1_v1                     -CTCATATTTCGGCTCCAGGAATTG---------TTCTTGACGAATTTGTTGGAACAGCC
LsGlp2                        -CGGACATTAATGCA---AGTGTTGCGAGTCTCTGCTTTGATCAAATCCTTGCCACAGCA
LsGlp3_v1                     -CAAACATTAATGCT---AGCATTGCTAGTTTAAGCTTTGATCAAATCCTTGCCACAGCT
LsGlp3_v2                     -CAAACATTAATGCT---AGCATTGCTAGTTTAAGCTTTGATCAAATCCTTGCCACAGCT
                                          *                        *     *     *    **    

LsAqp12L1                     CTATGTCGATGTTCATCCAAATTCCTT--TCAGATAA--ACAACCTCAATACTCGTCTGT
aquaporin-12A_(C096R035)      ATTTGTCGATGCACTTCCAAATTTCTT--TCGGATAA--GAAGCCTCATTATGCTAGCAC
LsAqp12L2                     ATTTGTCGATGCACTTCCAAATTTCTT--TCGGATAA--GAAGCCTCATTATGCTAGCAC
aquaporin_3_(C030R103)        --CTTCTATTAATGTCAGTGTGTGCTATAATTGATAAAAAAAATCTGAACATTCCATCCT
LsGlp1_v1                     --CTTCTATTAATGTCAGTGTGTGCTATAATTGATAAAAAAAATCTGAACATTCCATCCT
LsGlp2                        --TTATTGATTATAATTATTCTTGCTGTCACAGATGATAAAAATATGAAAATCATATCAA
LsGlp3_v1                     --TTGTTGATTATCATTATTCTTGCAGTCACAGATGGTAAAAATATGAAAGTCATATCAA
LsGlp3_v2                     --TTGTTGATTATCATTATTCTTGCAGTCACAGATGGTAAAAATATGAAAGTCATATCAA
                                 *     *            * *       ***      *   * *            

LsAqp12L1                     GATCGATTCTTTTATCG-CTACATTCC------TTGTAGTT----GCCTCTTTTAAT--T
aquaporin-12A_(C096R035)      TATTGATTCCTTTGTAG-CAACGTCCC------TCGTCATT----CTAGCTTTCGAT--T
LsAqp12L2                     TATTGATTCCTTTGTAG-CAACGTCCC------TCGTCATT----CTAGCTTTCGAT--T
aquaporin_3_(C030R103)        TTTTCCATCCATTTTT--------------------------------------------
LsGlp1_v1                     TTTTCCATCCATTTTTAATTGGACTCGTGGTATTTGTCATAACAATGAGCTTTAGTTTTA
LsGlp2                        GTCTTGTTCCTATATCAATTGGATTGGGACTCACTGCCATTCATCTAAGCTTTGGGGTGA
LsGlp3_v1                     GTCTTGTTCCTCTATCAATTGGATTGGGACTTACTGCCATTCATCTAAGTTTCGGAGTTA
LsGlp3_v2                     GTCTTGTTCCTCTATCAATTGGATTGGGACTTACTGCCATTCATCTAAGTTTCGGAGTTA
                                     **   * *                                             

LsAqp12L1                     ACTCTGGGGGTTACCTTAATCCTG-----TACTTGCCACGTCTTTAAAATA---------
aquaporin-12A_(C096R035)      ACTCTGGTGGCTATTACAACCCTG-----TACTTGCTACCGGACTTAAATA---------
LsAqp12L2                     ACTCTGGTGGCTATTACAACCCTG-----TACTTGCTACCGGACTTAAATA---------
aquaporin_3_(C030R103)        ------------------------------------------------------------
LsGlp1_v1                     ATGCAGGTGCCGCTTTGAACCCAGCGAGAGATTTAAGACCTCGATTATTTACAGCAGTTT
LsGlp2                        ACGCTGGAACGGCTATCAATCCAGCTAGGGACTTTGCTCCACGATTATTCACGTTCATTG
LsGlp3_v1                     ATGCAGGAACAGCAATAAACCCAGCAAGGGATTTTTCTCCGCGTTTATTTACAATAATTG
LsGlp3_v2                     ATGCAGGAACAGCAATAAACCCAGCAAGGGATTTTTCTCCGCGTTTATTTACAATAATTG
                                                                                          

LsAqp12L1                     -CGGATGTAGAGGTCATCCACTAATGGAGCATATATGTGTGTATTGGATTGGAT------
aquaporin-12A_(C096R035)      -TGGTTGTAAGGGGCATCCATTGACGGACCATATACTAGTCTACTGGATAGGAG------
LsAqp12L2                     -TGGTTGTAAGGGGCATCCATTGACGGACCATATACTAGTCTACTGGATAGGAG------
aquaporin_3_(C030R103)        ------------------------------------------------------------
LsGlp1_v1                     TTGGCTGGGGACTAGATCCCTTTTCATATGCCAAACATT---TCTGGATGACACCCATTT
LsGlp2                        TTGGGTATAGAAGTGGTCCCTTTGTGGCTGGAAAACACTTTTTCTGGATCCCTTGGATCC
LsGlp3_v1                     CTGGCTATGGAAATGAACCACTTACAACTGGGAATTACTTTTTCTGGATACCTTGGATTC
LsGlp3_v2                     CTGGCTATGGAAATGAACCACTTACAACTGGGAATTACTTTTTCTGGATACCTTGGATTC
                                                                                          

LsAqp12L1                     ---CATCT---CTAGGTGCCTTT------GCTTCCCTCTACGTGTATCCTCTAGTCTTTA
aquaporin-12A_(C096R035)      ---CATCC---C------------------------------------------------
LsAqp12L2                     ---CATCC---CTTGGAGCAATT------GCATCGATTTACATTTATCCACTCCTCTCTG
aquaporin_3_(C030R103)        ------------------------------------------------------------
LsGlp1_v1                     TAGCGACGCATGCAGGGGCTATAATTGGTGTTTTGATATATCAAACTTTT-----ATAGG
LsGlp2                        ---TTCCTCATGTGGGTGGAGTTCTTGGAGCCTTGATTTATGAGTACATG-----ATTGA
LsGlp3_v1                     ---TTCCTCATGTTGGTGCTCTTCTAGGGGCTTTTATTTACGAGTATATG-----ATAGA
LsGlp3_v2                     ---TTCCTCATGTTGGTGCTCTTCTAGGGGCTTTTATTTACGAGTATATG-----ATAGA
                                                                                          

LsAqp12L1                     ACT---ATACTACAAA---AGCGAAAGAAG-AGTAA-------------------
aquaporin-12A_(C096R035)      -------------------------------------------------------
LsAqp12L2                     ACTTCAATTCTAAAAA---ATCCAAAGTTA-ACTAA-------------------
aquaporin_3_(C030R103)        -------------------------------------------------------
LsGlp1_v1                     ATGGCAATTGTCATTAGAAGACCAAAGAACGCCTAATTTGATAATGAATTTATAG
LsGlp2                        GCTTCATCATCCAATAGATG---TATGA---------------------------
LsGlp3_v1                     ACTTCATCATCCAATCGACG---AATGA---------------------------
LsGlp3_v2                     ACTTCATCATCCAATCGACG---AATGA---------------------------
